# Supplementary material for: Investigation Into Different Wood Formation Mechanisms Between Angiosperm and Gymnosperm Tree Species at the Transcriptional and Post-transcriptional Level
Source: Front Plant Sci. 2021 Jul 2;12:698602. doi: 10.3389/fpls.2021.698602 (PMC8283789; doi:10.3389/fpls.2021.698602)
Supplement: Supplementary file 1 [file Data_Sheet_1.zip › Supplementary Table S1.xlsx]

## Sheet: A
Primers for validation of RNA-seq
5.8s F	ACGTCTGCCTGGGTGTCACGC
5.8s R	GCGAGCACAGAATTAATACGAC
Pop_G14G045130 F	TCTAGTAATTATGCAGTAGTGCGTGG
Pop_G14G045130 R	ACAGTTGTCCTTTAATATGGACCATC
Pop_A02G066351 F	TCAGGATTTTCAACAAAGCCTG
Pop_A02G066351 R	AGCCCAGATACTCCAACACG
Pop_G16G060785 F	TCAAGAAGACAAAATCGTGTAGAGAG
Pop_G16G060785 R	GAGGAAGAGAGAGGATTTATACATGTAAAG
Pop_G06G002976 F	TCCTCCAAGAAACCAAAAAC
Pop_G06G002976 R	TGTGAGAATTCACGCCAATG
Pop_A14G029833 F	TCTGTGCTTCTGTTACACGTATGC
Pop_A14G029833 R	TGGAAATGATCATAGTAAGTCGCTG
LAEF1A1 F	GACTGTACCGTTGGTCGTG
LAEF1A1 R	CCTCCAGCAGAGCTTCAT
Lkgene4125 F	AGTGTAAACGTTTCCAGGATCAC
Lkgene4125 R	ACATCATGGGGAGAATTCTGC
Lkgene760 F	AGTGACTCCACAAAGACTCAACG
Lkgene760 R	TCAAGTGGGTTTCTGGATCC
Lkgene166 F	ACTAGGCAGGTAGAGTTGGAACTTAG
Lkgene166 R	TCAAGAATTCGTCAGTTGTGTCTTG
Lkgene11869 F	TCGAACAATGGAGCATCAAGATAC
Lkgene11869 R	AGCAGTCCCATGTATCAACTAGTAGTG
Note: 5.8s and LAEF1A1 are internal reference genes for P. alba × P. glandulosa and L. kaempferi respectively

## Sheet: B
Primers for verification of alternative splicing
LkCSLA9 F	TCACATTCCCTCACATAGCTGC
LkCSLA9 R	ACATGCTGCTCCAATGGAAAG
LkUGD2 F	TCTGCCATTGATAATCTGGAGTTC
LkUGD2 R	TCCAAGCAGAGCCTTCATTG
PopDEC F	TGATGTGTTGCGTGATTTCG
PopDEC R	TCTTTACCTCCCAAGATGTTCCAAG
