# Supplementary material for: Investigation Into Different Wood Formation Mechanisms Between Angiosperm and Gymnosperm Tree Species at the Transcriptional and Post-transcriptional Level
Source: Front Plant Sci. 2021 Jul 2;12:698602. doi: 10.3389/fpls.2021.698602 (PMC8283789; doi:10.3389/fpls.2021.698602)
Supplement: Supplementary file 1 [file Data_Sheet_1.zip › Supplementary Table S2.xlsx]

## Sheet: A
Differentially Expressed Gene analysis result in X vs. P group of P. alba × P. glandulosa
GeneID	Length	X	P	log2FC(X/P)	Pvalue	Padj	Up/Down
NPLR_novelG104	2579	13.7947	20.5079	0.0095207	0.985822	0.993123	No
NPLR_novelG152	5774	1.15285	1.58388	0.382944	0.77915	0.857183	No
NPLR_novelG219	4600	2.3445	5.86242	-0.683326	0.48969	0.642848	No
NPLR_novelG273	2880	14811.4	44099.1	-0.574817	0.51404	0.665095	No
NPLR_novelG47	2453	8.2567	7.9467	0.831624	0.24232	0.40023	No
NPLR_novelG98	2663	7.31426	17.4305	-0.669472	0.284256	0.448455	No
Pop_A01G000038	7011	39.115	47.8849	0.42043	0.247802	0.407213	No
Pop_A01G000044	555	36.4706	37.2172	0.550407	0.128403	0.243842	No
Pop_A01G000045	372	0.981242	3.1064	-0.362828	0.768499	0.849699	No
Pop_A01G000046	3441	24.8836	37.0099	0.185869	0.737269	0.82595	No
Pop_A01G000047	744	60.5301	106.063	-0.0880429	0.724794	0.815792	No
Pop_A01G002196	2724	386.739	391.961	0.713061	5.00839e-06	2.58185e-05	No
Pop_A01G002197	1086	91.3294	59.6449	1.28269	1.26798e-05	6.15394e-05	Up
Pop_A01G002198	1418	77.8751	126.267	0.11581	0.668877	0.770911	No
Pop_A01G002199	1596	36.8544	67.4032	-0.265156	0.449672	0.61035	No
Pop_A01G002200	1011	0.638587	1.5532	-0.458944	0.756091	0.840092	No
Pop_A01G002201	1532	370.734	457.037	0.390819	0.00550133	0.016449	No
Pop_A01G002202	819	44.0792	69.2776	0.0105409	0.974015	0.985771	No
Pop_A01G002203	1155	102.234	272.255	-0.75812	8.94839e-05	0.000381737	No
Pop_A01G002204	650	159.488	214.515	0.288302	0.146488	0.271251	No
Pop_A01G002205	1421	202.492	358.651	-0.144089	0.367974	0.54338	No
Pop_A01G002206	1689	237.402	855.181	-1.15003	3.78489e-10	3.10244e-09	Down
Pop_A01G002207	2626.66	432.981	467.915	0.53748	0.000205128	0.000822734	No
Pop_A01G002208	1750	67.5934	39.2341	1.46036	3.36093e-06	1.77599e-05	Up
Pop_A01G002212	1162	56.8623	126.09	-0.452144	0.101737	0.201966	No
Pop_A01G002214	2218	232.504	344.781	0.11731	0.476716	0.630493	No
Pop_A01G002215	1912	32.872	105.109	-1.03058	0.00128958	0.00444455	Down
Pop_A01G002216	1959	12.5175	25.3721	-0.411195	0.413849	0.585847	No
Pop_A01G002217	2152	76.8832	125.312	-0.0720568	0.777694	0.856031	No
Pop_A01G003783	420	2.74959	12.9209	-1.59996	0.054677	0.120996	Down
Pop_A01G003784	546	41.4466	61.7675	0.173785	0.572502	0.691164	No
Pop_A01G003785	2907.3	195.098	237.712	0.443758	0.0164672	0.0433092	No
Pop_A01G003786	2493.13	96.7824	199.159	-0.384858	0.0656288	0.141055	No
Pop_A01G003789	3177	191.541	340.483	-0.152419	0.354311	0.527578	No
Pop_A01G003790	1365	50.5152	63.3702	0.310914	0.315596	0.484337	No
Pop_A01G003793	1010	512.461	580.134	0.497411	0.00124023	0.00429013	No
Pop_A01G003794	1080	30.6783	1.61372	4.92007	2.45801e-10	2.0559e-09	Up
Pop_A01G003795	1833.66	57.9156	95.0334	-0.0848522	0.748284	0.834544	No
Pop_A01G003796	2619.94	83.6437	175.498	-0.286429	0.233001	0.388183	No
Pop_A01G003797	834.96	19.6225	54.1473	-0.964368	0.0209109	0.0532698	No
Pop_A01G003799	1614	35.7212	64.8031	-0.147495	0.635051	0.743554	No
Pop_A01G003800	670.51	66.8839	95.406	0.182415	0.491464	0.644521	No
Pop_A01G003802	2244	13.3896	13.7435	0.57735	0.302718	0.468912	No
Pop_A01G003805	1281	66.0361	79.9148	0.496764	0.0790122	0.164332	No
Pop_A01G003809	2029	2.74959	2.37498	0.640397	0.575013	0.693372	No
Pop_A01G003810	1794	26.8501	82.7083	-0.989385	0.00213924	0.00702907	No
Pop_A01G003811	1041	29.0528	0.791097	5.30758	8.06069e-09	5.77756e-08	Up
Pop_A01G003813	1101	203.095	341.582	-0.072874	0.647901	0.753762	No
Pop_A01G003814	2727	131.053	174.631	0.303438	0.124877	0.238401	No
Pop_A01G003815	3918	83.2061	159.586	-0.258859	0.22753	0.381302	No
Pop_A01G003818	1557	10.9843	1446.14	-6.36861	8.636e-13	8.89853e-12	Down
Pop_A01G003819	1820.87	131.919	1527.1	-2.9741	4.65416e-27	1.20184e-25	Down
Pop_A01G003820	2445	16.429	60.0293	-1.31386	0.00322175	0.0101842	Down
Pop_A01G003822	1026	530.562	1103.22	-0.39053	0.00410552	0.0126449	No
Pop_A01G003823	2604	428.689	588.284	0.244369	0.10321	0.204415	No
Pop_A01G003824	1920	74.7305	105.882	0.169393	0.480082	0.633694	No
Pop_A01G003825	1959.58	198.143	598.231	-0.935156	1.63291e-08	1.13236e-07	No
Pop_A01G003826	492	2.32086	8.55709	-1.18652	0.213956	0.363423	Down
Pop_A01G003827	3179	57.6894	142.329	-0.608033	0.0124985	0.0341233	No
Pop_A01G003828	2733.05	61.0612	861.53	-3.16829	7.0054e-66	7.38372e-64	Down
Pop_A01G003830	2474.31	366.836	448.966	0.426476	0.00391025	0.0121112	No
Pop_A01G003831	1908	108.876	97.6215	0.907341	5.85526e-05	0.000257743	No
Pop_A01G003834	1284	77.3016	162.684	-0.462323	0.0480902	0.108665	No
Pop_A01G003835	1291	67.3465	100.631	0.157505	0.543449	0.682511	No
Pop_A01G003836	3420	79.2461	147.844	-0.252933	0.282536	0.446393	No
Pop_A01G003837	5109	306.293	469.931	0.0784025	0.593377	0.70939	No
Pop_A01G003838	1479	27.2001	75.43	-0.690781	0.0317117	0.0762541	No
Pop_A01G003844	4470	543.405	445.668	0.968399	5.57044e-13	5.83292e-12	No
Pop_A01G003849	3344	314.14	493.217	0.0535081	0.738601	0.826974	No
Pop_A01G003850	1393	61.1434	11.845	3.13905	3.2463e-14	3.73809e-13	Up
Pop_A01G003852	3120	291.507	511.74	-0.128671	0.478687	0.632312	No
Pop_A01G003853	1041	545.643	727.705	0.279081	0.0363455	0.085679	No
Pop_A01G003854	2822	51.8452	170.259	-1.00266	0.00032194	0.00124701	Down
Pop_A01G003858	1706	928.982	1658.61	-0.172053	0.211601	0.360569	No
Pop_A01G003859	2503	369.928	532.53	0.137323	0.390582	0.564736	No
Pop_A01G003863	2213	225.695	529.797	-0.549724	0.000218534	0.000872865	No
Pop_A01G003864	6378.26	340.68	561.883	-0.0208868	0.88399	0.929766	No
Pop_A01G003865	1779	125.505	309.62	-0.628036	0.00130816	0.00450184	No
Pop_A01G003866	1449	24.4511	60.8554	-0.568117	0.107273	0.211001	No
Pop_A01G003867	714	248.082	285.913	0.513878	0.00245984	0.00797063	No
Pop_A01G003870	2323	1086.85	3001.65	-0.806652	1.74586e-08	1.20752e-07	No
Pop_A01G003873	767	81.3458	155.306	-0.195931	0.425814	0.5888	No
Pop_A01G003874	486	103.346	49.8798	1.79029	9.31179e-12	8.82493e-11	Up
Pop_A01G003875	1966	194.616	161.638	0.960986	7.94294e-05	0.000341969	No
Pop_A01G003876	2176	45.6624	70.7201	-0.0504936	0.873445	0.922655	No
Pop_A01G003878	1640.7	65.5004	61.349	0.756894	0.00964544	0.0271218	No
Pop_A01G003879	1744	652.478	1116.08	-0.0832949	0.516038	0.667092	No
Pop_A01G003880	3386	1523.07	1301.82	0.930522	1.37111e-15	1.75234e-14	No
Pop_A01G003881	1719	30.5815	66.947	-0.52835	0.132832	0.250654	No
Pop_A01G003885	2208	102.644	112.054	0.563212	0.0123813	0.033847	No
Pop_A01G003886	4836	74.1172	61.0336	0.880739	0.00251331	0.00812302	No
Pop_A01G003888	1886	58.6847	139.996	-0.503075	0.0390621	0.0911816	No
Pop_A01G003889	2389	348.562	677.887	-0.265315	0.0905414	0.183916	No
Pop_A01G003890	906	9.16814	8.93561	0.523116	0.445076	0.605551	No
Pop_A01G003891	975.24	179.416	213.176	0.392738	0.0374736	0.0879627	No
Pop_A01G003893	3648.28	1355.7	919.715	1.28433	1.62076e-24	3.61383e-23	Up
Pop_A01G003894	969	149.058	64.4801	1.97595	1.11121e-09	8.68853e-09	Up
Pop_A01G003895	1640	82.3598	81.4773	0.609538	0.0248743	0.0618421	No
Pop_A01G003896	1521	9.53443	58.1827	-1.94596	1.22731e-05	5.97188e-05	Down
Pop_A01G003900	1584	27.1298	61.7399	-0.444616	0.33504	0.506234	No
Pop_A01G003901	1461	171.596	380.417	-0.422716	0.0351573	0.0833351	No
Pop_A01G003902	2072.18	73.6384	151.81	-0.319764	0.156515	0.28583	No
Pop_A01G003903	1781	114.194	870.414	-2.31959	3.00229e-34	1.06399e-32	Down
Pop_A01G003904	859	9.00557	50.797	-1.93857	0.000149016	0.000612443	Down
Pop_A01G003905	1033	312.512	431.675	0.303445	0.124543	0.237835	No
Pop_A01G003908	564	56.8544	96.1297	-0.114731	0.663773	0.766816	No
Pop_A01G003909	3614.21	1362.43	587.758	1.88276	2.13076e-33	7.2877e-32	Up
Pop_A01G003912	1972	1.04368	33.947	-4.12762	2.12263e-06	1.15368e-05	Down
Pop_A01G003915	363	2.49246	10.69	-1.55914	0.137659	0.258021	Down
Pop_A01G003916	564	0.233491	0	1.29188	0.418224	0.585847	Up
Pop_A01G003917	2361	56.3913	93.1145	0.0252269	0.927036	0.955515	No
Pop_A01G003921	2447	53.2469	26.9193	1.72719	8.42976e-05	0.000361507	Up
Pop_A01G003922	1315	107.11	317.907	-0.866496	1.46575e-06	8.11664e-06	No
Pop_A01G003923	4581	359.419	376.963	0.612445	1.83433e-05	8.72883e-05	No
Pop_A01G003924	1657	177.581	61.0923	2.26182	1.51454e-21	2.84372e-20	Up
Pop_A01G003928	1107	23.0613	28.8356	0.494902	0.257623	0.419509	No
Pop_A01G003930	5577.21	703.452	1409.83	-0.322807	0.00784398	0.0225881	No
Pop_A01G003931	1530	62.8835	88.904	0.0992505	0.73732	0.82599	No
Pop_A01G003938	1182	2.36814	1.52252	0.918214	0.468729	0.629188	No
Pop_A01G003939	1682	0.233491	4.65875	-2.38694	0.0809802	0.167726	Down
Pop_A01G003940	954	6.1845	21.0133	-0.993812	0.104093	0.205917	No
Pop_A01G003942	1110	19.6973	15.9668	1.07518	0.0279377	0.0683346	Up
Pop_A01G003943	2379	12.3223	20.9801	-0.13958	0.791164	0.865224	No
Pop_A01G003944	3063	140.813	200.883	0.237792	0.218298	0.369006	No
Pop_A01G003945	1236	138.34	177.776	0.298499	0.175367	0.312072	No
Pop_A01G003946	2773	107.959	174.762	0.0113557	0.961973	0.979146	No
Pop_A01G003948	3122.19	675.288	376.929	1.50416	6.4335e-17	9.00061e-16	Up
Pop_A01G003952	894	23.0799	39.1123	-0.0606865	0.883614	0.929462	No
Pop_A01G003953	2936	65.344	120.261	-0.194658	0.430726	0.590739	No
Pop_A01G003954	1630	39.6462	447.989	-2.71967	1.37586e-24	3.08074e-23	Down
Pop_A01G003955	1949	2.72595	190.671	-5.40778	5.15445e-24	1.11408e-22	Down
Pop_A01G003956	2649	37.5841	71.7576	-0.276494	0.361681	0.535868	No
Pop_A01G003957	1005	276.047	373.087	0.252462	0.144094	0.267649	No
Pop_A01G003958	1038	72.4783	166.51	-0.448397	0.104558	0.206553	No
Pop_A01G003959	807	12.5648	27.7308	-0.541054	0.326258	0.496524	No
Pop_A01G003961	1624.57	83.103	348.451	-1.39246	9.76831e-14	1.08537e-12	Down
Pop_A01G003962	1119	75.1278	69.9751	0.830825	0.00129419	0.00445841	No
Pop_A01G003963	1035	21.791	100.826	-1.44341	0.204723	0.351088	Down
Pop_A01G003965	664	0.638587	3.04503	-1.25601	0.377578	0.554145	Down
Pop_A01G003966	2517	72.6251	0.380208	7.07117	1.31551e-12	1.33522e-11	Up
Pop_A01G003968	273	7.89041	3.8336	1.57567	0.0741638	0.156064	Up
Pop_A01G003970	1865.69	90.7994	312.497	-1.05438	2.08459e-08	1.42947e-07	Down
Pop_A01G003972	939	5.06377	20.2496	-1.13314	0.0933285	0.188305	Down
Pop_A01G003977	1953	1118.56	1617.39	0.179675	0.147853	0.273252	No
Pop_A01G003978	785	105.417	82.0928	1.06008	2.995e-05	0.000137894	Up
Pop_A01G003979	2739	18.9822	40.5001	-0.337915	0.414232	0.585847	No
Pop_A01G003980	1116	91.192	1.23267	6.64177	6.69246e-19	1.07272e-17	Up
Pop_A01G003982	3205.12	46.8529	43.9295	0.722655	0.0243491	0.0607019	No
Pop_A01G003983	743	29.373	43.0712	0.226684	0.549239	0.682511	No
Pop_A01G003986	1605	10.1573	7.47277	1.23901	0.0611872	0.132929	Up
Pop_A01G003988	1534.6	102.7	188.66	-0.173019	0.38638	0.560933	No
Pop_A01G003989	993	112.415	105.099	0.830728	0.000214197	0.000856706	No
Pop_A01G003990	948	51.5216	78.6147	0.180531	0.566312	0.685354	No
Pop_A01G003991	2607	9.19066	14.717	0.209753	0.742135	0.829909	No
Pop_A01G003992	787	708.882	846.408	0.45258	0.00276031	0.00884571	No
Pop_A01G003993	1912	380.365	838.796	-0.454777	0.0116804	0.0321491	No
Pop_A01G003996	1635	65.2478	102.716	0.128427	0.6662	0.76871	No
Pop_A01G003997	1476	2.74959	5.449	-0.446948	0.647572	0.753478	No
Pop_A01G004002	991	47.266	127.342	-0.760817	0.0038105	0.0118251	No
Pop_A01G004004	1473	184.783	246.494	0.270253	0.114313	0.222377	No
Pop_A01G004005	2278	96.001	139.281	0.229922	0.301422	0.467397	No
Pop_A01G004008	6102	99.8476	153.94	0.0662958	0.759543	0.843014	No
Pop_A01G004011	1728	2.9212	11.383	-1.34511	0.213031	0.362166	Down
Pop_A01G004012	1811	51.439	46.0137	0.895942	0.00745801	0.0215814	No
Pop_A01G004013	1551	252.486	251.671	0.690814	2.49216e-05	0.000116066	No
Pop_A01G004014	3468	44.0021	43.0804	0.706518	0.0252906	0.0626857	No
Pop_A01G004015	1427	121.914	200.03	-0.0257155	0.898411	0.937165	No
Pop_A01G004017	1051	63.6032	93.9302	-0.0499486	0.871911	0.92212	No
Pop_A01G004022	1593	115.371	235.916	-0.332281	0.0915615	0.185577	No
Pop_A01G004023	1014	81.1845	124.513	0.146085	0.539276	0.682511	No
Pop_A01G004024	857	7.50047	3.95801	1.4712	0.0808507	0.167504	Up
Pop_A01G004025	2305.27	212.758	404.8	-0.142044	0.466371	0.626799	No
Pop_A01G004028	1617	58.809	50.948	0.925382	0.00231186	0.00753914	No
Pop_A01G004029	611	162.352	235.951	0.141332	0.510734	0.662112	No
Pop_A01G004030	1478.32	143.506	164.205	0.559362	0.00470525	0.0142867	No
Pop_A01G004031	2086.34	9.30039	40.1744	-1.35128	0.00346665	0.0108792	Down
Pop_A01G004032	3395	18.7116	36.0647	-0.443473	0.354968	0.528274	No
Pop_A01G004033	13086	888.228	635.278	1.1705	3.61427e-20	6.2741e-19	Up
Pop_A01G004034	474	9.6824	10.2612	0.484131	0.463731	0.624465	No
Pop_A01G004035	1050	91.4661	83.5183	0.872952	0.00566769	0.0169015	No
Pop_A01G004036	1847	10.7024	27.0404	-0.780131	0.166407	0.300054	No
Pop_A01G004037	2682	70.5552	93.2833	0.309571	0.20311	0.349927	No
Pop_A01G004038	1760	2.36814	6.65015	-0.858932	0.376837	0.553365	No
Pop_A01G004039	3704	153.915	336.157	-0.479276	0.00605149	0.0179137	No
Pop_A01G004040	699	3.59747	65.1646	-3.14387	9.52537e-09	6.78144e-08	Down
Pop_A01G004041	4778	415.843	484.557	0.490705	0.000530307	0.00197307	No
Pop_A01G004042	1936	224.775	311.724	0.224797	0.153174	0.281184	No
Pop_A01G004043	921	115.029	84.3358	1.16809	2.47105e-07	1.49903e-06	Up
Pop_A01G004044	3118	20.3298	35.8933	-0.0305618	0.939523	0.963655	No
Pop_A01G004046	2570	609.489	148.834	2.691	1.26517e-35	4.74089e-34	Up
Pop_A01G004047	2428.91	3.03036	59.3942	-3.59377	1.08236e-09	8.4801e-09	Down
Pop_A01G004048	1860	21.3746	162.697	-2.26393	3.59904e-15	4.44615e-14	Down
Pop_A01G004051	1302	9.6824	43.0199	-1.5408	0.000956603	0.00338063	Down
Pop_A01G004052	333	1.38634	2.40481	0.22001	0.85766	0.913237	No
Pop_A01G004055	372	0.895717	1.52336	0.00105823	0.999409	0.99963	No
Pop_A01G004056	1368	595.977	409.252	1.26702	1.50138e-18	2.35237e-17	Up
Pop_A01G004057	2051.11	112.873	164.308	0.132196	0.52033	0.671312	No
Pop_A01G004058	2878	58.1018	123.275	-0.413263	0.210542	0.359054	No
Pop_A01G004059	492	2.32934	6.97152	-0.665266	0.482238	0.63562	No
Pop_A01G004062	1221.45	41.3222	134.366	-1.09414	6.73167e-05	0.000293393	Down
Pop_A01G004063	2694	82.4159	161.176	-0.344585	0.174367	0.31076	No
Pop_A01G004065	2781.15	283.924	1880.37	-2.07319	1.37012e-45	7.74511e-44	Down
Pop_A01G004067	1315	331.805	399.21	0.450539	0.00635737	0.0187468	No
Pop_A01G004068	1518	13.9979	14.3692	0.726192	0.230515	0.385182	No
Pop_A01G004069	2097	136.852	29.5032	2.84298	2.91275e-24	6.39752e-23	Up
Pop_A01G004070	912	25.1678	7.94586	2.24845	4.64429e-05	0.000208037	Up
Pop_A01G004072	1367.59	0.233491	6.27331	-2.77003	0.0358361	0.0846824	Down
Pop_A01G004073	2009	73.3949	157.909	-0.473385	0.0706668	0.150006	No
Pop_A01G004076	1964	107.137	114.564	0.583895	0.0121928	0.0333884	No
Pop_A01G004077	2349	4.24565	751.918	-6.83517	6.50421e-57	5.29452e-55	Down
Pop_A01G004078	701.45	325.349	346.523	0.580746	9.74722e-05	0.000413051	No
Pop_A01G004080	2298	25.7749	25.2818	0.526659	0.260046	0.42266	No
Pop_A01G004083	1458	24.8472	38.1865	0.166695	0.677688	0.77815	No
Pop_A01G004084	2029.64	106.083	95.6879	0.889518	0.0017052	0.00571833	No
Pop_A01G004086	2403	108.339	105.926	0.750778	0.00120093	0.00416645	No
Pop_A01G004088	1962	106.752	271.492	-0.695468	0.000253822	0.00100112	No
Pop_A01G004089	435	4.11229	6.94337	-0.0816562	0.924162	0.953798	No
Pop_A01G004091	1107	170.13	133.597	1.03132	2.70475e-07	1.63425e-06	Up
Pop_A01G004092	1493	82.2389	123.036	0.113916	0.61778	0.729206	No
Pop_A01G004094	2058.54	124.966	666.676	-1.79565	2.58467e-14	2.99973e-13	Down
Pop_A01G004095	1337	118.42	202.581	-0.161795	0.474237	0.629323	No
Pop_A01G004099	891	165.39	105.571	1.36369	8.03604e-10	6.37092e-09	Up
Pop_A01G004102	1752	17.5109	49.925	-0.907788	0.024941	0.0619875	No
Pop_A01G004105	1619.06	36.6321	83.9787	-0.513569	0.0804442	0.166851	No
Pop_A01G004107	1944	142.613	276.955	-0.269106	0.154164	0.282697	No
Pop_A01G004108	1515	298.402	149.82	1.73113	1.0501e-18	1.66254e-17	Up
Pop_A01G004110	3086	18.374	42.4011	-0.532051	0.225614	0.37887	No
Pop_A01G004112	1044	166.853	8.14367	4.6789	2.81892e-19	4.63652e-18	Up
Pop_A01G004115	2196	205.69	176.352	0.944325	8.34809e-08	5.35661e-07	No
Pop_A01G004117	1987	86.8043	224.997	-0.758014	0.0204813	0.052319	No
Pop_A01G004118	1511	320.715	731.887	-0.529441	0.00222657	0.00728796	No
Pop_A01G004119	1215	40.8012	88.9385	-0.516441	0.109762	0.214985	No
Pop_A01G004120	1728	6.45679	71.3511	-2.74453	1.33453e-08	9.35618e-08	Down
Pop_A01G004122	1184	58.3409	0	7.93243	1.33854e-10	1.14639e-09	Up
Pop_A01G004123	2566	178.496	245.973	0.282817	0.114763	0.223096	No
Pop_A01G004125	1242	98.009	267.954	-0.692809	0.000743385	0.00268651	No
Pop_A01G004126	1643	37.1166	144.261	-1.24244	0.000131016	0.000543957	Down
Pop_A01G004129	1467	117.707	203.411	-0.119698	0.547523	0.682511	No
Pop_A01G004130	1209	50.2243	58.3422	0.499538	0.109276	0.214216	No
Pop_A01G004131	1374	33.8825	30.0376	0.854448	0.0206471	0.0526766	No
Pop_A01G004132	1027	0.233491	1.14315	-0.538084	0.748984	0.834971	No
Pop_A01G004133	660	10.0245	22.2443	-0.35549	0.50007	0.652492	No
Pop_A01G004135	3803	15.6632	74.7317	-1.6318	0.0065929	0.0193508	Down
Pop_A01G004136	3344.16	1055.4	1262.09	0.358888	0.00798925	0.0229477	No
Pop_A01G004137	5991	96.0836	122.855	0.251634	0.297887	0.464338	No
Pop_A01G004139	912	5.15598	12.2244	-0.538612	0.462295	0.623038	No
Pop_A01G004140	1767.52	41.2762	71.3093	-0.108275	0.729132	0.819124	No
Pop_A01G004141	1030	10.0875	0.380208	4.35214	0.000225001	0.000896329	Up
Pop_A01G004142	594	37.9098	87.9613	-0.579902	0.0580457	0.127195	No
Pop_A01G004143	771	0.233491	0.760416	-0.198309	0.90672	0.942376	No
Pop_A01G004144	768	171.209	126.257	1.10351	5.17648e-07	3.02024e-06	Up
Pop_A01G004145	1528	575.084	523.839	0.878706	2.84907e-09	2.13523e-08	No
Pop_A01G004146	1202	8.1627	17.2957	-0.42921	0.489528	0.642732	No
Pop_A01G004148	1194	31.4227	0.762101	5.4918	1.03222e-09	8.11166e-09	Up
Pop_A01G004150	1621	110.512	262.457	-0.539409	0.00899456	0.0254771	No
Pop_A01G004154	3121.45	82.4645	78.0276	0.826949	0.00126043	0.00435344	No
Pop_A01G004158	2954.69	759.393	1162.78	0.0764174	0.50986	0.661238	No
Pop_A01G004159	1076	1.70591	19.6912	-2.79518	0.0013981	0.00477934	Down
Pop_A01G004161	1071	44.594	112.598	-0.675745	0.0111868	0.030938	No
Pop_A01G004162	1053	22.7001	43.4682	-0.440116	0.335673	0.506916	No
Pop_A01G004163	929	280.813	389.346	0.221778	0.142726	0.265488	No
Pop_A01G004165	1425	26.6336	58.5094	-0.474866	0.20427	0.350845	No
Pop_A01G004169	1188	63.5009	28.6925	1.85104	5.03632e-08	3.31769e-07	Up
Pop_A01G004170	1728	45.896	45.6046	0.743819	0.0250283	0.0621548	No
Pop_A01G004172	4741.19	52.7173	24.5247	1.76491	2.69892e-07	1.63091e-06	Up
Pop_A01G004173	1281	56.3949	6.88622	3.70155	4.1822e-11	3.75631e-10	Up
Pop_A01G004175	1699.67	59.384	93.0401	0.0518431	0.861246	0.915875	No
Pop_A01G004176	2141	507.423	808.034	0.00799413	0.952939	0.973114	No
Pop_A01G004177	864	10.5072	15.2362	0.0703245	0.905237	0.941557	No
Pop_A01G004178	4405	65.7464	276.277	-1.43127	9.81915e-09	6.97652e-08	Down
Pop_A01G004179	1809	15.2216	82.527	-1.6896	3.42738e-05	0.000156373	Down
Pop_A01G004180	2586	164.941	254.898	0.0275293	0.875858	0.924392	No
Pop_A01G004181	1697	771.957	660.765	0.906025	2.89269e-12	2.86728e-11	No
Pop_A01G004183	1029	657.059	81.7969	3.62967	9.69981e-53	6.94488e-51	Up
Pop_A01G004184	459	73.6378	47.5047	1.35618	8.49535e-06	4.24059e-05	Up
Pop_A01G004186	2636	53.5055	50.7944	0.675033	0.0385354	0.0901272	No
Pop_A01G004187	3018	0.700472	3.48829	-0.76925	0.57108	0.689826	No
Pop_A01G004189	3459	9.15298	1.17299	3.21911	0.00120168	0.00416849	Up
Pop_A01G004197	1033	353.895	232.068	1.32338	6.90614e-09	4.98923e-08	Up
Pop_A01G004198	2236	18.7172	42.2425	-0.577549	0.191272	0.334459	No
Pop_A01G004200	3032	543.355	546.669	0.726426	2.78168e-06	1.48744e-05	No
Pop_A01G004203	955	19.4824	46.5859	-0.611723	0.156872	0.286373	No
Pop_A01G004205	3234	58.9024	120.299	-0.353283	0.146271	0.270919	No
Pop_A01G004206	1263	6.82253	168.869	-3.68362	9.71665e-21	1.7437e-19	Down
Pop_A01G004207	1119	8.76304	0.380208	4.14445	0.000575764	0.00212615	Up
Pop_A01G004208	1176	90.3857	0.761259	6.91731	1.21041e-16	1.66089e-15	Up
Pop_A01G004210	2151	11.0063	50.1082	-1.46642	0.00126998	0.00438186	Down
Pop_A01G004211	2557	354.868	250.037	1.22301	8.08385e-15	9.73872e-14	Up
Pop_A01G004212	1873.2	84.382	117.904	0.204183	0.399252	0.571629	No
Pop_A01G004213	750	182.543	197.499	0.582789	0.00167287	0.00561918	No
Pop_A01G004214	1685	8.3197	26.748	-1.18612	0.043531	0.09986	Down
Pop_A01G004216	1192	2.92064	5.89142	-0.114489	0.897674	0.936775	No
Pop_A01G004217	1423.6	44.2249	82.138	-0.0602594	0.85517	0.911117	No
Pop_A01G004219	856	12.836	15.7358	0.488967	0.380227	0.557028	No
Pop_A01G004221	1210	44.8663	101.895	-0.550656	0.0495302	0.111424	No
Pop_A01G004224	923	180.304	293.931	-0.111988	0.606013	0.719538	No
Pop_A01G004225	2155	749.582	639.657	0.911236	2.38851e-09	1.80386e-08	No
Pop_A01G004228	1594	55.5378	241.405	-1.44215	4.24498e-08	2.81673e-07	Down
Pop_A01G004230	624	379.005	513.656	0.211051	0.172653	0.308384	No
Pop_A01G004231	1834	74.9645	125.573	-0.0942269	0.704947	0.800159	No
Pop_A01G004232	3111	1.15285	171.314	-6.05405	3.94625e-18	5.98453e-17	Down
Pop_A01G004235	771	34.2414	73.2307	-0.485291	0.133285	0.251237	No
Pop_A01G004236	2790	27.2299	33.468	0.492891	0.224958	0.378045	No
Pop_A01G004239	2783	78.8416	123.249	0.0722207	0.752165	0.837425	No
Pop_A01G004240	1428	36.9275	63.6207	-0.0840699	0.789325	0.864016	No
Pop_A01G004241	531	101.187	177.774	-0.172255	0.445718	0.60624	No
Pop_A01G004242	1630	66.2059	94.4945	0.234849	0.375526	0.552051	No
Pop_A01G004243	3629.71	234.325	621.317	-0.723077	1.34034e-05	6.48845e-05	No
Pop_A01G004244	207	1.27717	6.61947	-1.49712	0.172843	0.30865	Down
Pop_A01G004245	1545	4.07405	4.65622	0.286376	0.763005	0.845498	No
Pop_A01G004251	3108	563.802	680.728	0.406997	0.00161516	0.0054412	No
Pop_A01G004253	1927	141.445	319.309	-0.471046	0.00640459	0.0188658	No
Pop_A01G004254	1887	56.7374	90.6663	0.0395419	0.889053	0.931111	No
Pop_A01G004255	960	47.1258	61.5203	0.21146	0.544461	0.682511	No
Pop_A01G004261	1623	149.732	101.815	1.24849	3.79716e-06	1.98942e-05	Up
Pop_A01G004262	1317	13.3519	160.162	-3.07331	2.73175e-16	3.66758e-15	Down
Pop_A01G004270	2014.97	121.576	534.497	-1.52688	1.45106e-12	1.46886e-11	Down
Pop_A01G004273	1897	378.196	150.368	2.04914	2.05442e-36	7.93439e-35	Up
Pop_A01G004274	2717	5.18754	33.0017	-1.59296	0.00698132	0.0203632	Down
Pop_A01G004275	2603.39	26.0551	37.9511	0.0563234	0.884038	0.929798	No
Pop_A01G004276	1708	50.3322	91.4957	-0.215565	0.506489	0.658384	No
Pop_A01G004277	4805	405.876	549.653	0.214922	0.177196	0.314568	No
Pop_A01G004278	1137	24.6626	25.118	0.539516	0.22401	0.3768	No
Pop_A01G004279	2283	46.1052	39.2485	0.847818	0.0139888	0.037611	No
Pop_A01G004280	3081	5933.22	486.683	4.17767	5.64436e-17	7.93856e-16	Up
Pop_A01G004284	1785	12.5018	63.4043	-1.5376	0.000272817	0.00106997	Down
Pop_A01G004286	2036	103.826	190.882	-0.256899	0.298328	0.464762	No
Pop_A01G004290	2436	243.976	299.523	0.400713	0.0192316	0.0495863	No
Pop_A01G004292	3564	6.67568	28.6618	-1.46912	0.00867191	0.0246661	Down
Pop_A01G004294	1983.41	43.1075	99.5551	-0.605983	0.0508532	0.113964	No
Pop_A01G004298	705	102.951	121.311	0.3883	0.0899661	0.183099	No
Pop_A01G004300	1319	171.976	258.001	0.0943216	0.59409	0.71005	No
Pop_A01G004301	3126	25.6597	205.334	-2.21648	1.08021e-09	8.46492e-09	Down
Pop_A01G004303	2073	160.096	362.752	-0.464806	0.0115101	0.031736	No
Pop_A01G004305	3889.05	101.028	215.41	-0.55574	0.0538866	0.119607	No
Pop_A01G004306	3088.11	97.8261	137.631	0.155494	0.479469	0.633089	No
Pop_A01G004326	3728	637.243	231.326	2.17913	5.31807e-50	3.49112e-48	Up
Pop_A01G004338	2001	46.4951	38.2036	0.896056	0.0089224	0.0252889	No
Pop_A01G004349	1822	53.1107	78.3608	0.0958144	0.749027	0.834971	No
Pop_A01G004360	1710	9.19066	24.9978	-0.588264	0.256927	0.418608	No
Pop_A01G004382	1303.35	719.749	139.917	3.02689	8.39574e-68	9.39169e-66	Up
Pop_A01G004393	1008	17.1452	51.8807	-1.13174	0.0197434	0.0507281	Down
Pop_A01G004415	2339	588.814	250.619	1.92504	1.57367e-34	5.62599e-33	Up
Pop_A01G004437	1053	113.237	164.414	0.0670403	0.765732	0.847463	No
Pop_A01G004459	2398	0.490621	84.1633	-5.79236	4.0225e-11	3.61717e-10	Down
Pop_A01G004460	1869	37.6133	46.6889	0.393419	0.230483	0.385141	No
Pop_A01G004491	396	17.8164	21.0603	0.065459	0.928512	0.956535	No
Pop_A01G004493	5012.75	78.7601	144.902	-0.210233	0.373499	0.549623	No
Pop_A01G004494	3946.11	436.821	884.819	-0.310631	0.0132238	0.0357987	No
Pop_A01G004495	1406	1333.39	2217.84	-0.00479349	0.978615	0.988724	No
Pop_A01G004496	993	0.747751	7.76599	-1.95393	0.0750845	0.157676	Down
Pop_A01G004497	663	13.6608	41.0533	-0.780999	0.0748132	0.157187	No
Pop_A01G004499	2679	31.0097	60.5996	-0.339915	0.298935	0.464877	No
Pop_A01G004500	1706	81.4117	133.921	-0.0130325	0.958621	0.977166	No
Pop_A01G004504	1329	178.125	187.707	0.562343	0.00292513	0.00932751	No
Pop_A01G004505	1205	9.68296	615.076	-5.46428	3.02666e-42	1.48419e-40	Down
Pop_A01G004506	989	9.6194	25.2587	-0.580235	0.268757	0.433555	No
Pop_A01G004507	1087.27	100.256	193.467	-0.26782	0.18313	0.323149	No
Pop_A01G004508	976	7.99165	11.6132	-0.0159986	0.983973	0.992039	No
Pop_A01G004509	2107	278.198	194.585	1.15688	4.86487e-08	3.20874e-07	Up
Pop_A01G004510	3576	7.31426	6.18211	0.747291	0.333616	0.504528	No
Pop_A01G004511	1146	31.0182	55.2324	-0.197639	0.572059	0.690756	No
Pop_A01G004515	1467.22	58.6014	164.015	-0.855663	0.000454552	0.00171253	No
Pop_A01G004516	822	14.6904	24.5239	-0.12345	0.796968	0.869057	No
Pop_A01G004545	369	5.11773	14.9481	-0.9606	0.167921	0.301826	No
Pop_A01G004548	1598	545.087	478.657	0.908966	1.19788e-10	1.03126e-09	No
Pop_A01G004549	478	12.7972	16.8218	0.436977	0.401692	0.574119	No
Pop_A01G004551	863	4218.37	975.639	2.80658	4.68854e-59	4.08691e-57	Up
Pop_A01G004553	3438	335.133	87.4226	2.68867	1.93193e-29	5.56454e-28	Up
Pop_A01G004555	4350	981.192	1145.61	0.450203	0.000314435	0.0012199	No
Pop_A01G004557	1327	187.122	24.3261	3.6071	1.41768e-42	7.01694e-41	Up
Pop_A01G004558	1204	197.868	15.579	4.32074	1.52192e-31	4.86563e-30	Up
Pop_A01G004559	1178	31.6944	0.791939	5.54221	5.63571e-10	4.53316e-09	Up
Pop_A01G004560	2615	54.1842	76.5836	0.145754	0.647222	0.753187	No
Pop_A01G004561	1785	59.6373	258.101	-1.40793	7.78872e-09	5.59299e-08	Down
Pop_A01G004562	1641	7.39979	33.9453	-1.47498	0.00555551	0.0165969	Down
Pop_A01G004563	2161.78	37.7333	90.199	-0.506942	0.108591	0.213101	No
Pop_A01G004565	3567	665.663	650.653	0.711633	5.34169e-07	3.11168e-06	No
Pop_A01G004566	7636.99	173.497	263.659	0.048941	0.793965	0.866783	No
Pop_A01G004567	1359	94.4155	139.238	0.141287	0.529896	0.680121	No
Pop_A01G004568	693	0.466981	0.410889	0.915997	0.587229	0.703804	No
Pop_A01G004571	1510	298.743	360.246	0.478449	0.00672001	0.0196813	No
Pop_A01G004572	2246	2749.05	704.912	2.71501	9.00016e-53	6.47021e-51	Up
Pop_A01G004574	811	4.34578	39.6485	-2.36818	4.76222e-05	0.000212988	Down
Pop_A01G004576	2052	34.3979	0	7.10844	3.38426e-08	2.26922e-07	Up
Pop_A01G004578	735	0.233491	1.9624	-1.13509	0.475581	0.629323	Down
Pop_A01G004580	1710	237.917	347.756	0.0555429	0.788215	0.863209	No
Pop_A01G004581	1696	58.1867	89.65	0.0510667	0.843399	0.903488	No
Pop_A01G004582	1798	1080.17	1281.9	0.453071	0.000146402	0.000602497	No
Pop_A01G004585	1611.2	158.015	292.743	-0.196675	0.258535	0.420618	No
Pop_A01G004586	2329	2.85876	9.85111	-1.00516	0.237197	0.393144	Down
Pop_A01G004588	3333	78.5648	330.085	-1.25891	3.62705e-07	2.15776e-06	Down
Pop_A01G005857	561	0.895717	1.17215	0.338987	0.810674	0.87938	No
Pop_A01G005859	1470	424.995	95.9379	2.79711	6.2665e-50	4.09341e-48	Up
Pop_A01G005866	2784	2519.96	10.6082	8.50767	7.03164e-166	7.15483e-163	Up
Pop_A01G005867	2739	42.5663	79.4009	-0.0986748	0.749376	0.835269	No
Pop_A01G005868	2084.29	13.0172	12.4239	0.590948	0.332333	0.50302	No
Pop_A01G005870	641	2.19653	3.54628	0.0386347	0.970759	0.984793	No
Pop_A01G005871	970.59	55.8895	81.3095	0.119368	0.674073	0.774936	No
Pop_A01G005872	1092	690.512	39.1122	4.70826	4.14299e-79	6.03883e-77	Up
Pop_A01G005873	1158	3.43546	0.381051	2.74204	0.0498345	0.111985	Up
Pop_A01G005875	1361	129.252	368.138	-0.863318	0.00230879	0.007531	No
Pop_A01G005877	2247	69.4547	130.911	-0.311729	0.267585	0.432126	No
Pop_A01G005879	1227	162.035	17.6444	3.825	1.48164e-37	6.06772e-36	Up
Pop_A01G005883	1010	996.618	798.444	1.04175	4.86286e-16	6.41483e-15	Up
Pop_A01G005884	4868	1363.19	1057.54	1.07533	5.21626e-20	8.9697e-19	Up
Pop_A01G005885	1443	3.28749	43.1274	-3.00128	1.09879e-06	6.17636e-06	Down
Pop_A01G005886	756	22.3789	95.7476	-1.37039	0.00561998	0.0167753	Down
Pop_A01G005890	1716	0.233491	0.380208	0.28391	0.866391	0.918504	No
Pop_A01G005892	1411	26.4118	65.5678	-0.610207	0.0976988	0.195475	No
Pop_A01G005894	1152	4.83696	65.0979	-3.14368	6.85729e-08	4.44531e-07	Down
Pop_A01G005895	999	335.823	572.753	-0.0715948	0.621649	0.732562	No
Pop_A01G005896	762	21.2423	35.0629	-0.162201	0.726685	0.817445	No
Pop_A01G005897	501	0.700472	7.38157	-1.80276	0.118812	0.229475	Down
Pop_A01G005900	1781	65.6271	92.4454	0.189518	0.473683	0.629323	No
Pop_A01G005901	444	1.00488	1.20199	0.766702	0.600389	0.715204	No
Pop_A01G005906	2988	35.8535	71.4874	-0.256038	0.427265	0.589332	No
Pop_A01G005910	570	76.8887	139.175	-0.188603	0.406016	0.578675	No
Pop_A01G005915	4985	164.527	279.147	-0.0324961	0.857785	0.913315	No
Pop_A01G005917	2550	170.471	233.415	0.240841	0.188089	0.330258	No
Pop_A01G005923	3232	25.7052	38.2427	0.110042	0.768892	0.849932	No
Pop_A01G005927	384	1.9394	0	3.35533	0.0398869	0.0927387	Up
Pop_A01G005928	1636	37.646	42.933	0.499025	0.181904	0.321371	No
Pop_A01G005929	462	5.8424	19.5728	-1.31886	0.0608284	0.132263	Down
Pop_A01G005930	856	11.6691	22.2657	-0.354023	0.516649	0.667735	No
Pop_A01G005931	1739	490.415	132.201	2.48446	4.76994e-34	1.67362e-32	Up
Pop_A01G005935	1287	576.399	764.577	0.307423	0.0159254	0.0421124	No
Pop_A01G005939	1083	57.9516	49.954	0.951032	0.00178183	0.00595306	No
Pop_A01G005940	1750.43	36.2979	128.163	-1.13128	7.16123e-05	0.000310657	Down
Pop_A01G005941	4133.91	682.439	889.168	0.294762	0.0252327	0.0625743	No
Pop_A01G005942	1342	171.073	388.327	-0.481736	0.00279458	0.00894465	No
Pop_A01G005943	3104	257.682	203.63	1.05311	1.69859e-08	1.1759e-07	Up
Pop_A01G005946	1670	85.7284	229.728	-0.671088	0.00172639	0.0057828	No
Pop_A01G005947	902	8.08621	15.7093	-0.487094	0.464199	0.624809	No
Pop_A01G005948	4863	239.737	235.832	0.688055	4.43334e-05	0.000199348	No
Pop_A01G005952	4703	79.4604	103.666	0.335148	0.229455	0.383762	No
Pop_A01G005954	1355.43	37.632	62.9431	-0.126483	0.693786	0.791475	No
Pop_A01G005955	2749	33.9967	40.5034	0.557338	0.14173	0.263922	No
Pop_A01G005956	2537	50.177	67.2566	0.325267	0.301609	0.467591	No
Pop_A01G005957	1170	104.63	536.017	-1.62822	1.87201e-12	1.88236e-11	Down
Pop_A01G005958	462	4.79816	10.5502	-0.443731	0.539253	0.682511	No
Pop_A01G005961	1881	17.9009	16.4714	0.736979	0.140097	0.261645	No
Pop_A01G005963	903	3.43546	7.50513	-0.554228	0.536404	0.682511	No
Pop_A01G005965	1071	2.9212	12.1332	-1.55878	0.0676696	0.144706	Down
Pop_A01G005966	3062	86.6859	58.3465	1.24783	9.46082e-07	5.36357e-06	Up
Pop_A01G005967	1571.38	169.641	663.486	-1.24555	2.23646e-15	2.80876e-14	Down
Pop_A01G005969	1623	78.7927	129.403	0.0590427	0.803162	0.873758	No
Pop_A01G005970	1346	187.93	361.718	-0.284952	0.0828362	0.170882	No
Pop_A01G005971	632	4.47914	1.99392	1.49914	0.162575	0.29466	Up
Pop_A01G005972	1044	592.146	742.101	0.363863	0.0144747	0.0387449	No
Pop_A01G005973	2182	229.189	296.117	0.288794	0.137639	0.258003	No
Pop_A01G005974	1415	298.183	327.54	0.527277	0.00255297	0.0082371	No
Pop_A01G005975	2263	42.5775	69.3638	-0.0623953	0.841392	0.902271	No
Pop_A01G005976	1312.69	41.4247	50.4372	0.354248	0.272172	0.437039	No
Pop_A01G005977	1842	29.7798	72.356	-0.656594	0.0428437	0.0984967	No
Pop_A01G005979	1850.83	72.867	67.9215	0.80903	0.00181546	0.00605433	No
Pop_A01G005980	1109.68	26.7792	84.6111	-1.02062	0.0015722	0.00531037	Down
Pop_A01G005981	1830	50.5783	88.2247	-0.039975	0.899841	0.937936	No
Pop_A01G005982	2543.64	1283.05	1344.86	0.638944	5.88199e-05	0.000258791	No
Pop_A01G005983	4480	97.5516	169.781	-0.0712773	0.734393	0.823536	No
Pop_A01G005984	2725	468.537	721.186	0.0635282	0.656819	0.761275	No
Pop_A01G005985	2512.5	81.5541	94.093	0.468942	0.0721353	0.152526	No
Pop_A01G005986	1154	17.0676	57.1172	-1.15737	0.00369708	0.0115172	Down
Pop_A01G005988	1341	58.3401	30.227	1.67813	0.000232304	0.000923474	Up
Pop_A01G005989	2634.62	15.4466	35.9896	-0.5065	0.237264	0.393242	No
Pop_A01G005999	2490	322.959	273.74	0.876283	1.46814e-07	9.15292e-07	No
Pop_A01G006006	2233	203.177	434.879	-0.382931	0.0175108	0.0456795	No
Pop_A01G006009	993	379.999	309.512	0.953421	3.05313e-07	1.83192e-06	No
Pop_A01G006014	2193	114.098	257.622	-0.506205	0.0197829	0.0508172	No
Pop_A01G006019	1062	5.3985	9.81622	-0.292997	0.702712	0.798504	No
Pop_A01G006020	990	30.2771	45.1776	-0.0125203	0.973633	0.985729	No
Pop_A01G006024	1395	3.7072	7.91602	-0.288771	0.731437	0.821017	No
Pop_A01G006025	2051	19.0824	90.3653	-1.44453	2.62869e-05	0.000121995	Down
Pop_A01G006029	1713	110.378	166.195	0.0101414	0.963708	0.98029	No
Pop_A01G006030	1353	192.766	238.298	0.408699	0.0176139	0.0459097	No
Pop_A01G006032	758	2.77323	0.410889	2.45515	0.0893421	0.182067	Up
Pop_A01G006033	1170	41.2193	87.0433	-0.307733	0.338218	0.509929	No
Pop_A01G006035	690	0.466981	30.9404	-4.38681	6.06361e-06	3.08967e-05	Down
Pop_A01G006038	2309	116.736	112.755	0.813765	0.00555263	0.0165911	No
Pop_A01G006041	3780	724.691	1088.6	0.104015	0.390883	0.564736	No
Pop_A01G006042	1626.53	157.315	276.689	-0.106836	0.596837	0.712159	No
Pop_A01G010132	1100	879.396	1974.2	-0.48531	3.29645e-05	0.000150777	No
Pop_A01G010133	4699	284.966	456.03	0.00869772	0.952414	0.972672	No
Pop_A01G010134	2049	4.75936	9.2553	-0.146921	0.848928	0.90739	No
Pop_A01G010135	1769	20.3303	28.2807	0.254427	0.54815	0.682511	No
Pop_A01G010136	1659	58.7223	32.7945	1.48635	5.73517e-06	2.92994e-05	Up
Pop_A01G010137	414	193.881	92.1955	1.80423	3.65802e-18	5.55858e-17	Up
Pop_A01G010139	1597	36.6496	75.3754	-0.361072	0.239616	0.396545	No
Pop_A01G010140	429	1.30081	3.60596	-0.643059	0.613386	0.725946	No
Pop_A01G010141	363	4.79872	6.20942	-0.0772964	0.934209	0.959637	No
Pop_A01G010142	871.61	26.593	0.761259	5.17303	1.8137e-08	1.25182e-07	Up
Pop_A01G010143	1293	0.957602	0	2.87457	0.0862377	0.176816	Up
Pop_A01G010145	1980	14.8705	30.0309	-0.367731	0.425464	0.5888	No
Pop_A01G010149	2106	10986.3	8587.08	1.0539	1.32711e-26	3.32949e-25	Up
Pop_A01G010150	717	822.141	0.762101	10.0291	3.4275e-39	1.49631e-37	Up
Pop_A01G010153	677	190.769	349.246	-0.153044	0.430815	0.590847	No
Pop_A01G010154	1678	16.1859	11.9773	1.06466	0.0632417	0.136741	Up
Pop_A01G010155	546	1.66711	0	3.42808	0.0353516	0.0836922	Up
Pop_A01G010156	2376.64	21.0932	54.9367	-0.673783	0.0631407	0.136556	No
Pop_A01G010159	1494	130.687	57.2777	1.71654	2.2067e-06	1.19752e-05	Up
Pop_A01G010161	393	3.64475	2.40566	1.46302	0.170604	0.305652	Up
Pop_A01G010162	3482	71.5331	217.101	-0.993619	2.60292e-05	0.000120873	No
Pop_A01G010172	1931	17605.2	5240.81	2.44156	1.04431e-134	5.69644e-132	Up
Pop_A01G010174	1571	3.44951	2.69635	1.28353	0.226831	0.38042	Up
Pop_A01G010175	3419	33.64	58.7481	-0.0842465	0.811417	0.87988	No
Pop_A01G010176	1092	72.0507	118.078	0.000397357	0.9987	0.999164	No
Pop_A01G010179	2576	422.312	465.036	0.550567	6.63774e-05	0.000289681	No
Pop_A01G010181	1394	125.612	115.332	0.645794	0.0351347	0.0833047	No
Pop_A01G010182	639	7.96188	0	4.97798	0.000767339	0.00276797	Up
Pop_A01G010183	1600	6675.46	1105.81	3.27972	3.05506e-210	6.46585e-207	Up
Pop_A01G010186	903	16.7621	35.3929	-0.344369	0.414838	0.585847	No
Pop_A01G010187	731	11.4199	97.1916	-2.30672	7.22763e-08	4.67222e-07	Down
Pop_A01G010188	1323	119.198	0.821777	7.3859	1.98397e-19	3.29692e-18	Up
Pop_A01G010189	1113	348.684	480.062	0.227541	0.125587	0.239576	No
Pop_A01G010190	2370	14.4665	672.408	-5.01791	5.03006e-61	4.61257e-59	Down
Pop_A01G010191	1955	39.0791	172.452	-1.4112	1.02945e-08	7.29954e-08	Down
Pop_A01G010192	1926	5.17962	7.50513	0.126739	0.872668	0.922416	No
Pop_A01G010194	4109	66.6358	142.114	-0.396388	0.0937817	0.189075	No
Pop_A01G010195	2040	26.3359	33.826	0.250702	0.532952	0.682511	No
Pop_A01G010196	1978	41.4618	33.1654	1.04007	0.00294542	0.00938599	Up
Pop_A01G010198	2450	46.8664	81.7655	-0.0886752	0.75069	0.836256	No
Pop_A01G010199	2988	144.906	306.907	-0.377474	0.0384877	0.0900355	No
Pop_A01G010200	2668	58.8157	34.635	1.4535	4.54456e-06	2.35835e-05	Up
Pop_A01G010201	1170	8986.48	479.714	4.77703	1.86676e-28	5.11242e-27	Up
Pop_A01G010202	890.86	595.089	726.276	0.420048	0.00345831	0.0108556	No
Pop_A01G010203	1765	186.849	146.224	1.035	7.94903e-08	5.11233e-07	Up
Pop_A01G010206	2998	340.278	370.084	0.617493	0.00354816	0.011108	No
Pop_A01G010207	3622	419.784	572.814	0.256403	0.0667026	0.142959	No
Pop_A01G010208	2283	965.247	900.219	0.806907	2.83645e-09	2.12637e-08	No
Pop_A01G010209	1366	50.0955	84.8063	-0.115772	0.68447	0.783879	No
Pop_A01G010210	1474	0.724111	3.13623	-0.694789	0.584847	0.702055	No
Pop_A01G010212	1071	2.08737	1.93509	0.432183	0.752244	0.83746	No
Pop_A01G010215	1144	196.871	172.74	0.896498	4.53046e-06	2.35149e-05	No
Pop_A01G010218	1463	38.8151	3.10555	4.057	4.88222e-11	4.3518e-10	Up
Pop_A01G010222	1840	361.121	473.254	0.293693	0.0472038	0.106941	No
Pop_A01G010223	2490	466.909	533.941	0.509306	9.99578e-05	0.000422872	No
Pop_A01G010224	844	87.9939	113.485	0.276389	0.275278	0.440197	No
Pop_A01G010225	1155	126.014	131.617	0.709015	0.00407631	0.0125631	No
Pop_A01G010227	2283	654.339	705.816	0.579797	0.00452221	0.0137904	No
Pop_A01G010228	2095.09	69.3989	201.923	-0.802253	0.000350371	0.00134776	No
Pop_A01G010229	1136	137.436	240.554	-0.113092	0.566797	0.685841	No
Pop_A01G010230	1164	16.4903	46.5296	-0.794095	0.0491824	0.110773	No
Pop_A01G010233	438	7.53259	20.8693	-0.717207	0.212631	0.361637	No
Pop_A01G010234	2235	5.71752	12.4819	-0.427029	0.524594	0.675332	No
Pop_A01G010235	2149	2193.2	425.742	3.04435	4.97053e-119	1.93379e-116	Up
Pop_A01G010236	1257	191.298	50.1125	2.56281	1.8087e-29	5.21812e-28	Up
Pop_A01G010237	2514	127.644	154.116	0.381726	0.185975	0.32723	No
Pop_A01G010238	2809	1.5343	4.97844	-0.863717	0.433203	0.593245	No
Pop_A01G010239	903	116.857	355.849	-0.958703	7.37321e-08	4.76283e-07	No
Pop_A01G010240	882	53.9169	92.4862	-0.0633394	0.812214	0.880438	No
Pop_A01G010241	759	69.041	66.5192	0.791876	0.00330326	0.0104215	No
Pop_A01G010242	1136	128.993	277.943	-0.478442	0.0144431	0.0386701	No
Pop_A01G010245	1353.1	131.016	108.34	0.894055	4.74048e-05	0.000212077	No
Pop_A01G010250	1238	61.0949	125.737	-0.290112	0.280937	0.445543	No
Pop_A01G010251	1257	3.8788	5.48221	0.141438	0.876497	0.924863	No
Pop_A01G010253	675	24.4921	1.61287	4.07675	2.44268e-06	1.31654e-05	Up
Pop_A01G010255	911	2.99156	15.33	-1.44519	0.0621207	0.134658	Down
Pop_A01G010260	3071	25.8356	70.6536	-0.767801	0.024596	0.0612221	No
Pop_A01G010262	675.18	51.6252	77.5059	0.169869	0.548104	0.682511	No
Pop_A01G010263	1476	66.8644	139.144	-0.307397	0.214549	0.364197	No
Pop_A01G010264	1157	112.304	170.59	0.103244	0.600836	0.71553	No
Pop_A01G010265	3017	43.6959	86.8641	-0.360617	0.250457	0.410569	No
Pop_A01G010268	1449	59.666	176.731	-0.816836	0.000619214	0.00227191	No
Pop_A01G010270	1071	134.046	260.243	-0.257728	0.261224	0.424197	No
Pop_A01G010272	3738	15.3532	39.1472	-0.81305	0.0775236	0.161879	No
Pop_A01G010273	1437	56.0763	145.469	-0.711462	0.00665918	0.0195237	No
Pop_A01G010274	492	171.002	18.5745	3.79645	2.85408e-35	1.05015e-33	Up
Pop_A01G010275	423	4.4555	6.65268	-0.0635269	0.940335	0.964276	No
Pop_A01G010276	3246	33.9399	51.5022	-0.0376683	0.922794	0.952758	No
Pop_A01G010277	1893.52	148.74	253.999	-0.0692773	0.742122	0.829909	No
Pop_A01G010278	846	14.2707	78.9312	-1.86531	1.92859e-06	1.05385e-05	Down
Pop_A01G010280	1481	252.941	391.899	0.101635	0.582657	0.700133	No
Pop_A01G010281	2226	81.3352	70.6852	0.875645	0.000931754	0.00330164	No
Pop_A01G010283	639	23.0574	61.874	-0.826748	0.0327093	0.0783535	No
Pop_A01G010285	1606.16	11.5503	49.4117	-1.33841	0.00219398	0.00718976	Down
Pop_A01G010286	1077	6.01233	9.78891	0.323054	0.653048	0.757883	No
Pop_A01G010287	1077	6.42647	34.6325	-1.53368	0.00492839	0.0148958	Down
Pop_A01G010288	2213.79	76.1122	130.392	-0.0239234	0.931273	0.957941	No
Pop_A01G010289	237	3.06861	6.68588	-0.307431	0.747204	0.833778	No
Pop_A01G010290	1796	76.6525	13.018	3.30071	1.41027e-17	2.06586e-16	Up
Pop_A01G010291	621	4.75144	6.94337	-0.229242	0.814998	0.882263	No
Pop_A01G010292	2132	94.2771	128.777	0.223517	0.343386	0.515941	No
Pop_A01G010293	1845	159.951	130.654	1.01235	2.80608e-07	1.69238e-06	Up
Pop_A01G010294	1392	14.2325	97.7053	-2.12096	0.0294995	0.0716512	Down
Pop_A01G010295	1685	41.005	117.416	-0.897976	0.00415449	0.0127764	No
Pop_A01G010296	1890	41.5952	151.669	-1.16148	5.62775e-06	2.87867e-05	Down
Pop_A01G010297	1023	17.0726	34.5532	-0.258257	0.551095	0.682511	No
Pop_A01G010298	1119	55.3673	87.0449	-0.0187429	0.944859	0.967365	No
Pop_A01G010302	2551	769.566	971.185	0.360024	0.00273255	0.00876679	No
Pop_A01G010305	1026	97.5554	106.315	0.593714	0.0132419	0.0358349	No
Pop_A01G010309	1523	114.825	217.064	-0.26778	0.172041	0.307446	No
Pop_A01G010310	2491.29	37.008	62.528	-0.121947	0.703902	0.799317	No
Pop_A01G010311	1125	138.248	227.064	-0.112253	0.578038	0.695989	No
Pop_A01G010313	3124.51	97.2016	28.4606	2.45393	1.96293e-14	2.29882e-13	Up
Pop_A01G010316	261	0.233491	0	1.29188	0.418224	0.585847	Up
Pop_A01G010317	937.23	363.896	296.149	1.01069	3.8929e-10	3.18703e-09	Up
Pop_A01G010319	1432	1874.16	332.585	3.19582	7.65518e-67	8.36867e-65	Up
Pop_A01G010320	2778.55	127.298	206.937	-0.0449462	0.827165	0.891349	No
Pop_A01G010321	1789.48	162.921	341.642	-0.386458	0.017024	0.044583	No
Pop_A01G010325	1332	324.883	478.932	0.0779659	0.665747	0.768472	No
Pop_A01G010327	1686	27.5123	148.557	-1.79306	1.85513e-10	1.56699e-09	Down
Pop_A01G010328	1578	3.06861	218.701	-5.29897	8.1276e-25	1.84014e-23	Down
Pop_A01G010331	1455	19.241	352.96	-3.65156	1.91375e-31	6.08891e-30	Down
Pop_A01G010332	2127	99.8719	1020.09	-2.77764	7.27691e-46	4.14901e-44	Down
Pop_A01G010333	651	3.52099	14.446	-1.30326	0.0734299	0.154741	Down
Pop_A01G010334	1350	7.88137	20.7731	-0.569107	0.360617	0.534621	No
Pop_A01G010336	778.74	18.9822	22.5179	0.506216	0.305897	0.472689	No
Pop_A01G010337	3515.22	352.618	580.862	-0.0311426	0.845664	0.905021	No
Pop_A01G010338	2510.82	58.6925	332.277	-1.83762	2.0786e-15	2.61797e-14	Down
Pop_A01G010340	1105.36	85.4948	190.739	-0.488068	0.0391221	0.0912856	No
Pop_A01G010341	1765	2932.62	983.386	2.2807	3.5481e-88	6.61033e-86	Up
Pop_A01G010342	1384	29.8799	128.145	-1.43037	2.37341e-07	1.44311e-06	Down
Pop_A01G010343	1665	2.22017	4.68775	-0.352928	0.727538	0.817976	No
Pop_A01G010344	3710	285.727	444.537	0.0341546	0.847807	0.906502	No
Pop_A01G010345	1905	5.16501	11.7198	-0.653038	0.39195	0.564736	No
Pop_A01G010346	2874	217.172	284.096	0.303014	0.0670108	0.143512	No
Pop_A01G010347	8529	86.6302	88.6894	0.737124	0.00805391	0.0231158	No
Pop_A01G010348	918	1.27717	4.33822	-0.913481	0.43474	0.594811	No
Pop_A01G010352	963	20.6746	32.931	-0.142478	0.78087	0.858599	No
Pop_A01G010353	1898	372.461	455.653	0.360023	0.0167059	0.0438542	No
Pop_A01G010354	2463	38.3762	58.8759	0.0842518	0.793025	0.866042	No
Pop_A01G010356	1452	134.919	142.421	0.652115	0.0116289	0.0320266	No
Pop_A01G010357	2829	154.994	562.928	-1.09996	2.0584e-09	1.56438e-08	Down
Pop_A01G010358	1097	103.825	80.2917	1.09875	1.53585e-05	7.37352e-05	Up
Pop_A01G010359	1286	203.133	365.429	-0.146085	0.444368	0.604826	No
Pop_A01G010360	8747	46.3928	72.8419	0.0747862	0.796402	0.868744	No
Pop_A01G010362	2117	74.4864	89.0235	0.573118	0.0386909	0.090431	No
Pop_A01G010363	1479	52.8034	110.234	-0.389894	0.129083	0.244879	No
Pop_A01G010365	1653	4.89885	8.17014	-0.116087	0.897655	0.936775	No
Pop_A01G010367	375	16.1865	0	6.12252	7.10537e-06	3.58733e-05	Up
Pop_A01G010368	1524	505.649	772.984	0.0512014	0.69084	0.789294	No
Pop_A01G010376	4705	80.6336	142.674	-0.116766	0.636532	0.744901	No
Pop_A01G010377	648	74.9977	91.719	0.325155	0.203243	0.350105	No
Pop_A01G010378	805	253.993	151.199	1.4196	9.05375e-14	1.00872e-12	Up
Pop_A01G010381	3024	53.6282	90.8436	-0.0795251	0.763473	0.845704	No
Pop_A01G010385	2505	9.47199	16.5269	-0.0833163	0.889498	0.931411	No
Pop_A01G010386	4763.65	303.711	141.594	1.75106	2.66762e-14	3.09328e-13	Up
Pop_A01G010387	924	54.0288	165.003	-1.01998	7.04832e-05	0.000306091	Down
Pop_A01G010388	1299	9.97666	22.0158	-0.178454	0.754477	0.839293	No
Pop_A01G010390	621	352.198	475.451	0.28383	0.0825258	0.170354	No
Pop_A01G010393	3015	326.119	344.494	0.634554	2.11025e-05	9.94613e-05	No
Pop_A01G010394	564	17.696	10.1069	1.54193	0.00434082	0.0132907	Up
Pop_A01G010395	1191	157.261	291.149	-0.183845	0.34309	0.515625	No
Pop_A01G010396	744	34.3821	136.956	-1.30852	9.8137e-07	5.54994e-06	Down
Pop_A01G010397	1062	25.0958	34.4986	0.292058	0.45669	0.617513	No
Pop_A01G010400	906	6.29422	28.9865	-1.55629	0.0060194	0.0178267	Down
Pop_A01G010404	3558	36.9984	93.1912	-0.626317	0.0252444	0.0625974	No
Pop_A01G010407	3105.25	105.996	191.277	-0.140138	0.482069	0.635495	No
Pop_A01G010408	1437	2.68715	20.6008	-2.03814	0.00455638	0.0138785	Down
Pop_A01G010411	1728	32.8248	121.352	-1.23882	8.15907e-06	4.08695e-05	Down
Pop_A01G010416	891	89.609	50.7972	1.57719	4.59904e-06	2.38522e-05	Up
Pop_A01G010417	600	35.9462	61.2713	-0.087623	0.781812	0.859245	No
Pop_A01G011814	2925	218.468	396.745	-0.182422	0.268451	0.433247	No
Pop_A01G011815	1199	21.396	67.2547	-0.742719	0.0757183	0.158818	No
Pop_A01G011816	3184	454.554	377.68	0.89986	4.67042e-06	2.41892e-05	No
Pop_A01G011820	1014	21.7876	234.942	-2.68324	1.06817e-18	1.69012e-17	Down
Pop_A01G011821	2008	310.144	171.812	1.56823	1.57097e-17	2.29555e-16	Up
Pop_A01G011822	1236	8.41983	5.38764	1.17947	0.130335	0.246837	Up
Pop_A01G011829	396	143.318	59.8322	1.92063	7.13083e-13	7.39223e-12	Up
Pop_A01G011833	786	4.39362	299.376	-5.54464	2.46064e-31	7.77282e-30	Down
Pop_A01G011838	2028	245.243	241.186	0.710445	8.57926e-05	0.000367263	No
Pop_A01G011839	2081.25	54.6118	96.2874	-0.122989	0.644642	0.751243	No
Pop_A01G015459	1251	3.49735	4.2777	0.351887	0.703219	0.798902	No
Pop_A01G015460	897	1437.18	1.96409	9.84683	6.17663e-66	6.52319e-64	Up
Pop_A01G015462	1758	1855.41	523.109	2.4903	3.25971e-86	5.65491e-84	Up
Pop_A01G015477	1002	2.57799	2.69466	0.489684	0.657492	0.761866	No
Pop_A01G015480	2044	138.992	138.484	0.612245	0.00839138	0.023948	No
Pop_A01G015481	1457	328.292	417.064	0.402985	0.0109731	0.0304248	No
Pop_A01G015483	2881.14	1070.36	1333.38	0.39292	0.00204653	0.00674792	No
Pop_A01G015485	2459.41	9.40219	2356.29	-7.43184	1.94525e-120	8.04101e-118	Down
Pop_A01G015486	1520	81.0685	326.075	-1.31406	4.85686e-11	4.33212e-10	Down
Pop_A01G015487	1498	46.1575	113.185	-0.592634	0.0355788	0.0841496	No
Pop_A01G015488	1437	83.0806	121.243	0.166148	0.480806	0.63446	No
Pop_A01G015489	2455	166.406	279.241	-0.0396428	0.824913	0.88961	No
Pop_A01G015490	1064	37.0475	60.3235	0.039608	0.909354	0.943577	No
Pop_A01G015491	1167	1.40998	4.71758	-0.691079	0.527842	0.678209	No
Pop_A01G015495	1321	164.173	359.037	-0.527	0.00574867	0.0171217	No
Pop_A01G015496	705	2.28206	2.37329	0.789069	0.496193	0.648645	No
Pop_A01G015498	3480	2323.11	413.774	3.192	1.18266e-50	7.91096e-49	Up
Pop_A01G015499	1464.4	107.584	220.346	-0.344606	0.0797309	0.165541	No
Pop_A01G015500	993	225.193	100.047	1.83568	5.82401e-21	1.05713e-19	Up
Pop_A01G015501	2096	93.6733	230.988	-0.576683	0.0192507	0.0496235	No
Pop_A01G015502	1137	289.078	319.813	0.539561	0.00144023	0.00491037	No
Pop_A01G015503	492	8.14754	145.05	-3.38249	9.30739e-19	1.47843e-17	Down
Pop_A01G015504	1762	452.68	554.06	0.424565	0.0019011	0.00631246	No
Pop_A01G015505	3956.3	163.932	354.235	-0.474482	0.00867331	0.0246688	No
Pop_A01G015506	1579	31.848	52.7534	0.0251021	0.943164	0.966247	No
Pop_A01G015509	1017	840.326	5.42001	7.84425	6.71002e-88	1.23705e-85	Up
Pop_A01G015511	2797	197.706	248.118	0.34002	0.0462829	0.105129	No
Pop_A01G015512	2397.79	1573.64	1375.09	0.912285	8.35021e-13	8.61412e-12	No
Pop_A01G015513	1137	201.701	5.07048	5.95581	7.44639e-42	3.61464e-40	Up
Pop_A01G015514	1521	54.4081	67.7177	0.368136	0.204423	0.35093	No
Pop_A01G015516	1749	60.404	110.851	-0.192301	0.444465	0.604895	No
Pop_A01G015517	982	166.199	294.079	-0.140308	0.400432	0.572781	No
Pop_A01G015518	1047	216.33	365.183	-0.0642662	0.716598	0.80927	No
Pop_A01G015519	1471	267.396	340.943	0.317634	0.047365	0.107251	No
Pop_A01G015520	2271	0.700472	0	2.29966	0.174448	0.31076	Up
Pop_A01G015521	1128	457.448	608.045	0.323902	0.0368774	0.0867094	No
Pop_A01G015523	1957	73.8876	233.959	-0.969798	2.25841e-06	1.2237e-05	No
Pop_A01G015524	2154	34.6448	46.4742	0.301828	0.369402	0.544881	No
Pop_A01G015526	2289	243.04	508.438	-0.397005	0.0330689	0.0790721	No
Pop_A01G015527	2073	142.869	435.606	-0.940239	2.73259e-07	1.65013e-06	No
Pop_A01G015528	1233	57.3056	148.136	-0.685236	0.00318386	0.0100718	No
Pop_A01G015529	4261.13	273.396	601.67	-0.46956	0.00183261	0.00610698	No
Pop_A01G015531	639	175.306	250.298	0.204306	0.277785	0.44161	No
Pop_A01G015534	414	4.65019	2.75603	1.38566	0.143563	0.266846	Up
Pop_A01G015535	3234	13.0706	27.4598	-0.48951	0.319824	0.489293	No
Pop_A01G015536	11405.5	942.565	1145.94	0.457666	0.000898037	0.003195	No
Pop_A01G015537	2359	10.5157	32.2252	-0.932676	0.0574544	0.126061	No
Pop_A01G015538	2539	17.0816	28.7488	-0.034223	0.941663	0.965081	No
Pop_A01G015539	1995	32.9395	30.0163	0.843254	0.0336022	0.0801662	No
Pop_A01G015540	5352	56.3846	79.3455	0.267538	0.345254	0.518145	No
Pop_A01G015541	1395	18.7645	37.6331	-0.387259	0.353854	0.527088	No
Pop_A01G015542	885	50.0966	107.761	-0.528276	0.0915444	0.185576	No
Pop_A01G015543	1685	1992.17	2414.11	0.408903	0.000385557	0.00147294	No
Pop_A01G015545	1548	26.8174	51.6402	-0.272545	0.496684	0.649082	No
Pop_A01G015546	894	463.558	218.811	1.73641	2.25535e-12	2.25156e-11	Up
Pop_A01G015547	1426	40.3889	170.481	-1.36769	1.17513e-07	7.40821e-07	Down
Pop_A01G015548	2476.26	1315.9	3119.47	-0.590526	4.9875e-06	2.57181e-05	No
Pop_A01G015551	1007.77	551.689	810.12	0.155216	0.223325	0.37591	No
Pop_A01G015553	708	152.684	185.831	0.467694	0.0197631	0.0507762	No
Pop_A01G015554	1275	47.0386	46.7375	0.664682	0.0369119	0.0867638	No
Pop_A01G015555	1610	151.826	212.399	0.21439	0.264104	0.427798	No
Pop_A01G015556	2887	518.706	934.147	-0.168921	0.186594	0.328089	No
Pop_A01G015557	1098	2.56283	12.5432	-1.28616	0.107509	0.211409	Down
Pop_A01G015559	906	1192.96	277.24	2.79589	5.97877e-53	4.31572e-51	Up
Pop_A01G015561	1083	105.948	152.137	0.184428	0.399517	0.571877	No
Pop_A01G015562	1053	112.813	107.514	0.739973	0.00387707	0.0120133	No
Pop_A01G015563	975	78.9817	91.6662	0.469657	0.0528068	0.117579	No
Pop_A01G015565	3344	165.008	278.321	-0.0714277	0.677567	0.778062	No
Pop_A01G015569	1658.56	75.2842	135.418	-0.106687	0.644566	0.751171	No
Pop_A01G015570	1005	89.4103	479.2	-1.7922	1.79572e-13	1.94939e-12	Down
Pop_A01G015572	3683	41.9784	181.355	-1.3557	7.80095e-07	4.46223e-06	Down
Pop_A01G015580	4608	24.1484	86.2385	-1.26703	0.000229066	0.000911973	Down
Pop_A01G015582	1780	156.035	185.119	0.458773	0.0250661	0.0622312	No
Pop_A01G015583	2259	378.783	468.627	0.397666	0.00634773	0.0187195	No
Pop_A01G015584	3392	12.6509	1.1713	3.54849	0.000251883	0.000994137	Up
Pop_A01G015586	3174	21.033	41.6868	-0.550366	0.259689	0.422171	No
Pop_A01G015587	3101	2.45366	0	3.79981	0.0168215	0.0441106	Up
Pop_A01G015588	1224	88.8673	241.695	-0.754553	0.000116155	0.000486185	No
Pop_A01G015591	875	9.63401	15.174	0.215271	0.719445	0.811533	No
Pop_A01G015593	3056	42.3991	36.6188	0.708129	0.0771844	0.16133	No
Pop_A01G015594	1852	28.0587	120.36	-1.43867	2.3289e-06	1.25945e-05	Down
Pop_A01G015595	1329.43	9.02017	14.9771	-0.138981	0.821194	0.886902	No
Pop_A01G015596	3173.74	316.101	641.81	-0.296282	0.0567443	0.124798	No
Pop_A01G015597	3222	112.235	977.824	-2.4217	1.73064e-40	7.92128e-39	Down
Pop_A01G015598	2541	1240.36	1077.79	0.881726	1.96891e-13	2.13084e-12	No
Pop_A01G015600	1782.53	147.895	201.651	0.266457	0.176444	0.313493	No
Pop_A01G015602	2204	8.78613	22.5548	-0.638898	0.256174	0.417612	No
Pop_A01G015603	1335	5.67024	25.2783	-1.42946	0.0482228	0.108909	Down
Pop_A01G015605	1080	2.45366	9.44022	-1.08195	0.214713	0.364404	Down
Pop_A01G015607	1629	44.9536	1.52167	5.24656	6.05819e-13	6.31491e-12	Up
Pop_A01G015609	1833	165.61	158.086	0.755657	7.16581e-05	0.00031083	No
Pop_A01G015614	2607	40.4861	111.724	-0.707828	0.0130264	0.0353453	No
Pop_A01G015615	1347	14.5559	72.338	-1.39122	0.000658149	0.00240227	Down
Pop_A01G015617	1067.03	129.645	149.992	0.459739	0.0664815	0.14262	No
Pop_A01G015618	2227	50.4589	104.175	-0.373724	0.153538	0.281765	No
Pop_A01G015619	1325.19	670.033	1177.49	-0.150641	0.233858	0.389215	No
Pop_A01G015620	1389	25.0964	311.636	-2.9234	5.74039e-31	1.7835e-29	Down
Pop_A01G015627	2859	249.427	290.5	0.468514	0.00945161	0.0266418	No
Pop_A01G015628	1209	2.98308	13.1868	-1.47076	0.0718487	0.151989	Down
Pop_A01G015629	1437	5.9364	21.4831	-1.21056	0.0668872	0.143305	Down
Pop_A01G015631	2374	16.5201	23.7643	0.153057	0.744256	0.831489	No
Pop_A01G015633	504	5.71807	16.5575	-1.11027	0.179599	0.317956	Down
Pop_A01G015635	954	23.2611	98.6688	-1.51968	0.00423384	0.0130008	Down
Pop_A01G015636	1334	63.8446	189.377	-1.01914	0.000284009	0.00111066	Down
Pop_A01G015637	3947.33	140.269	407.085	-0.852692	1.91932e-07	1.17989e-06	No
Pop_A01G015641	1734	138.386	88.1351	1.3266	1.08215e-08	7.65477e-08	Up
Pop_A01G015649	2435.79	202.291	428.127	-0.366173	0.0181481	0.047121	No
Pop_A01G015650	1989.75	182.177	867.336	-1.53774	2.29222e-23	4.79383e-22	Down
Pop_A01G015651	1840	124.271	216.13	-0.146013	0.438838	0.599011	No
Pop_A01G015653	1600	296.25	473.929	0.0487841	0.754967	0.83946	No
Pop_A01G015654	4400	425.408	734.406	-0.0995069	0.502304	0.654455	No
Pop_A01G015657	1569	10.7109	22.0091	-0.380276	0.47694	0.630695	No
Pop_A01G015658	1355	22.5319	51.0476	-0.330231	0.401707	0.574126	No
Pop_A01G015659	1590	11.3641	38.3398	-1.02834	0.0325812	0.0780824	Down
Pop_A01G015660	1248	168.1	2.28462	6.64658	4.54369e-30	1.34158e-28	Up
Pop_A01G015661	2454	41.873	55.4959	0.318832	0.317057	0.485954	No
Pop_A01G015662	1180	509.043	431.689	0.918693	1.54443e-07	9.60816e-07	No
Pop_A01G015663	2824.69	148.397	270.248	-0.121711	0.529101	0.679426	No
Pop_A01G015666	1965	32.7527	63.2661	-0.219871	0.484147	0.637628	No
Pop_A01G017567	1227	1.9394	6.17874	-0.946932	0.350103	0.522738	No
Pop_A01G017572	1419	142.512	77.3932	1.52987	3.96109e-12	3.87619e-11	Up
Pop_A01G017574	1664	51.2061	25.7217	1.68324	2.03301e-06	1.10758e-05	Up
Pop_A01G017575	1995	0.638587	0	1.83802	0.273337	0.437795	Up
Pop_A01G017576	1538.55	191.438	250.859	0.292443	0.0785844	0.163642	No
Pop_A01G017577	1635	16.2951	73.3697	-1.44208	5.69673e-05	0.000251413	Down
Pop_A01G017581	1558	249.878	512.561	-0.290804	0.14807	0.273562	No
Pop_A01G017582	1347	447.166	689.331	0.0750177	0.580053	0.697718	No
Pop_A01G017588	1501	29.8648	112.023	-1.20601	8.53794e-05	0.000365731	Down
Pop_A01G017593	3568.65	41.9524	84.9871	-0.258433	0.418774	0.585847	No
Pop_A01G017595	1548	52.2503	155.722	-0.89471	0.000201779	0.000810161	No
Pop_A01G017596	3868	131.139	239.091	-0.225678	0.263666	0.427271	No
Pop_A01G017597	3645	314.213	570.427	-0.189281	0.19878	0.344411	No
Pop_A01G017601	2040	3395.91	150.469	5.16059	4.61089e-143	3.12778e-140	Up
Pop_A01G017603	1404	78.0781	104.06	0.225899	0.393301	0.565348	No
Pop_A01G017605	381	102.909	15.3539	3.41646	2.95733e-19	4.85345e-18	Up
Pop_A01G017607	2259	990.21	161.98	3.32619	3.8499e-109	1.20534e-106	Up
Pop_A01G017608	1676	9.42527	208.639	-3.83876	2.98582e-22	5.85338e-21	Down
Pop_A01G017609	3976	75.7743	119.189	0.115162	0.63664	0.744923	No
Pop_A01G017610	3055.87	209.372	309.023	0.102412	0.557948	0.683593	No
Pop_A01G017611	6894	5.14137	58.2007	-2.8917	2.87861e-08	1.94521e-07	Down
Pop_A01G017612	4043	29.9649	41.3679	0.257348	0.485557	0.639051	No
Pop_A01G017613	405	81.5249	125.108	0.02387	0.918824	0.950123	No
Pop_A01G017614	1773	30.0887	56.7643	-0.143404	0.663057	0.766355	No
Pop_A01G017616	1701	141.524	371.845	-0.821316	0.000309485	0.00120202	No
Pop_A01G017617	1731	282.283	103.974	2.10819	2.09302e-25	4.91975e-24	Up
Pop_A01G017618	3971	38.3674	173.269	-1.56341	0.000620353	0.00227562	Down
Pop_A01G017623	882	43.3984	337.122	-2.41936	3.4651e-16	4.61587e-15	Down
Pop_A01G017626	978	199.985	161.723	0.965877	1.0617e-07	6.73248e-07	No
Pop_A01G024362	1234	123.12	13.0189	4.01945	5.8864e-27	1.50899e-25	Up
Pop_A01G024363	966	121.448	241.401	-0.269318	0.215235	0.365103	No
Pop_A01G024371	870	147.69	802.593	-1.71436	1.2244e-30	3.74042e-29	Down
Pop_A01G024372	1559	59.7722	128.743	-0.329324	0.184732	0.325508	No
Pop_A01G024373	3327	489.356	421.337	0.946665	3.23267e-07	1.93335e-06	No
Pop_A01G024374	2158	132.67	220.723	-0.041901	0.830284	0.893672	No
Pop_A01G024375	1605	12.1209	21.8914	-0.173067	0.734598	0.823673	No
Pop_A01G024376	1011	40.2245	125.375	-0.989389	0.000184663	0.000745743	No
Pop_A01G024378	1135	875.119	1570.56	-0.130044	0.273193	0.437795	No
Pop_A01G024379	1533	198.768	406.271	-0.365744	0.0242417	0.0604956	No
Pop_A01G024385	1894	27.6744	42.7591	0.0652276	0.856406	0.912266	No
Pop_A01G024388	1722	30.9618	35.4353	0.427208	0.473365	0.629323	No
Pop_A01G024390	2640	214.009	3029.68	-3.11121	1.43129e-73	1.87918e-71	Down
Pop_A01G024391	1832.55	188.787	381.708	-0.34745	0.04081	0.0944824	No
Pop_A01G024394	1319	1081.87	1696.95	0.04631	0.709631	0.803977	No
Pop_A01G024395	947.22	7.09538	13.1843	-0.248531	0.71225	0.805829	No
Pop_A01G024396	3727.75	1347.13	4065.44	-0.903091	1.72901e-13	1.88006e-12	No
Pop_A01G024813	1309	12.8219	58.4872	-1.56103	0.00014956	0.000614533	Down
Pop_A01G024816	1392	445.952	104.767	2.7967	1.38704e-40	6.39282e-39	Up
Pop_A01G024817	1380	85.0086	105.303	0.413128	0.138573	0.259383	No
Pop_A01G024820	1813	319.816	14.6718	4.59069	1.16434e-05	5.68428e-05	Up
Pop_A01G024825	958	0.638587	1.61287	-0.408301	0.790738	0.864921	No
Pop_A01G024826	1401	2.28206	0	3.85419	0.0150176	0.0400006	Up
Pop_A01G024830	4530	20.5115	46.285	-0.593536	0.197157	0.342451	No
Pop_A01G024835	4322	19.8307	65.9089	-0.99441	0.0111864	0.030938	No
Pop_A01G024838	4011	0.638587	5.85989	-2.12367	0.0794858	0.165136	Down
Pop_A01G024841	6814	1180.9	869.632	1.17287	2.39388e-19	3.95945e-18	Up
Pop_A01G024842	1197	3.64531	5.53936	0.0126039	0.989143	0.993645	No
Pop_A01G024843	3036	87.7138	98.3207	0.552131	0.0395519	0.0921218	No
Pop_A01G024844	2658	63.0873	130.827	-0.452946	0.0738687	0.155567	No
Pop_A01G024846	1823.06	93.1506	149.632	0.00413853	0.988341	0.993645	No
Pop_A01G024849	1116	115.077	146.242	0.38046	0.0821304	0.16967	No
Pop_A01G024856	4536	0.233491	0	1.29188	0.418224	0.585847	Up
Pop_A01G024859	3824	28.3765	44.6046	-0.112482	0.774947	0.854253	No
Pop_A01G024864	1338	418.385	461.079	0.5291	0.000153613	0.000629769	No
Pop_A01G024867	3600	518.71	334.573	1.33794	5.96558e-09	4.32746e-08	Up
Pop_A01G024871	1468	454.462	618.818	0.262167	0.079513	0.165173	No
Pop_A01G024877	1017	97.114	89.3084	0.823138	0.0053791	0.0161233	No
Pop_A01G024878	1236	10.9534	10.0481	0.632556	0.380729	0.557393	No
Pop_A01G024879	1264.1	74.0632	100.794	0.172942	0.513994	0.665087	No
Pop_A01G024881	1284	8.73773	30.8296	-0.763925	0.171542	0.306749	No
Pop_A01G024882	1314	21.4139	1786.59	-5.81401	8.45842e-92	1.70818e-89	Down
Pop_A01G024884	1197	4.71264	5.41832	0.299302	0.73175	0.821298	No
Pop_A01G024885	1134	3.86364	11.1119	-0.614062	0.431847	0.59174	No
Pop_A01G024886	1575	74.6505	121.829	-0.0131897	0.954962	0.974597	No
Pop_A01G024891	1586	1097.98	1426.85	0.31864	0.00805106	0.0231114	No
Pop_A01G024894	663	0.747751	1.20199	0.443551	0.767618	0.849008	No
Pop_A01G024902	435	3.09225	1.90273	1.21437	0.282669	0.446523	Up
Pop_A01G024906	1139	0.233491	12.0992	-3.71897	0.00202809	0.00669345	Down
Pop_A01G024907	1135	89.2242	324.993	-1.18779	1.08844e-05	5.34333e-05	Down
Pop_A01G024908	956	22.2388	40.5315	-0.0214508	0.960685	0.978287	No
Pop_A01G024911	1077	1.55794	0.381051	1.92447	0.202665	0.349416	Up
Pop_A01G024912	3156	57.4783	104.538	-0.229074	0.404758	0.577378	No
Pop_A01G024913	1728.71	65.3676	63.9857	0.698716	0.0159932	0.0422581	No
Pop_A01G024914	3727	82.5685	64.5193	1.1161	0.000111845	0.000469072	Up
Pop_A01G024915	1449	29.9333	37.3407	0.346678	0.354092	0.527355	No
Pop_A01G024919	1215	370.915	831.72	-0.426229	0.00879285	0.0249525	No
Pop_A01G024920	885	23.88	61.1887	-0.509016	0.161571	0.293223	No
Pop_A01G024921	898	58.9722	61.9284	0.633476	0.0552091	0.121949	No
Pop_A01G024922	1080	29.4743	97.6412	-0.994928	0.00112112	0.00390811	No
Pop_A01G024923	4861.22	944.016	1963.75	-0.362548	0.00555344	0.0165926	No
Pop_A01G024925	2144	165.643	264.806	0.0611259	0.727533	0.817976	No
Pop_A01G024927	2784	46.2791	48.8466	0.536632	0.109057	0.213885	No
Pop_A01G024928	2778	105.921	212.592	-0.283148	0.170997	0.305994	No
Pop_A01G024929	1428.09	293.844	330.904	0.55894	0.000409368	0.00155504	No
Pop_A01G024930	714	200.183	840.974	-1.44663	2.40625e-14	2.80126e-13	Down
Pop_A01G024947	1227	16.9669	6.2401	1.92282	0.00347376	0.010897	Up
Pop_A01G024958	1209	1.30081	0.761259	1.01049	0.488707	0.641876	Up
Pop_A01G024969	546	27.4178	10.8068	1.88687	0.000294732	0.00114894	Up
Pop_A01G024980	2280	1101.97	535.23	1.73423	5.14e-46	2.93882e-44	Up
Pop_A01G024991	11040	362.698	431.93	0.437598	0.00299577	0.00953497	No
Pop_A01G025002	2087	369.782	32.8969	4.11211	1.75441e-60	1.5868e-58	Up
Pop_A01G025013	894	50.9508	21.5667	1.9795	1.2829e-07	8.05116e-07	Up
Pop_A01G025021	5015.61	743.309	466.724	1.3723	4.23052e-23	8.71994e-22	Up
Pop_A01G025026	1569	1483.39	318.347	2.83475	2.16162e-56	1.72509e-54	Up
Pop_A01G025030	1760	55.858	29.3394	1.54503	7.67717e-06	3.85981e-05	Up
Pop_A01G025032	2203	29.7253	171.027	-1.78324	3.17458e-10	2.62659e-09	Down
Pop_A01G025033	1956	55.0095	62.787	0.454905	0.160875	0.292229	No
Pop_A01G025034	3505	74.9133	143.825	-0.144503	0.578574	0.696524	No
Pop_A01G025035	1215	42.4155	196.943	-1.6017	5.99987e-09	4.35054e-08	Down
Pop_A01G025036	2799	563.428	1689.04	-0.923595	3.44381e-09	2.56209e-08	No
Pop_A01G025037	3582	78.1125	76.9406	0.669508	0.0142419	0.038212	No
Pop_A01G025038	922	164.372	211.466	0.346087	0.0894774	0.182279	No
Pop_A01G025039	582	353.541	436.693	0.399431	0.0109395	0.0303462	No
Pop_A01G025041	940.5	1469.05	2018.85	0.267609	0.0410443	0.0949499	No
Pop_A01G025042	2058	9.43263	63.238	-1.8045	4.62156e-05	0.000207125	Down
Pop_A01G025044	692	383.711	4.24955	7.07735	3.51977e-57	2.89184e-55	Up
Pop_A01G025045	1134	92.1153	339.955	-1.22804	5.23128e-08	3.44012e-07	Down
Pop_A01G025046	1092	14.2465	24.0686	-0.0374584	0.939585	0.9637	No
Pop_A01G025047	468	34.7546	45.0744	0.329252	0.325382	0.49559	No
Pop_A01G025048	3119.33	192.361	438.308	-0.472365	0.00373564	0.0116193	No
Pop_A01G025051	595	1.68227	294.395	-6.57468	1.15232e-25	2.76009e-24	Down
Pop_A01G025053	993	11.0621	32.8193	-0.791164	0.122518	0.234927	No
Pop_A01G025054	2327	32.4433	121.051	-1.25458	7.6186e-06	3.83112e-05	Down
Pop_A01G025055	2252	66.7736	119.874	-0.0853182	0.743189	0.830683	No
Pop_A01G025057	189	0.895717	0.791939	0.755388	0.61571	0.728012	No
Pop_A01G025058	888	3.50582	52.2786	-2.95875	4.98528e-07	2.91401e-06	Down
Pop_A01G025059	1194	18.095	1995.58	-5.97933	4.80583e-108	1.40487e-105	Down
Pop_A01G025060	3340.59	81.3438	219.926	-0.669584	0.00207799	0.00684189	No
Pop_A01G025062	497	38.4376	63.8645	0.0210807	0.947653	0.969232	No
Pop_A01G025065	1557	24.7979	180.358	-1.86605	0.0296587	0.0719584	Down
Pop_A01G025066	2394	107.336	164.95	0.0396617	0.851731	0.908716	No
Pop_A01G025071	1122	1.12921	30.8304	-3.63933	5.65519e-06	2.89103e-05	Down
Pop_A01G025072	3060	392.138	419.669	0.606677	1.78514e-05	8.50931e-05	No
Pop_A01G025073	707	15.6413	29.8032	-0.152038	0.735486	0.824425	No
Pop_A01G025074	637	3.58343	1.90441	1.03101	0.399303	0.571647	Up
Pop_A01G025076	2403	144.663	120.658	0.87403	6.53192e-05	0.000285369	No
Pop_A01G025079	2383	50.6113	146.602	-0.746373	0.0120629	0.0330652	No
Pop_A01G025082	1941.48	440.761	510.341	0.584028	0.00251895	0.00813776	No
Pop_A01G025083	2386	386.241	514.497	0.257	0.177603	0.315171	No
Pop_A01G025085	640	4.56467	19.1993	-1.37864	0.0381214	0.0892851	Down
Pop_A01G025086	1175	5.99773	24.2332	-1.06219	0.0703001	0.149323	Down
Pop_A01G025088	3454	52.6767	82.1629	0.0224825	0.939221	0.963383	No
Pop_A01G025090	566.59	244.449	225.254	0.794311	0.00429078	0.0131543	No
Pop_A01G025091	2084	44.4938	882.53	-3.6757	1.06755e-41	5.14908e-40	Down
Pop_A01G025093	1980	1383.58	841.182	1.40204	2.12146e-30	6.38503e-29	Up
Pop_A01G025094	2820	181.981	190.073	0.708473	0.000293528	0.00114492	No
Pop_A01G025095	3757	63.7388	122.544	-0.257881	0.301047	0.467008	No
Pop_A01G025096	1490	239.717	441.667	-0.201357	0.179685	0.318087	No
Pop_A01G027289	786	4.39362	299.376	-5.54464	2.46064e-31	7.77282e-30	Down
Pop_A01G027291	2407	1.55794	1.14147	0.890513	0.513139	0.664238	No
Pop_A01G027294	606	4.47011	8.55287	-0.246245	0.786186	0.862442	No
Pop_A01G027296	1332	7.51743	211.012	-3.95256	1.17755e-21	2.22997e-20	Down
Pop_A01G027297	1044	7.04197	7.03036	0.631503	0.404671	0.57727	No
Pop_A01G027299	1604	5.75576	34.0178	-1.74219	0.0034191	0.0107428	Down
Pop_A01G027301	1405.15	145.326	286.592	-0.205775	0.308877	0.476277	No
Pop_A01G027302	917	7.34582	52.9636	-1.91233	0.0136267	0.0367519	Down
Pop_A01G027305	3053	3498.38	3547.31	0.660283	3.14928e-10	2.60606e-09	No
Pop_A01G027306	933	551.394	700.584	0.324224	0.0150107	0.0399876	No
Pop_A01G027307	2091	40.1154	95.8552	-0.624648	0.025967	0.0641458	No
Pop_A01G027308	2574.33	86.0368	209.827	-0.579983	0.0151751	0.0403624	No
Pop_A01G027309	1000	144.16	173.092	0.353178	0.0797293	0.165541	No
Pop_A01G027311	2042	823.097	1318.38	0.0237886	0.844295	0.904104	No
Pop_A01G027313	2331	46.2835	68.2412	0.00394376	0.990426	0.994135	No
Pop_A01G027314	623	326.662	569.224	-0.0605373	0.710727	0.804753	No
Pop_A01G027319	1009	464.41	1159.56	-0.629666	9.05549e-07	5.14756e-06	No
Pop_A01G027326	1920	61.8337	97.5508	-0.0749565	0.783696	0.860664	No
Pop_A01G027327	1938	5.35122	33.6154	-2.01036	0.000428104	0.00162132	Down
Pop_A01G027328	1059	1.04368	2.31361	-0.560366	0.679717	0.779817	No
Pop_A01G027329	2380	2.66351	14.209	-1.50447	0.0773958	0.161689	Down
Pop_A01G027330	1682	0.466981	0.761259	0.39528	0.808419	0.877727	No
Pop_A01G029494	1578.44	77.6444	188.827	-0.577746	0.00668404	0.0195857	No
Pop_A01G029495	2845	56.8819	58.6696	0.693944	0.0168475	0.0441689	No
Pop_A01G029496	1714	272.026	406.161	0.0958629	0.56649	0.685502	No
Pop_A01G029499	3153	107.717	140.902	0.294127	0.150915	0.277906	No
Pop_A01G029500	915	77.5454	119.546	0.0171206	0.94633	0.968384	No
Pop_A01G029502	2313	66.3578	100.339	-0.0246498	0.9302	0.95721	No
Pop_A01G029505	1861	73.8031	59.3986	1.10456	0.00251687	0.00813302	Up
Pop_A01G029507	1278	0.700472	0	2.29966	0.174448	0.31076	Up
Pop_A01G029509	2380	122.299	203.36	-0.0847549	0.715836	0.808673	No
Pop_A01G029510	6277	2154.09	2764.71	0.318493	0.0393245	0.0916664	No
Pop_A01G029511	3327	123.385	106.96	0.928971	0.000149315	0.000613576	No
Pop_A01G029512	2334	363.808	411.029	0.546929	0.000342889	0.00132215	No
Pop_A01G029513	1158	54.5008	135.88	-0.650573	0.011364	0.0313691	No
Pop_A01G029516	1112	75.0792	102.12	0.232151	0.348993	0.52232	No
Pop_A01G029519	1032	14.5238	242.18	-3.13798	3.0182e-15	3.75205e-14	Down
Pop_A01G029520	1419	4.68844	71.1257	-2.9652	3.16665e-08	2.13141e-07	Down
Pop_A01G029522	2203.03	121.694	261.192	-0.412838	0.0295756	0.0717997	No
Pop_A01G029525	2834	59.3773	80.8116	0.288942	0.312942	0.481101	No
Pop_A01G029526	1213	9.25199	2.66567	2.59597	0.00373304	0.0116121	Up
Pop_A01G029527	1562	37.5993	84.6161	-0.521381	0.0847819	0.174339	No
Pop_A01G029528	1212	4.6648	3.92817	1.06808	0.233545	0.388795	Up
Pop_A01G029529	1254	7.31426	78.8271	-2.78743	2.48322e-10	2.07534e-09	Down
Pop_A01G029530	2487	654.713	901.296	0.245356	0.0707096	0.150091	No
Pop_A01G029533	3139	109.935	212.537	-0.169182	0.53371	0.682511	No
Pop_A01G029534	749	109.667	285.42	-0.738085	0.000102129	0.000431472	No
Pop_A01G029539	1174	969.427	147.826	3.24367	3.94883e-09	2.91933e-08	Up
Pop_A01G029540	577	5.63199	0.791939	2.9433	0.0108537	0.0301287	Up
Pop_A01G029543	2646	142.198	287.651	-0.301256	0.0847921	0.174352	No
Pop_A01G029544	2393	44.3021	90.5767	-0.466984	0.170817	0.305802	No
Pop_A01G029546	573	151.976	108.016	1.16181	4.81084e-08	3.17429e-07	Up
Pop_A01G029547	1593	444.267	670.405	0.0962703	0.600477	0.715276	No
Pop_A01G029548	1769	112.456	147.791	0.360843	0.141391	0.263642	No
Pop_A01G029549	1311	106.511	212.472	-0.24088	0.24677	0.405795	No
Pop_A01G029550	486	9.96261	0.410889	4.54888	8.50175e-05	0.000364358	Up
Pop_A01G029554	1314	68.6585	32.0358	1.59647	2.04708e-05	9.67254e-05	Up
Pop_A01G029555	1860	168.674	164.008	0.768015	5.43472e-05	0.000240653	No
Pop_A01G029556	1343.41	264.04	276.882	0.654367	0.000253692	0.00100068	No
Pop_A01G029557	1050	1.04368	0.380208	1.12516	0.494561	0.647187	Up
Pop_A01G029559	702	62.5876	73.5257	0.373055	0.241891	0.399622	No
Pop_A01G029560	3816	1212.52	461.564	1.96293	4.94808e-31	1.54459e-29	Up
Pop_A01G029564	1119	14.6899	134.239	-2.38419	1.85847e-08	1.28072e-07	Down
Pop_A01G029566	1416	11.1925	51.0791	-1.43749	0.000922956	0.00327507	Down
Pop_A01G029567	1416	0.638587	11.3446	-3.01836	0.006388	0.0188248	Down
Pop_A01G029569	1460	6.48891	66.2974	-2.55259	4.05112e-08	2.69519e-07	Down
Pop_A01G029576	2524	77.5707	72.3984	0.668012	0.0403994	0.0937203	No
Pop_A01G029578	2315	15.0955	71.3868	-1.59558	3.25191e-05	0.000148907	Down
Pop_A01G029579	816	78.0737	145.883	-0.234786	0.335512	0.50676	No
Pop_A01G029580	1782	3.60651	2.31446	1.28291	0.208731	0.356642	Up
Pop_A01G029582	2433	11.0839	26.441	-0.655894	0.228822	0.382949	No
Pop_A01G029583	1135	6.63743	512.074	-5.66021	4.44494e-45	2.44731e-43	Down
Pop_A01G029584	2220	28.3585	114.05	-1.17076	0.000124537	0.000518809	Down
Pop_A01G029586	1572	2.25897	108.451	-4.97376	3.33112e-15	4.12577e-14	Down
Pop_A01G029589	2054	1030.14	255.16	2.73568	9.65759e-87	1.71474e-84	Up
Pop_A01G029590	615	0.957602	0	2.87457	0.0862377	0.176816	Up
Pop_A01G029593	840	0.490621	0.380208	0.92269	0.579349	0.697092	No
Pop_A01G029599	594	0.233491	0.791097	-0.20797	0.901285	0.938997	No
Pop_A01G029601	3495	313.993	251.06	1.04007	2.96017e-09	2.21629e-08	Up
Pop_A01G029603	1723	35.5597	105.403	-0.961153	0.00105662	0.0037022	No
Pop_A01G029606	1674	1221.45	621.42	1.63961	9.48962e-34	3.29898e-32	Up
Pop_A01G029608	1610	672.913	833.809	0.36538	0.00482386	0.0146069	No
Pop_A01G029609	828	7.73396	23.1531	-0.88698	0.127427	0.242362	No
Pop_A01G029620	2140	13.4048	19.0732	0.0378488	0.946301	0.968384	No
Pop_A01G029628	1489	17.1289	10.9867	1.30063	0.0221101	0.0559183	Up
Pop_A01G029631	1158	0.872078	0.760416	0.694076	0.663803	0.766816	No
Pop_A01G029633	847	16.7148	22.3006	0.329516	0.473069	0.629323	No
Pop_A01G029642	2139	90.0061	123.68	0.202322	0.369062	0.544502	No
Pop_A01G029646	1509	4.09713	66.2976	-3.1107	6.19753e-09	4.4914e-08	Down
Pop_A01G029647	2253.16	75.8518	214.312	-0.854167	0.000118039	0.000493605	No
Pop_A01G029648	2206.73	66.4001	82.457	0.464291	0.0833178	0.171735	No
Pop_A01G029649	1928	72.5936	105.999	0.19565	0.54363	0.682511	No
Pop_A01G029650	411	36.4932	87.1668	-0.559416	0.0891353	0.181702	No
Pop_A01G029651	1613	20.6589	32.4647	-0.00547917	0.99021	0.994024	No
Pop_A01G029652	833	90.2322	224.558	-0.680697	0.00171279	0.00574051	No
Pop_A01G029654	2092	65.0611	42.8631	1.19031	0.000566895	0.00209609	Up
Pop_A01G029660	1764	0.466981	104.435	-6.11273	8.62958e-13	8.89364e-12	Down
Pop_A01G029661	2087	42.8801	41.8759	0.62501	0.0657239	0.141242	No
Pop_A01G029663	1152	5.04626	6.94337	0.339655	0.687482	0.786495	No
Pop_A01G029664	2943	60.5616	61.1245	0.640968	0.0487117	0.109877	No
Pop_A01G029665	2354	40.6516	50.375	0.427765	0.174169	0.310596	No
Pop_A01G029666	2712	318.359	323.099	0.593514	0.0014422	0.00491549	No
Pop_A01G029672	3267	0.233491	0.380208	0.28391	0.866391	0.918504	No
Pop_A01G029675	2720.04	86.3528	193.49	-0.518217	0.0126501	0.0344607	No
Pop_A01G029682	414	19.8318	64.237	-1.09674	0.00516948	0.0155578	Down
Pop_A01G029683	2131	14.2611	20.3698	0.232082	0.639051	0.747041	No
Pop_A01G029693	960	6.46583	14.0956	-0.571585	0.400239	0.572616	No
Pop_A01G029694	2327	286.617	433.529	0.0833	0.563725	0.683593	No
Pop_A01G029695	2500.8	137.112	353.828	-0.753457	8.75886e-05	0.000374134	No
Pop_A01G029696	1164	137.436	246.842	-0.198416	0.306686	0.473658	No
Pop_A01G032068	1149	55.0945	29.3318	1.56173	1.80837e-06	9.90813e-06	Up
Pop_A01G032070	2181	87.0043	174.772	-0.303595	0.174965	0.311514	No
Pop_A01G032071	3441	330.725	606.886	-0.186043	0.294575	0.460295	No
Pop_A01G032073	1456	137.732	9.17168	4.19038	2.40435e-06	1.29707e-05	Up
Pop_A01G032074	1857	102.062	85.7117	0.935889	5.7484e-05	0.000253546	No
Pop_A01G032075	2864	3.24022	10.9287	-1.0483	0.185448	0.326542	Down
Pop_A01G032076	2067	28.5082	10.1426	2.10195	5.00705e-05	0.000223022	Up
Pop_A01G032079	1002	82.4313	120.107	0.251602	0.304204	0.470709	No
Pop_A01G032080	390	2.63987	3.92565	0.285043	0.785967	0.862303	No
Pop_A01G032081	1653	4.65019	19.3417	-1.23422	0.0733186	0.154544	Down
Pop_A01G032082	1604	285.786	384.478	0.219481	0.185901	0.327122	No
Pop_A01G032085	2037	850.902	366.005	1.92314	1.59123e-37	6.50145e-36	Up
Pop_A01G032087	3390	814.571	3675.88	-1.50739	5.41149e-22	1.04347e-20	Down
Pop_A01G032089	321	13.3514	93.1528	-2.2108	1.1574e-07	7.30078e-07	Down
Pop_A01G032096	2001	5.95156	14.047	-0.682413	0.405099	0.577695	No
Pop_A01G032098	2373.52	46.332	129.192	-0.814371	0.00228358	0.0074589	No
Pop_A01G032099	2307	190.685	945.7	-1.65218	8.32179e-30	2.42999e-28	Down
Pop_A01G032100	519	373.226	2.69719	7.46393	1.47229e-43	7.54851e-42	Up
Pop_A01G032101	1218	190.494	149.469	1.08365	8.55065e-08	5.4806e-07	Up
Pop_A01G032103	3838.68	329.581	1080.48	-1.05076	6.37959e-15	7.73311e-14	Down
Pop_A01G032106	1203	1033.21	1700.91	-0.04834	0.748743	0.834827	No
Pop_A01G032107	2043	95.1272	167.74	-0.0130767	0.961919	0.979128	No
Pop_A01G032108	1692	28.4857	64.5875	-0.611001	0.082209	0.1698	No
Pop_A01G032112	1927.37	0.638587	104.306	-6.10004	2.28813e-12	2.28256e-11	Down
Pop_A01G032113	1311	0	11.0829	-4.76846	0.00126298	0.00436085	Down
Pop_A01G032115	1311	0	11.0829	-4.76846	0.00126298	0.00436085	Down
Pop_A01G032117	1311	0	11.0829	-4.76846	0.00126298	0.00436085	Down
Pop_A01G032119	1386.18	62.8611	97.1716	0.00622424	0.982838	0.991439	No
Pop_A01G032123	1364	364.727	561.045	0.0773411	0.611081	0.724001	No
Pop_A01G032125	3586	1243.19	347.862	2.502	5.8582e-87	1.04717e-84	Up
Pop_A01G032126	3599	159.52	110.988	1.19728	9.77532e-08	6.22484e-07	Up
Pop_A01G032127	2043	1.33906	0	3.0818	0.0638886	0.137897	Up
Pop_A01G032128	1539	23.4845	31.9446	0.296734	0.476975	0.630726	No
Pop_A01G032130	2594	207.687	419.668	-0.314745	0.0550185	0.121595	No
Pop_A01G032131	2666	188.193	140.557	1.03491	2.88072e-07	1.73443e-06	Up
Pop_A01G032132	1314.8	98.5323	130.512	0.340879	0.122783	0.235118	No
Pop_A01G032133	678	3.43546	8.14535	-0.70649	0.418554	0.585847	No
Pop_A01G032134	618	11.2634	31.2346	-0.739166	0.115576	0.224396	No
Pop_A01G032135	1249	473.532	711.008	0.114196	0.403058	0.575591	No
Pop_A01G032136	1278	99.1264	150.447	0.0810115	0.712071	0.805706	No
Pop_A01G032137	3501	375.445	253.798	1.28101	3.21946e-16	4.29839e-15	Up
Pop_A01G032139	1141	0.895717	26.6191	-3.74555	4.2734e-05	0.000192778	Down
Pop_A01G032142	219	2.25897	6.21363	-1.05406	0.337326	0.508815	Down
Pop_A01G032144	1296	16.209	15.9958	0.775107	0.126869	0.241623	No
Pop_A01G032145	669	25.1346	18.7203	1.1156	0.0136885	0.0368981	Up
Pop_A01G032147	2229	48.681	94.758	-0.198568	0.478764	0.632381	No
Pop_A01G032148	870	36.3767	29.533	1.01267	0.00717721	0.0208633	Up
Pop_A01G032149	1654	0.466981	0.821777	0.419453	0.801877	0.872862	No
Pop_A01G032151	4021	311.736	380.174	0.458482	0.0216477	0.0548589	No
Pop_A01G032152	552	12.7656	7.06441	1.48239	0.0229725	0.0577737	Up
Pop_A01G032153	396	28.0351	89.3525	-1.01503	0.00184017	0.00612938	Down
Pop_A01G032154	1414	173.9	250.824	0.218294	0.273705	0.438225	No
Pop_A01G032157	1063	6.21661	5.86242	0.877064	0.285429	0.449495	No
Pop_A01G032161	927.27	113.649	112.069	0.747772	0.000693291	0.00251942	No
Pop_A01G032165	1132	56.9973	0.410889	6.77176	1.69166e-11	1.57306e-10	Up
Pop_A01G032167	2233	44.3794	2.28462	4.5829	4.44581e-10	3.61729e-09	Up
Pop_A01G032168	1381.03	155.433	317.198	-0.339048	0.0627953	0.135928	No
Pop_A01G032171	2836	249.44	72.3773	2.53672	2.45537e-27	6.41244e-26	Up
Pop_A01G032172	2073	31.9583	73.3756	-0.52423	0.0963554	0.193299	No
Pop_A01G032176	729	10.9354	22.3918	-0.287887	0.576446	0.694642	No
Pop_A01G032178	741	9.40052	22.61	-0.336931	0.594334	0.710261	No
Pop_A01G032180	1152	1.42458	30.4461	-2.8368	0.00185219	0.00616397	Down
Pop_A01G032181	1774	6.16086	9.8469	0.0976186	0.889996	0.93159	No
Pop_A01G032182	1511.55	438.557	217.229	1.64445	2.48095e-23	5.18034e-22	Up
Pop_A01G032183	2161	105.258	166.678	-0.00494441	0.98084	0.990254	No
Pop_A01G032186	2304	119.226	176.726	0.116247	0.566442	0.685459	No
Pop_A01G032187	372	3.94972	11.505	-0.922271	0.293351	0.458687	No
Pop_A01G032188	324	4.15957	11.6899	-0.787094	0.283446	0.447484	No
Pop_A01G032193	1267	167.951	724.772	-1.41784	2.37732e-14	2.76818e-13	Down
Pop_A01G032194	1686	6.90861	7.53329	0.694307	0.345997	0.51885	No
Pop_A01G032195	1535	451.297	696.418	0.0770752	0.639146	0.747109	No
Pop_A01G032196	2104	2660.24	2411.97	0.857824	4.1527e-14	4.73644e-13	No
Pop_A01G032197	5028	206.069	272.451	0.328204	0.0932942	0.188264	No
Pop_A01G032198	1254	204.712	142.643	1.21843	4.41711e-10	3.5956e-09	Up
Pop_A01G032199	3462	9.97722	15.937	0.111634	0.843983	0.903931	No
Pop_A01G032200	1785	14.3799	78.3274	-1.77872	1.08077e-05	5.30864e-05	Down
Pop_A01G032201	4610	285.149	512.46	-0.144058	0.320816	0.490344	No
Pop_A01G032202	2814	901.305	962.857	0.588477	1.52285e-06	8.40903e-06	No
Pop_A01G032203	1101	0.747751	4.71927	-1.24383	0.296512	0.462727	Down
Pop_A01G032206	767	3.00672	3.57696	0.318946	0.75729	0.841025	No
Pop_A01G032207	887	72.8912	96.3982	0.274283	0.300759	0.466686	No
Pop_A01G032214	210	0.466981	2.05444	-0.380891	0.814528	0.881898	No
Pop_A01G032217	1702.43	357.101	420.844	0.427153	0.00337045	0.0106094	No
Pop_A01G032219	771	25.1582	46.561	-0.191159	0.632861	0.741482	No
Pop_A01G032220	1000	2291.9	3255.17	0.23353	0.0630852	0.136464	No
Pop_A01G032221	1081	109.209	190.745	-0.169413	0.413496	0.585847	No
Pop_A01G032222	552	18.2642	14.2166	1.07011	0.0444216	0.101581	Up
Pop_A01G032223	990	141.001	222.566	0.00164705	0.993264	0.995805	No
Pop_A01G032224	1035	12.0596	55.4908	-1.69124	0.000903522	0.00321257	Down
Pop_A01G032226	930	4.47914	22.3603	-1.72724	0.00863696	0.0245769	Down
Pop_A01G032227	1334.27	409.006	457.254	0.554306	0.000553271	0.00205058	No
Pop_A01G032231	1566.2	928.026	1682	-0.168403	0.237632	0.393729	No
Pop_A01G032232	555	5.15598	11.7845	-0.496897	0.503052	0.655187	No
Pop_A01G032233	1563	19.0391	0.760416	4.65331	2.3928e-06	1.29097e-05	Up
Pop_A01G032236	1687.9	28.9223	60.5698	-0.429427	0.194341	0.338706	No
Pop_A01G032237	1654	411.149	1135.86	-0.819258	1.44904e-09	1.11911e-08	No
Pop_A01G032239	942	4.34578	10.5485	-0.509613	0.499916	0.652356	No
Pop_A01G032241	2037	8.83341	18.438	-0.340493	0.556818	0.683593	No
Pop_A01G032243	2765	172.347	173.388	0.654405	0.00131564	0.00452611	No
Pop_A01G032245	1305	33.5095	90.6876	-0.711235	0.016612	0.0436315	No
Pop_A01G032246	1015	73.0415	191.995	-0.693418	0.00131601	0.00452712	No
Pop_A01G032248	2157	31.5093	35.6693	0.391943	0.40482	0.577421	No
Pop_A01G032249	783	140.181	207.765	0.111086	0.590955	0.707229	No
Pop_A01G032250	2073	7.10441	106.854	-3.29387	3.03772e-13	3.23985e-12	Down
Pop_A01G032251	3558	22.7203	48.7375	-0.477528	0.246786	0.405807	No
Pop_A01G032255	1013	9.82981	146.096	-3.18078	9.95004e-14	1.1044e-12	Down
Pop_A01G032256	1328	0.724111	52.6954	-4.71854	6.67679e-09	4.82815e-08	Down
Pop_A01G032257	2390	117.389	214.331	-0.139603	0.485038	0.638564	No
Pop_A01G032258	1493	23.9993	37.3511	0.0500227	0.900837	0.938734	No
Pop_A01G032259	1746	35.6425	52.9684	0.247129	0.486799	0.640069	No
Pop_A01G032262	915	1831.77	5303.76	-0.835332	1.49815e-13	1.63744e-12	No
Pop_A01G032264	4097	495.868	743.898	0.105885	0.528318	0.678755	No
Pop_A01G032265	918	153.314	222.191	0.130538	0.499039	0.651404	No
Pop_A01G032266	2160	131.57	101.292	1.03221	2.65759e-06	1.42511e-05	Up
Pop_A01G032268	1373	8.56724	63.7469	-2.07358	3.78395e-06	1.98368e-05	Down
Pop_A01G032269	3444	10.2816	40.6655	-1.16151	0.015744	0.0416994	Down
Pop_A01G032271	1260	2.98253	165.883	-4.70346	1.45833e-20	2.58498e-19	Down
Pop_A01G032272	2478	95.6891	122.678	0.283421	0.243525	0.40167	No
Pop_A01G032274	1545	168.296	317.194	-0.212517	0.224193	0.377059	No
Pop_A01G032275	1830	16.5905	37.2214	-0.390071	0.345	0.517852	No
Pop_A01G032276	3728	82.7745	113.969	0.316315	0.18316	0.323179	No
Pop_A01G032277	647	1056.07	2791.09	-0.693421	7.07525e-09	5.10442e-08	No
Pop_A01G032280	1590	277.866	328.509	0.534979	0.0022523	0.00736307	No
Pop_A01G032281	2388	444.055	1562.45	-1.13933	2.5129e-11	2.29836e-10	Down
Pop_A01G032283	1865	83.3771	223.539	-0.733751	0.000389026	0.00148426	No
Pop_A01G032284	1622	29.7567	73.7088	-0.7292	0.0311472	0.0750983	No
Pop_A01G032286	1575	3.38762	0.762101	2.55301	0.0411753	0.0952134	Up
Pop_A01G032287	688	25.0204	63.8833	-0.766094	0.0337856	0.0805565	No
Pop_A01G032288	2631	73.401	270.407	-1.24073	1.78724e-07	1.10259e-06	Down
Pop_A01G032289	562.57	9.69645	22.7414	-0.413786	0.437593	0.597741	No
Pop_A01G032290	1646	5.12621	12.1357	-0.546152	0.481336	0.634819	No
Pop_A01G032291	4383	220.79	245.932	0.623597	0.0014611	0.00497472	No
Pop_A01G032294	1203	62.0199	138.971	-0.587321	0.0451368	0.102914	No
Pop_A01G032295	654	11.9414	37.6008	-1.10313	0.020491	0.0523406	Down
Pop_A01G032296	912	50.6704	125.413	-0.717495	0.00757422	0.0218803	No
Pop_A01G032297	1311	127.889	136.969	0.622461	0.00197416	0.00653127	No
Pop_A01G032299	2539	658.579	782.285	0.406413	0.00148322	0.00504101	No
Pop_A01G032302	1406	24.4128	43.3216	-0.108498	0.801543	0.872728	No
Pop_A01G032304	1361	146.267	565.721	-1.25638	3.13284e-15	3.88565e-14	Down
Pop_A01G032306	1551	63.6741	62.6301	0.812994	0.0045602	0.0138877	No
Pop_A01G032307	3033	12.284	39.5905	-1.07379	0.0180193	0.046828	Down
Pop_A01G032308	1744	125.695	301.228	-0.583192	0.00103757	0.00363883	No
Pop_A01G032309	1040	3928.92	2545.69	1.33307	2.66381e-22	5.23765e-21	Up
Pop_A01G032311	2787	43.1609	63.4136	0.0463579	0.881565	0.927939	No
Pop_A01G032312	3105	645.483	740.328	0.483409	5.86864e-05	0.000258268	No
Pop_A01G032313	1629	12.7032	16.9411	0.343638	0.524925	0.675708	No
Pop_A01G032314	1003	81.1163	144.704	-0.158242	0.469734	0.629323	No
Pop_A01G032327	1830	15.4145	15.7366	0.631082	0.235883	0.391742	No
Pop_A01G032328	1515	102.459	332.235	-1.04207	3.95618e-08	2.63402e-07	Down
Pop_A01G032329	1475	155.217	269.058	-0.119701	0.485566	0.639051	No
Pop_A01G032331	1465	0.747751	18.2352	-3.1262	0.00106377	0.00372476	Down
Pop_A01G032337	3821	3026.38	371.854	3.69803	2.07351e-50	1.37828e-48	Up
Pop_A01G032338	3491	1863.89	1571.98	0.984566	2.18587e-13	2.36082e-12	No
Pop_A01G032341	2737	215.648	359.253	-0.0151449	0.925161	0.954238	No
Pop_A01G032342	1003.81	28.7422	72.0765	-0.705397	0.0348532	0.0827405	No
Pop_A01G032343	1270	154.499	78.0123	1.66924	2.16037e-09	1.63881e-08	Up
Pop_A01G032346	4449	206.646	10.2858	4.19986	0.000500534	0.00187125	Up
Pop_A01G036598	895	448.527	547.324	0.35036	0.0417386	0.0963035	No
Pop_A01G036600	1266	112.732	328.897	-0.902646	0.000179976	0.000728536	No
Pop_A01G036601	1596	55.0934	8.49741	3.33729	1.01383e-13	1.12388e-12	Up
Pop_A01G036605	921	2562.06	707.395	2.55273	2.80615e-56	2.22603e-54	Up
Pop_A01G036606	1332	27.4122	0.380208	5.75887	5.9328e-08	3.87544e-07	Up
Pop_A01G036608	1308	17.6971	35.635	-0.38424	0.361557	0.535786	No
Pop_A01G054455	2427	14.8795	0	5.94845	1.76863e-05	8.43669e-05	Up
Pop_A01G054456	1061	43.9142	81.6845	-0.232603	0.446745	0.607357	No
Pop_A01G054461	1043	6.4191	34.3886	-2.02751	0.00267528	0.00859974	Down
Pop_A01G054463	1070	58.5609	83.9941	0.186343	0.519194	0.670239	No
Pop_A01G054467	1052	259.463	142.244	1.61279	1.91419e-18	2.9745e-17	Up
Pop_A01G054468	1161	26.8557	17.052	1.28282	0.00718802	0.0208901	Up
Pop_A01G054469	2310	6.5654	20.4004	-0.675259	0.260882	0.423695	No
Pop_A01G054470	399	31.071	70.6595	-0.491993	0.133357	0.251338	No
Pop_A01G054472	555	5.70235	17.6581	-0.817977	0.267442	0.431974	No
Pop_A01G054474	2367	176.255	164.834	0.793854	1.26106e-05	6.1243e-05	No
Pop_A01G054475	1173	14.8609	43.2645	-0.720709	0.0900929	0.183279	No
Pop_A01G054476	1434	1.30081	3.07487	-0.549381	0.650751	0.755881	No
Pop_A01G054483	1185	421.894	649.599	0.07809	0.569567	0.688359	No
Pop_A01G054486	1770	2.53919	5.04149	-0.0464764	0.962378	0.979426	No
Pop_A01G054487	996	10.2659	17.8865	0.244228	0.704186	0.799571	No
Pop_A01G054489	1103	65.3003	90.3818	-0.0839852	0.940037	0.964108	No
Pop_A01G054491	750	277.19	440.376	0.0148834	0.928817	0.956699	No
Pop_A01G054500	1417	5.2967	62.8672	-2.4313	7.95432e-05	0.000342366	Down
Pop_A01G054510	1494.17	77.4474	154.345	-0.301684	0.191641	0.334961	No
Pop_A01G054512	2063.71	218.239	307.975	0.142094	0.41389	0.585847	No
Pop_A01G054513	1895	145.422	265.167	-0.1645	0.382829	0.557393	No
Pop_A01G054514	1542	53.761	84.1917	0.0410822	0.87681	0.925092	No
Pop_A01G054515	1054	50.5298	159.838	-0.966349	0.000243426	0.000963849	No
Pop_A01G054534	1740	133.889	382.392	-0.848558	6.89953e-05	0.000300067	No
Pop_A01G054535	873	103.986	143.498	0.274812	0.34424	0.516946	No
Pop_A01G054536	795	42.178	54.9955	0.301203	0.33478	0.505986	No
Pop_A01G054538	2203	238.111	397.065	-0.0665998	0.678836	0.77913	No
Pop_A01G054541	2475	42.4739	115.874	-0.764071	0.0037331	0.0116121	No
Pop_A01G054542	2670	180.344	274.923	0.0548084	0.751533	0.836845	No
Pop_A01G054546	3087	216.168	409.403	-0.188823	0.309047	0.47647	No
Pop_A01G054547	1097	272.764	524.623	-0.237338	0.102567	0.20337	No
Pop_A01G054548	1397	83.866	210.926	-0.57526	0.00783	0.0225503	No
Pop_A01G054550	2275	399.076	272	1.26642	5.60597e-11	4.96847e-10	Up
Pop_A01G054551	1005	98.9203	98.7868	0.656747	0.00871292	0.0247588	No
Pop_A01G054552	2157	2.0722	3.0484	0.188968	0.886499	0.930897	No
Pop_A01G054554	1009	1927.96	4155.62	-0.421822	0.000487113	0.00182494	No
Pop_A01G054561	432	14.4412	32.3769	-0.400197	0.363084	0.537571	No
Pop_A01G054562	1836	194.875	203.255	0.650796	0.00094413	0.00334191	No
Pop_A01G054565	3891	636.094	323.531	1.60832	5.599e-28	1.49696e-26	Up
Pop_A01G054566	1649	3987.08	590.906	3.29122	5.51406e-08	3.61799e-07	Up
Pop_A01G054567	2235	105.239	95.4666	0.832062	0.000312964	0.00121473	No
Pop_A01G054569	1549	72.44	93.9757	0.356827	0.218091	0.368789	No
Pop_A01G054571	3261.92	118.013	282.806	-0.560269	0.00224408	0.00733892	No
Pop_A01G054572	2484	10.2046	12.8919	0.464461	0.443529	0.604009	No
Pop_A01G054578	759	140.51	24.003	3.21063	7.84777e-23	1.58971e-21	Up
Pop_A01G054579	4235	595.435	1107.17	-0.292077	0.151116	0.278228	No
Pop_A01G054581	2912	266.564	1469.92	-1.81225	2.40509e-38	1.00996e-36	Down
Pop_A01G054582	1400	118.228	126.271	0.55482	0.00796947	0.0228983	No
Pop_A01G054583	1527	27.209	56.2895	-0.553884	0.158654	0.288879	No
Pop_A01G054592	2639	131.115	769.89	-1.84278	5.5064e-17	7.75071e-16	Down
Pop_A01G054593	750	45.7057	114.018	-0.642136	0.0267335	0.0658029	No
Pop_A01G054594	3750	355.8	486.858	0.245195	0.0829915	0.171155	No
Pop_A01G054595	1080	13.9803	33.5209	-0.518045	0.25791	0.419886	No
Pop_A01G054596	1972	161.477	144.974	0.830139	7.16687e-05	0.00031085	No
Pop_A01G054597	1954.18	103.949	165.486	-0.0288744	0.888235	0.930897	No
Pop_A01G054599	903	23.4518	23.5358	0.780786	0.0689487	0.146943	No
Pop_A01G054602	3253.49	110.876	115.288	0.648195	0.0051539	0.0155154	No
Pop_A01G054604	1176	99.2007	216.884	-0.489308	0.0306004	0.0739617	No
Pop_A01G054606	2928	166.449	294.672	-0.109019	0.551505	0.682511	No
Pop_A01G054607	1801	90.8364	209.091	-0.517793	0.0141382	0.0379692	No
Pop_A01G054608	1473	6.65204	7.47361	0.40273	0.589208	0.705684	No
Pop_A01G054609	1503	15.2987	23.8513	0.0845999	0.857409	0.91308	No
Pop_A01G054610	1624	57.7478	101.085	-0.0587586	0.821427	0.887099	No
Pop_A01G054611	1600.03	113.657	141.505	0.355116	0.126858	0.241611	No
Pop_A01G054612	1780	117.941	8.97903	3.7674	0.000638596	0.00233751	Up
Pop_A01G054614	1878.67	74.4216	1.20199	6.20368	3.58299e-16	4.7669e-15	Up
Pop_A01G054616	3170	436.004	491.809	0.482435	0.000607373	0.00223218	No
Pop_A01G054617	3453	188.56	192.002	0.670943	0.000116931	0.000489281	No
Pop_A01G054618	630	1.70591	5.19068	-0.902231	0.413988	0.585847	No
Pop_A01G054622	849	1.30081	0.410889	1.63157	0.296009	0.462119	Up
Pop_A01G054623	2958	37.0428	83.3964	-0.44404	0.16955	0.304176	No
Pop_A01G054633	2189	23.3939	56.4335	-0.697019	0.157134	0.286684	No
Pop_A01G054635	2410	303.583	393.583	0.276755	0.0742595	0.156247	No
Pop_A01G054636	870	53.0391	74.0175	0.0570847	0.855948	0.911854	No
Pop_A01G054637	1737	135.92	217.588	0.0103353	0.957923	0.976659	No
Pop_A01G054639	2010	3.98797	20.6852	-1.55658	0.0164768	0.0433237	Down
Pop_A01G054641	4406.57	409.269	1085.22	-0.671255	1.39593e-06	7.74538e-06	No
Pop_A01G054643	2729	165.841	284.095	-0.0820141	0.636876	0.745163	No
Pop_A01G054645	648	68.8639	54.9469	1.0521	0.000192865	0.000776376	Up
Pop_A01G054646	1453	20.8507	23.8538	0.535506	0.213398	0.362673	No
Pop_A01G054647	1284	21.7774	51.1976	-0.330011	0.403782	0.576328	No
Pop_A01G054649	2610	547.242	1302.01	-0.601439	0.00044499	0.00167938	No
Pop_A01G054651	2421	58.396	131.021	-0.467263	0.0646091	0.139226	No
Pop_A01G054652	674	126.172	98.1561	0.905318	0.001197	0.00415416	No
Pop_A01G054653	774	125.259	523.211	-1.45666	2.93794e-08	1.98378e-07	Down
Pop_A01G054655	1980	0.466981	0	1.82173	0.276146	0.440391	Up
Pop_A01G054656	1200	66.974	100.475	0.0442597	0.864628	0.918457	No
Pop_A01G054657	1053	1.00488	1.17299	0.749516	0.608329	0.721645	No
Pop_A01G054658	2630.9	48.8808	168.74	-1.14606	3.1637e-05	0.000145106	Down
Pop_A01G054659	1944	62.2743	148.425	-0.530123	0.0209638	0.0533841	No
Pop_A01G054660	2111	812.984	418.841	1.68305	3.32402e-28	8.98709e-27	Up
Pop_A01G054661	744	233.125	367.963	-0.00216048	0.993917	0.99612	No
Pop_A01G054663	2034.28	143.219	286.371	-0.245657	0.179063	0.317262	No
Pop_A01G054665	3664	59.245	133.208	-0.487356	0.0402909	0.0935292	No
Pop_A01G054667	1463	134.865	114.804	0.95598	1.13634e-05	5.55784e-05	No
Pop_A01G054668	1955	164.16	219.238	0.218826	0.260137	0.422757	No
Pop_A01G054670	1275	168.971	404.166	-0.564864	0.00134998	0.0046313	No
Pop_A01G054671	1438	29.6217	275.303	-2.45174	2.02319e-24	4.49221e-23	Down
Pop_A01G054672	1119	147.349	224.968	0.12666	0.494678	0.647289	No
Pop_A01G054675	6245	145.509	208.08	0.146645	0.501647	0.653809	No
Pop_A01G054677	1687	45.5826	131.626	-0.7762	0.00336162	0.0105848	No
Pop_A01G054678	2954	174.715	284.139	-0.0813302	0.65537	0.760012	No
Pop_A01G054683	884	324.062	561.398	-0.110908	0.494815	0.647391	No
Pop_A01G054684	2095	68.1678	245.767	-1.05904	1.97428e-06	1.07721e-05	Down
Pop_A01G054689	2499	145.653	179.871	0.322999	0.115537	0.224338	No
Pop_A01G054691	2461	339.154	42.3969	3.73288	1.75119e-43	8.95236e-42	Up
Pop_A01G054692	1830	118.56	145.59	0.410661	0.0388237	0.0906932	No
Pop_A01G054693	2953	308.143	473.392	0.0456549	0.761786	0.844494	No
Pop_A01G054694	1350	58.6537	75.4095	0.325397	0.229574	0.383925	No
Pop_A01G054699	1461	201.137	354.17	-0.0784156	0.641914	0.749416	No
Pop_A01G054700	1761	43.4805	70.171	-0.104473	0.752572	0.837667	No
Pop_A01G054701	612	28.2989	49.5345	-0.188702	0.603243	0.717161	No
Pop_A01G054702	2902.6	94.4891	206.985	-0.39697	0.0692072	0.147387	No
Pop_A01G054704	2811	137.146	177.149	0.341822	0.0781017	0.162791	No
Pop_A01G054707	2702	55.5227	131.859	-0.552848	0.0281487	0.0687774	No
Pop_A01G054710	3552	84.4736	190.951	-0.466661	0.0213951	0.0543255	No
Pop_A01G054711	2233	134.118	224.531	-0.0874765	0.654862	0.759523	No
Pop_A01G054712	3448.47	290.45	356.967	0.365551	0.0155191	0.0411776	No
Pop_A01G054713	585	47.9399	38.1949	1.04198	0.00338295	0.0106431	Up
Pop_A01G054714	1746	18.0544	15.6164	0.882711	0.0793252	0.164873	No
Pop_A01G054715	858	0.895717	4.24786	-1.24625	0.293676	0.459093	Down
Pop_A01G054716	2649.6	206.12	289.827	0.268744	0.197935	0.34317	No
Pop_A01G054720	837	26.5165	21.9196	0.810165	0.070581	0.149844	No
Pop_A01G054721	1782	113.972	134.355	0.468159	0.0225405	0.0568548	No
Pop_A01G054727	447	8.18578	17.7339	-0.290434	0.618088	0.729455	No
Pop_A01G054728	2310	76.7509	126.05	-0.111508	0.669251	0.77119	No
Pop_A01G054729	3533	201.048	220.46	0.557057	0.00291836	0.00930762	No
Pop_A01G054730	1470	35.5254	58.1061	0.0381486	0.904736	0.941295	No
Pop_A01G054731	2010	34.2493	81.0852	-0.576043	0.0615743	0.133638	No
Pop_A01G054733	4970.31	162.168	279.048	-0.111595	0.526186	0.676772	No
Pop_A01G054735	1338	18.9591	50.5856	-0.737619	0.0500137	0.11234	No
Pop_A01G054736	982	8.32762	19.1985	-0.432582	0.471953	0.629323	No
Pop_A01G054738	1489	59.8195	70.4566	0.536819	0.0564175	0.124203	No
Pop_A01G054739	3006	76.9906	121.948	-0.0507365	0.837014	0.898851	No
Pop_A01G054741	1917	6.61379	0	4.77887	0.00137456	0.00470678	Up
Pop_A01G054744	3848	900.34	631.358	1.22796	4.05962e-19	6.59701e-18	Up
Pop_A01G054745	1094	16.8627	41.1121	-0.545647	0.184002	0.324428	No
Pop_A01G054747	3530.69	217.571	319.895	0.130775	0.421969	0.587857	No
Pop_A01G054748	2529	320.226	224.975	1.15297	3.59922e-09	2.67282e-08	Up
Pop_A01G054749	396	6.14625	2.37498	1.86386	0.0476932	0.107883	Up
Pop_A01G054750	735	7.3379	9.05833	0.269676	0.704587	0.799837	No
Pop_A01G054751	681	21.6463	26.1759	0.399077	0.386883	0.56137	No
Pop_A01G054752	2038	11.7152	5.12763	1.93853	0.00722055	0.020972	Up
Pop_A01G054753	2277	39.5128	99.0016	-0.526241	0.0720544	0.152389	No
Pop_A01G054754	2596.63	212.684	554.084	-0.692	2.65029e-06	1.42192e-05	No
Pop_A01G054759	948	16.4763	26.0907	-0.0919297	0.864714	0.918504	No
Pop_A01G054760	3625.03	521.202	601.143	0.476365	0.000161136	0.000658115	No
Pop_A01G054762	1113	24.7858	55.5367	-0.471694	0.174619	0.311002	No
Pop_A01G054765	2283	1475.25	3691.58	-0.65679	2.12785e-07	1.30038e-06	No
Pop_A01G054766	357	0.466981	1.99392	-0.505518	0.733227	0.822502	No
Pop_A01G054768	2028	8.36587	8.16845	0.800812	0.35669	0.530299	No
Pop_A01G054769	1749	44.693	59.2766	0.328342	0.277602	0.441378	No
Pop_A01G054770	651	21.6232	29.7469	0.154072	0.71223	0.805829	No
Pop_A01G054771	2057	10.1342	21.4311	-0.338927	0.553392	0.682511	No
Pop_A01G054772	2223	140.546	191.279	0.212835	0.304074	0.470628	No
Pop_A01G054774	546	128.154	0.762101	7.37099	3.30534e-19	5.40615e-18	Up
Pop_A01G054775	1836	56.5737	25.6431	1.85988	8.05673e-07	4.60356e-06	Up
Pop_A01G054776	1185	57.1407	112.128	-0.31816	0.237424	0.393428	No
Pop_A01G054777	600	114.483	1.61372	6.36258	1.47793e-18	2.31837e-17	Up
Pop_A01G054780	812	951.5	1128.37	0.429451	0.000346091	0.00133343	No
Pop_A01G054781	3165	36.4926	63.689	-0.108331	0.743397	0.830846	No
Pop_A01G054782	264	0.981242	0.761259	1.16536	0.432929	0.592916	Up
Pop_A01G054787	2736	525.937	820.567	0.0560302	0.665885	0.768566	No
Pop_A01G054790	621	213.108	594.305	-0.799526	4.51717e-06	2.34528e-05	No
Pop_A01G054791	6714.89	1269.55	4958.6	-1.32614	3.0355e-25	7.08788e-24	Down
Pop_A01G054792	636	945.127	1046.82	0.527577	0.000128551	0.000534394	No
Pop_A01G054794	1575	59.5359	103.682	-0.182269	0.485996	0.639346	No
Pop_A01G054795	1672	122.262	151.102	0.296466	0.194796	0.339343	No
Pop_A01G054796	1401	51.2482	63.2048	0.189249	0.579398	0.697103	No
Pop_A01G054798	507	0.233491	0	1.29188	0.418224	0.585847	Up
Pop_A01G054801	1923	44.9069	51.6997	0.459577	0.145739	0.270114	No
Pop_A01G054802	2391	142.785	330.868	-0.59581	0.00289709	0.00924591	No
Pop_A01G054803	616.44	223.291	161.866	1.16767	1.8939e-09	1.44413e-08	Up
Pop_A01G054804	2769	86.7023	232.861	-0.710586	0.000463995	0.00174488	No
Pop_A01G054811	2091	705.508	158.414	2.77018	1.51081e-57	1.24904e-55	Up
Pop_A01G054812	1275	22.0525	30.7888	0.0317238	0.945786	0.968047	No
Pop_A01G054814	1071	7.21302	19.1064	-0.582892	0.318618	0.487885	No
Pop_A01G054820	2493	1326.13	131.597	3.87097	1.91472e-14	2.24534e-13	Up
Pop_A01G054823	2345	58.3753	74.4335	0.340903	0.227768	0.381596	No
Pop_A01G054830	1242	691.952	1356.34	-0.287021	0.0171533	0.044884	No
Pop_A01G054836	351	9.29983	30.6241	-0.822724	0.143168	0.266178	No
Pop_A01G054837	2027	211.167	167.9	1.03794	3.96478e-07	2.34733e-06	Up
Pop_A01G054838	1735	344.675	501.298	0.158062	0.261685	0.42475	No
Pop_A01G054839	4149	105.401	80.6812	1.11212	2.11686e-06	1.15066e-05	Up
Pop_A01G054843	1539	107.623	137.587	0.333249	0.121487	0.233364	No
Pop_A01G054845	546	141.353	147.451	0.476076	0.0825637	0.170393	No
Pop_A01G054848	2014	199.074	77.5731	2.06068	1.38329e-22	2.76403e-21	Up
Pop_A01G054853	1835	191.684	286.653	0.0936871	0.617174	0.728667	No
Pop_A01G054856	858	6.27002	26.9312	-1.25128	0.0233707	0.0586413	Down
Pop_A01G054857	3114	35.9868	74.0847	-0.322953	0.308607	0.475958	No
Pop_A01G054870	564	0.233491	1.99392	-1.19526	0.439906	0.600063	Down
Pop_A01G054872	1797	144.663	240.647	-0.0683728	0.700586	0.796919	No
Pop_A01G054880	2003	160.079	256.895	0.0131156	0.942692	0.965894	No
Pop_A01G056844	1715	114.69	172.162	0.0546815	0.78743	0.862656	No
Pop_A01G056845	3009	497.601	395.767	1.04217	5.82302e-13	6.08536e-12	Up
Pop_A01G056847	1958	761.804	951.958	0.407556	0.00124782	0.00431386	No
Pop_A01G056848	642	24.8562	28.9005	0.54466	0.239296	0.396138	No
Pop_A01G056849	504	2.66351	0.380208	2.77702	0.0446783	0.102063	Up
Pop_A01G056850	2211	47.0768	68.6648	0.148706	0.613605	0.72614	No
Pop_A01G056852	2535	136.245	120.586	0.849474	6.6079e-05	0.000288474	No
Pop_A01G056853	3153	21.9799	35.0777	0.0430409	0.933423	0.959164	No
Pop_A01G056854	2577	58.2807	153.082	-0.699319	0.00300565	0.00956238	No
Pop_A01G056856	441	13.9748	240.543	-3.44163	9.55239e-18	1.41497e-16	Down
Pop_A01G056857	2041	357.759	1033.93	-0.868356	9.53686e-11	8.28988e-10	No
Pop_A01G056858	1057	27.7065	59.4845	-0.403455	0.255592	0.416843	No
Pop_A01G056859	1113.04	257.075	335.408	0.28804	0.0711175	0.150772	No
Pop_A01G056862	1148	1.30081	75.2706	-4.94958	1.7128e-11	1.59189e-10	Down
Pop_A01G056865	1283.24	18.7397	38.7099	-0.276181	0.490539	0.643659	No
Pop_A01G056866	750	120.814	189.977	0.0388148	0.907381	0.942601	No
Pop_A01G056867	1674	56.4561	16.4723	2.48742	1.17678e-11	1.10614e-10	Up
Pop_A01G056868	1491	11.2027	756.251	-5.52729	9.44701e-18	1.40014e-16	Down
Pop_A01G056869	1444	1.27717	5.85989	-1.33495	0.224991	0.378077	Down
Pop_A01G056872	987	2200.33	2022.81	0.785088	1.13082e-08	7.98732e-08	No
Pop_A01G056874	2733	38.7043	23.9135	1.37561	0.000186985	0.000754427	Up
Pop_A01G056876	885	9.10514	15.5576	0.00800259	0.988862	0.993645	No
Pop_A01G056878	1407.82	355.143	376.114	0.604893	0.00012371	0.000515646	No
Pop_A01G056879	2043	205.417	170.107	0.873711	1.26062e-05	6.12269e-05	No
Pop_A01G056880	3774	117.107	229.034	-0.256819	0.217974	0.368603	No
Pop_A01G056881	2388	33.9444	126.173	-1.17341	0.000113438	0.00047534	Down
Pop_A01G056887	1974	4.63503	0.791097	2.96481	0.011507	0.0317306	Up
Pop_A01G056888	3178	4.65075	5.03896	0.230995	0.805318	0.875402	No
Pop_A01G056890	1538	96.9939	157.197	-0.0794922	0.721567	0.813252	No
Pop_A01G056891	822	17.5734	31.5328	-0.31186	0.510542	0.661928	No
Pop_A01G056892	1717	110.249	97.7425	0.895052	6.60118e-05	0.000288205	No
Pop_A01G056898	921	34.4507	75.7165	-0.479209	0.127019	0.241847	No
Pop_A01G056900	2234	167.146	230.408	0.190301	0.597717	0.712823	No
Pop_A01G056901	3237	222.537	300.834	0.266132	0.0959123	0.192563	No
Pop_A01G056902	659	12.3071	40.8768	-1.02271	0.020135	0.0515763	Down
Pop_A01G056903	1167	23.1041	18.5855	0.947179	0.0474024	0.107322	No
Pop_A01G056904	1674	8.53803	17.7322	-0.414331	0.503016	0.655157	No
Pop_A01G056908	2436.32	180.867	605.942	-1.03535	7.02991e-12	6.7323e-11	Down
Pop_A01G056911	1612	170.456	258.561	0.108769	0.568394	0.687318	No
Pop_A01G056913	2505	105.973	186.526	-0.2287	0.350271	0.522946	No
Pop_A01G056914	1551	13.523	77.9107	-1.95648	8.04168e-07	4.59559e-06	Down
Pop_A01G056915	1515	22.0283	72.8257	-1.09987	0.0013366	0.00459197	Down
Pop_A01G056916	801	80.2297	97.6651	0.375279	0.113319	0.220775	No
Pop_A01G056918	1855.06	19.5606	52.3536	-0.918389	0.0750978	0.157692	No
Pop_A01G056919	810	58.3949	40.9962	1.25345	3.32189e-05	0.000151875	Up
Pop_A01G056920	633	594.569	519.972	0.887274	1.10046e-07	6.96727e-07	No
Pop_A01G056921	942	78.3656	34.7741	1.87584	1.37634e-08	9.63276e-08	Up
Pop_A01G056922	1347	98.2931	124.401	0.320705	0.136035	0.255566	No
Pop_A01G056924	3491	99.1383	109.502	0.507087	0.0366292	0.0862435	No
Pop_A01G056925	2432.96	246.292	253.496	0.638317	8.79259e-05	0.000375515	No
Pop_A01G056927	1551	10.3913	48.2235	-1.49497	0.000915952	0.00325239	Down
Pop_A01G056950	1065	213.697	341.227	-0.0247153	0.908555	0.943117	No
Pop_A01G056952	1665	81.8033	108.472	0.229383	0.358438	0.532225	No
Pop_A01G056953	1860	187.754	102.752	1.60736	5.87584e-15	7.14705e-14	Up
Pop_A01G056955	255	0.233491	0	1.29188	0.418224	0.585847	Up
Pop_A01G056957	1956	66.4956	0.380208	7.04252	1.19296e-12	1.21527e-11	Up
Pop_A01G056959	2603	135.48	385.989	-0.888592	3.07471e-06	1.63422e-05	No
Pop_A01G056964	4229.74	141.962	316.63	-0.457333	0.00972902	0.0273321	No
Pop_A01G056965	2341	18.3453	68.0416	-1.40261	0.00117519	0.00408277	Down
Pop_A01G056966	900	68.7879	72.0985	0.614815	0.0189151	0.0488752	No
Pop_A01G056967	1237	39.1038	83.8062	-0.435097	0.174057	0.310525	No
Pop_A01G056972	1548	2.85876	3.07572	0.484157	0.643426	0.750305	No
Pop_A01G056973	1878	289.46	1442.79	-1.66882	2.44799e-27	6.3995e-26	Down
Pop_A01G056975	1788	11.9499	50.0868	-1.46934	0.00475024	0.0144067	Down
Pop_A01G056976	1530	7.57139	12.9235	-0.157102	0.804471	0.874894	No
Pop_A01G056977	435	17.7051	37.5419	-0.340128	0.402017	0.574446	No
Pop_A01G056978	1873	43.7546	31.977	1.07661	0.00551287	0.0164807	Up
Pop_A01G056981	2453	158.606	233.947	0.0959121	0.619461	0.730749	No
Pop_A01G056982	963	16.9736	45.5748	-0.915504	0.0415666	0.0959946	No
Pop_A01G056985	1704	24.4049	50.8822	-0.422793	0.267317	0.431852	No
Pop_A01G056986	4660	0.490621	0	2.01618	0.232427	0.387385	Up
Pop_A01G056988	872.46	141.757	500.991	-1.16594	4.72886e-09	3.46982e-08	Down
Pop_A01G056991	2695	169.483	689.609	-1.40086	3.46075e-14	3.97551e-13	Down
Pop_A01G056993	627.38	222.033	292.889	0.212341	0.258093	0.42012	No
Pop_A01G056994	1431	15.8185	23.2017	0.254371	0.615555	0.727894	No
Pop_A01G056995	2504	291.763	334.246	0.469702	0.00327789	0.0103458	No
Pop_A01G056996	1761	83.6027	117.834	0.182129	0.481956	0.635374	No
Pop_A01G056997	1978.43	2.36814	523.216	-6.98709	1.07255e-38	4.58768e-37	Down
Pop_A01G056998	2535	6.92433	23.5095	-1.16679	0.14134	0.263566	Down
Pop_A01G056999	3447	70.7358	422.473	-1.87319	4.78517e-22	9.2641e-21	Down
Pop_A01G057000	2112	58.5761	127.497	-0.425993	0.133511	0.251583	No
Pop_A01G057003	1155	127.034	190.863	0.112696	0.614792	0.727061	No
Pop_A01G057004	510	42.4903	101.517	-0.504	0.0631087	0.136498	No
Pop_A01G057005	957	15.1428	25.5298	-0.136665	0.773913	0.853557	No
Pop_A01G057007	2839.98	72.1756	186.579	-0.670928	0.00147078	0.00500387	No
Pop_A01G057009	2403	419.693	512.806	0.405813	0.00453786	0.0138308	No
Pop_A01G057010	1152	20.3067	21.8309	0.605212	0.168967	0.30348	No
Pop_A01G057011	1473	98.3309	51.577	1.67483	1.3301e-10	1.14007e-09	Up
Pop_A01G057012	1020	7.85272	17.9675	-0.765555	0.277055	0.440708	No
Pop_A01G057013	918	52.1282	0	7.86489	2.4815e-10	2.07423e-09	Up
Pop_A01G057014	2909	112.4	175.089	0.0395674	0.848399	0.906953	No
Pop_A01G057018	5166	67.5028	85.0723	0.317659	0.220811	0.372389	No
Pop_A01G057022	777	146.063	129.734	0.941301	3.5272e-05	0.000160692	No
Pop_A01G057023	1487.68	59.9697	261.713	-1.45651	3.1372e-12	3.0986e-11	Down
Pop_A01G057024	807	106.107	180.933	-0.0424729	0.85015	0.908139	No
Pop_A01G057025	752	5.86493	35.9009	-1.71727	0.00141082	0.0048188	Down
Pop_A01G057027	1524	7.99901	34.8712	-1.17009	0.0225531	0.0568757	Down
Pop_A01G057029	4279.89	128.261	125.055	0.779585	0.000255318	0.00100662	No
Pop_A01G057032	2462	6.09897	14.7094	-0.605271	0.368785	0.544214	No
Pop_A01G057034	2805	7.76664	20.3211	-0.768367	0.251309	0.411685	No
Pop_A01G057035	831	86.3702	48.7357	1.57181	9.8169e-08	6.25057e-07	Up
Pop_A01G057036	1904	98.5885	162.267	-0.0492161	0.813094	0.881103	No
Pop_A01G057037	3574	36.3834	58.9977	-0.00149386	0.996373	0.997636	No
Pop_A01G057038	3109	1.40998	7.3841	-1.3275	0.182311	0.321967	Down
Pop_A01G057041	1392	16.5134	19.4484	0.517811	0.325018	0.495164	No
Pop_A01G057042	2485	30.5647	70.2376	-0.447997	0.153956	0.282379	No
Pop_A01G058623	1101	10.1111	39.7107	-1.37504	0.00532211	0.0159718	Down
Pop_A01G058634	3146	43.0086	73.5188	-0.114194	0.741793	0.829632	No
Pop_A01G058645	2167	1297.44	818.581	1.28642	8.58913e-16	1.11196e-14	Up
Pop_A01G058667	2594	312.555	294.982	0.794127	2.61301e-07	1.58145e-06	No
Pop_A01G058687	2687	100.717	173.971	-0.0288198	0.898356	0.937126	No
Pop_A01G058690	3941.68	520.562	431.039	0.957624	1.87178e-11	1.73446e-10	No
Pop_A01G058691	2120.19	141.461	171.539	0.393395	0.0559284	0.1233	No
Pop_A01G058693	993	26.2436	58.8511	-0.511143	0.148594	0.274339	No
Pop_A01G058695	858	381.051	541.988	0.187823	0.285239	0.449495	No
Pop_A01G058698	870	22.376	51.5165	-0.426568	0.274164	0.438774	No
Pop_A01G058699	2098	274.049	532.231	-0.275794	0.0543152	0.120346	No
Pop_A01G058702	3104	87.2565	290.954	-1.06065	5.90834e-08	3.86184e-07	Down
Pop_A01G058703	870	10.6873	48.6428	-1.52576	0.000696608	0.0025306	Down
Pop_A01G058704	735	2.51555	10.4308	-1.03831	0.222859	0.375257	Down
Pop_A01G058705	765	6.6042	32.2252	-1.44832	0.00973241	0.0273382	Down
Pop_A01G058706	1630	198.785	1143.57	-1.69987	1.37249e-13	1.50569e-12	Down
Pop_A01G058708	1142.45	53.7065	80.2849	0.154006	0.574796	0.693174	No
Pop_A01G058709	1627	209.39	348.219	-0.0446875	0.851689	0.908689	No
Pop_A01G058710	740	14.9701	20.2445	0.374581	0.445787	0.606281	No
Pop_A01G058712	2133	0.233491	167.402	-7.33202	5.71587e-14	6.46085e-13	Down
Pop_A01G058713	972	7.57084	19.9299	-0.584525	0.307006	0.474042	No
Pop_A01G058717	4488	13.4295	5910.35	-8.1192	4.43209e-30	1.31009e-28	Down
Pop_A01G058718	1359.64	107.695	373.679	-1.14673	1.07846e-09	8.45248e-09	Down
Pop_A01G058720	1422	1.44878	0.410889	1.43611	0.376003	0.552403	Up
Pop_A01G058721	1584	763.289	851.492	0.51569	0.000199769	0.000802578	No
Pop_A01G058722	1562.09	63.399	106.576	-0.0974946	0.698608	0.795285	No
Pop_A01G058723	1380	68.9499	170.718	-0.586933	0.0085097	0.0242517	No
Pop_A01G058724	1855.59	29.1473	55.0312	-0.302119	0.382275	0.557393	No
Pop_A01G058735	1680	500.681	18.7867	5.50081	2.95448e-83	4.83977e-81	Up
Pop_A01G058746	1394	20.4074	36.5761	-0.10997	0.78544	0.861952	No
Pop_A01G058757	1071	99.4369	139.154	0.192972	0.369887	0.545483	No
Pop_A01G058768	1338	42.33	213.804	-1.72489	8.69158e-11	7.58378e-10	Down
Pop_A01G058779	1008	1.04368	22.2691	-3.57008	8.35505e-05	0.000358477	Down
Pop_A01G058780	1512	4.11229	15.9395	-1.21264	0.0843268	0.173557	Down
Pop_A01G058781	576	135.718	187.122	0.184796	0.387003	0.561498	No
Pop_A01G058785	3521	12.8596	19.6358	0.169957	0.735028	0.824033	No
Pop_A01G058787	1641	194.337	165.367	0.964512	1.64296e-07	1.0196e-06	No
Pop_A01G058788	1546	156.128	151.99	0.768136	0.000127968	0.000532202	No
Pop_A01G058791	2243	218.716	248.285	0.471988	0.0117146	0.0322309	No
Pop_A01G058792	3816	290.864	104.565	2.17157	4.31176e-34	1.51992e-32	Up
Pop_A01G058796	1692	37.196	106.174	-0.815964	0.0102791	0.0286915	No
Pop_A01G058798	2527	1588.42	2855.9	-0.154316	0.385776	0.560348	No
Pop_A01G058800	2246	64.7848	113.293	-0.129032	0.627476	0.737344	No
Pop_A01G058804	684	21.6239	91.2577	-1.21962	0.0012919	0.0044517	Down
Pop_A01G058805	2041	395.929	359.803	0.766796	3.64429e-06	1.91521e-05	No
Pop_A01G058806	2068	155.421	82.8125	1.51872	1.14872e-09	8.96458e-09	Up
Pop_A01G058807	2197	128.253	245.658	-0.233293	0.22637	0.379827	No
Pop_A01G058810	951	32.5974	87.6698	-0.801206	0.0112871	0.0311698	No
Pop_A01G058811	2143	291.506	525.111	-0.156265	0.265079	0.429074	No
Pop_A01G058814	2823	66.0816	95.6028	0.217381	0.394927	0.566978	No
Pop_A01G058815	4564	319.569	539.803	-0.0706049	0.696186	0.793279	No
Pop_A01G058816	2163	4230.91	6702.21	0.00896682	0.946749	0.9687	No
Pop_A01G058817	1422	163.005	265.117	-0.018226	0.927438	0.95586	No
Pop_A01G058818	3071	529.069	460.563	0.933794	6.65681e-10	5.3165e-09	No
Pop_A01G058819	2010	117.617	264.626	-0.514943	0.0101655	0.0284096	No
Pop_A01G058820	3640	248.952	226.228	0.819953	5.71907e-05	0.000252294	No
Pop_A01G058823	2511	96.1759	112.819	0.436704	0.0577856	0.126719	No
Pop_A01G058824	1422.09	95.3724	210.448	-0.485559	0.0162211	0.0427897	No
Pop_A01G058826	3267	448.99	432.392	0.758869	3.67732e-08	2.45888e-07	No
Pop_A01G058829	3348	12.845	48.093	-1.14318	0.0132191	0.0357932	Down
Pop_A01G058830	1146	97.6989	30.7384	2.3072	1.07958e-14	1.2903e-13	Up
Pop_A01G058831	2562	52.1982	252.901	-1.51371	4.93728e-10	3.99995e-09	Down
Pop_A01G058832	2181	667.806	806.439	0.433375	0.00559349	0.0167028	No
Pop_A01G058833	2342	68.5122	205.858	-0.862007	6.03612e-05	0.000265153	No
Pop_A01G058834	2958	253.974	323.172	0.333261	0.0541043	0.119995	No
Pop_A01G058835	5574	87.2951	146.374	-0.160395	0.554422	0.68337	No
Pop_A01G058836	2640	87.1625	199.615	-0.533519	0.0447589	0.102216	No
Pop_A01G058837	1490	72.8243	136.915	-0.2667	0.251157	0.411475	No
Pop_A01G058838	1440	9.19066	22.107	-0.379707	0.513211	0.664298	No
Pop_A01G058839	3330	84.5451	174.871	-0.353838	0.0926209	0.187213	No
Pop_A01G058840	1158	20.813	6.55979	2.19396	0.000220911	0.000881628	Up
Pop_A01G058841	3408	38.6756	77.2774	-0.376158	0.232134	0.387299	No
Pop_A01G058842	975	26.7252	56.2664	-0.387926	0.251071	0.411397	No
Pop_A01G058843	2704	155.507	239.24	0.0375998	0.839607	0.901032	No
Pop_A01G058844	1242	54.2189	79.8245	0.150501	0.581043	0.698701	No
Pop_A01G058845	3339	261.106	481.75	-0.161855	0.273774	0.438295	No
Pop_A01G058846	1257	119.871	284.942	-0.541647	0.0101345	0.0283403	No
Pop_A01G058847	4110	264.635	456.996	-0.122114	0.420813	0.586664	No
Pop_A01G058848	2882	95.9496	215.543	-0.42332	0.100507	0.199946	No
Pop_A01G058849	3669	368.857	310.073	0.993365	9.64959e-07	5.46239e-06	No
Pop_A01G058850	645	75.1992	110.388	0.158269	0.510959	0.662308	No
Pop_A01G058852	1137	71.3035	68.5846	0.750367	0.00510575	0.0153844	No
Pop_A01G058854	3603	533.278	785.402	0.125858	0.336345	0.50767	No
Pop_A01G058856	1951	200.054	425.347	-0.432876	0.00601854	0.0178252	No
Pop_A01G058857	2374	133.352	749.373	-1.79615	2.10001e-26	5.22396e-25	Down
Pop_A01G058858	4899	188.598	191.074	0.737666	0.00382519	0.0118651	No
Pop_A01G058859	1560.06	183.117	147.704	0.983517	6.39317e-06	3.24728e-05	No
Pop_A01G058860	2431	141.669	204.657	0.146836	0.47154	0.629323	No
Pop_A01G058861	2511	400.803	424.038	0.801927	0.000413843	0.00157113	No
Pop_A01G058862	3044	349.046	238.877	1.16443	2.58906e-10	2.1597e-09	Up
Pop_A01G058863	2346.81	19.5493	61.4462	-0.824652	0.0287834	0.070134	No
Pop_A01G058864	1962	40.9621	86.7005	-0.313671	0.310516	0.478247	No
Pop_A01G058878	1280	1.55794	3.1976	-0.21137	0.864468	0.918384	No
Pop_A01G058901	807	6.47987	25.8751	-1.10402	0.0503818	0.113064	Down
Pop_A01G058923	1578	35.2513	92.7488	-0.675144	0.0315827	0.075982	No
Pop_A01G058944	2632.56	151.918	289.122	-0.263254	0.146815	0.271755	No
Pop_A01G058955	3119	604.461	769.994	0.320902	0.0375268	0.0880758	No
Pop_A01G058998	2724	209.34	258.952	0.384146	0.0229818	0.0577914	No
Pop_A01G058999	2106	6.71448	0	4.75162	0.00150925	0.00511961	Up
Pop_A01G059018	1512	119.854	252.977	-0.425913	0.0237932	0.0595433	No
Pop_A01G059019	3602	66.1937	146.198	-0.39918	0.155227	0.284067	No
Pop_A01G059024	2951	11.0361	11.6883	0.596487	0.350445	0.523162	No
Pop_A01G059025	711	0.233491	0.821777	-0.150555	0.929143	0.956736	No
Pop_A01G059027	2709	53.5123	128.846	-0.573231	0.0182108	0.0472638	No
Pop_A01G059028	2009	437.065	269.505	1.37252	4.0757e-21	7.45933e-20	Up
Pop_A01G059030	2595	28.3395	42.7028	0.0643028	0.867061	0.918975	No
Pop_A01G059031	1732.44	112.159	212.961	-0.283	0.146732	0.271612	No
Pop_A01G059032	1869	77.2403	202.625	-0.825991	0.000822615	0.00294987	No
Pop_A01G059033	1988	46.9778	24.8751	1.46907	0.000102218	0.000431812	Up
Pop_A01G059035	2554	68.0165	161.969	-0.57264	0.00901053	0.0255209	No
Pop_A01G059036	4128	46.629	129.198	-0.89006	0.00304824	0.00968625	No
Pop_A01G059037	1125	163.509	158.315	0.710253	0.000401128	0.00152702	No
Pop_A01G059038	4011	402.83	579.36	0.184121	0.204891	0.351307	No
Pop_A01G059039	1341	42.2927	93.0727	-0.394312	0.173037	0.308955	No
Pop_A01G059041	858	6.24582	10.8673	0.228244	0.751487	0.836811	No
Pop_A01G059043	1827	64.4848	89.0908	0.290168	0.271307	0.435929	No
Pop_A01G059044	2543	49.086	96.3751	-0.243579	0.421416	0.587334	No
Pop_A01G059045	1761	25.3997	64.3531	-0.523123	0.136602	0.256421	No
Pop_A01G059046	5553.28	254.53	400.188	0.0861644	0.590135	0.706439	No
Pop_A01G059047	1151	109.259	96.9744	0.87125	8.39446e-05	0.000360051	No
Pop_A01G059048	6356	366.255	439.7	0.425284	0.0220655	0.0558216	No
Pop_A01G059049	4019	263.944	274.37	0.61166	0.00275803	0.00884049	No
Pop_A01G059050	1549	22.7986	49.1671	-0.351101	0.332076	0.502703	No
Pop_A01G059053	3823	181.586	217.155	0.426798	0.0148454	0.039609	No
Pop_A01G059054	3165	75.539	142.779	-0.1866	0.403074	0.575598	No
Pop_A01G059056	453	9.68184	49.2369	-1.59497	0.000362942	0.00139187	Down
Pop_A01G059057	1374	504.917	467.894	0.816117	5.52638e-07	3.21573e-06	No
Pop_A01G059058	1214	10.3053	12.1639	0.54886	0.351686	0.524569	No
Pop_A01G059059	3197	283.026	298.892	0.662513	8.60493e-05	0.000368177	No
Pop_A01G059062	2170	24.8404	80.7239	-1.1354	0.00111798	0.00389802	Down
Pop_A01G059063	1379	36.1032	56.6022	0.0168378	0.95998	0.977851	No
Pop_A01G059064	3914	152.386	241.943	-0.00371822	0.984421	0.992203	No
Pop_A01G059067	3927.6	95.9858	225.806	-0.456731	0.029652	0.0719493	No
Pop_A01G059068	854	0.872078	11.7564	-2.55991	0.0145435	0.0389036	Down
Pop_A01G059069	1494.19	242.454	302.312	0.37889	0.0369663	0.0868798	No
Pop_A01G059074	2410.01	2778.58	218.988	4.34466	1.0437e-121	4.45347e-119	Up
Pop_A01G059076	1302	13.5601	23.6534	-0.00405568	0.994451	0.996485	No
Pop_A01G059078	1131	175.276	221.449	0.293727	0.170098	0.30493	No
Pop_A01G059079	567	8.89585	18.3733	-0.43145	0.449102	0.609871	No
Pop_A01G059080	985	191.864	327.268	-0.0546052	0.738621	0.826974	No
Pop_A01G059081	12939	3492.24	6420.3	-0.28143	0.0911727	0.184942	No
Pop_A01G059082	2205	79.1657	199.381	-0.56044	0.0165897	0.0435859	No
Pop_A01G059083	3199	348.54	472.325	0.289349	0.0761854	0.159617	No
Pop_A01G059085	3954	14.9723	329.868	-3.95548	4.88188e-31	1.52482e-29	Down
Pop_A01G059086	1595	127.225	1290.11	-2.71547	1.66876e-35	6.21362e-34	Down
Pop_A01G059089	1431	27.7076	49.9309	-0.255299	0.477667	0.631341	No
Pop_A01G059090	2371	62.6339	168.903	-0.677428	0.00472525	0.0143408	No
Pop_A01G059091	402	135.189	275.612	-0.314123	0.180755	0.319724	No
Pop_A01G059612	1560	94.7327	173.59	-0.204482	0.445645	0.606174	No
Pop_A01G059614	876	35.9952	36.605	0.498255	0.227933	0.381784	No
Pop_A01G059618	2268.61	252.86	430.651	-0.0705508	0.691807	0.790126	No
Pop_A01G059619	2001	70.8213	68.1577	0.753382	0.00608663	0.0180127	No
Pop_A01G059620	1524	266.87	0.410889	9.13127	1.05899e-22	2.12807e-21	Up
Pop_A01G059621	1934.95	150.233	206.381	0.287455	0.152706	0.280578	No
Pop_A01G059623	1920	3.28749	1.99308	1.17383	0.315667	0.484379	Up
Pop_A01G059624	2130	15.0652	21.3545	0.189753	0.708084	0.802808	No
Pop_A01G059625	2037	57.6758	54.1439	0.877088	0.00485256	0.0146834	No
Pop_A01G059626	1336	393.969	123.644	2.36882	1.60956e-35	6.01012e-34	Up
Pop_A01G059627	2646	4.4555	3.63748	0.776742	0.456076	0.61692	No
Pop_A01G059629	4178	144.716	419.416	-0.844071	2.2419e-07	1.36629e-06	No
Pop_A01G059631	1125	207.483	235.362	0.523329	0.0109573	0.030389	No
Pop_A01G059633	2204	246.912	289.553	0.449379	0.0352476	0.0835043	No
Pop_A01G059634	2676	36.8594	160.518	-1.4096	8.1533e-07	4.65472e-06	Down
Pop_A01G059640	1198	52.4923	90.3398	-0.0839875	0.751168	0.836561	No
Pop_A01G059642	2891.61	147.364	155.74	0.614127	0.00275583	0.00883452	No
Pop_A01G059643	1212	273.131	332.739	0.390736	0.0162169	0.0427828	No
Pop_A01G059644	1152	573.287	3.57865	7.8387	1.91782e-61	1.79282e-59	Up
Pop_A01G059649	3099	7.1421	2.28378	2.24337	0.0141879	0.0380833	Up
Pop_A01G059650	1986	216.087	150.964	1.12448	1.80263e-08	1.24483e-07	Up
Pop_A01G059655	2431	24.3982	54.7916	-0.448593	0.291706	0.456719	No
Pop_A01G059657	426	3.16317	0	3.86564	0.0154775	0.041082	Up
Pop_A01G059659	1407.1	22.465	102.133	-1.47437	2.37589e-06	1.2825e-05	Down
Pop_A01G059660	1569	78.5086	43.7189	1.4771	3.34551e-05	0.000152915	Up
Pop_A01G059664	744	33.572	36.2957	0.54289	0.186762	0.328375	No
Pop_A01G059666	634.38	394.748	721.587	-0.160773	0.244267	0.402617	No
Pop_A01G059668	507	18.2648	45.1238	-0.679284	0.115048	0.223551	No
Pop_A01G059669	606	41.6053	124.288	-0.960534	0.000906355	0.00322113	No
Pop_A01G059670	606	40.5188	153.648	-1.18605	2.05322e-06	1.11813e-05	Down
Pop_A01G059671	1032	69.8946	170.395	-0.629205	0.00632193	0.0186454	No
Pop_A01G059672	1454.83	47.9264	63.9643	0.200645	0.517893	0.668999	No
Pop_A01G059673	2603.98	169.981	420.698	-0.577067	0.000406679	0.00154571	No
Pop_A01G059674	442	102.491	0.380208	7.66318	1.69445e-15	2.15154e-14	Up
Pop_A01G059675	1796	108.693	191.563	-0.14612	0.529688	0.679954	No
Pop_A01G059676	1146	39.6844	55.472	0.296041	0.347854	0.520953	No
Pop_A01G059677	1833	135.344	266.616	-0.23991	0.217018	0.367256	No
Pop_A01G059680	1886	106.798	181.171	-0.101114	0.620878	0.731947	No
Pop_A01G059681	2208	78.6955	42.5289	1.64175	3.56922e-08	2.38841e-07	Up
Pop_A01G059682	3835	132.489	137.463	0.604757	0.00255402	0.00823998	No
Pop_A01G059684	1654	25.9533	22.4242	0.937021	0.0256501	0.0634727	No
Pop_A01G059685	3297	86.4945	160.829	-0.138934	0.567013	0.686041	No
Pop_A01G059687	2325	23.3618	36.5471	-0.0669835	0.873867	0.922989	No
Pop_A01G059688	492	176.618	144.894	1.00647	1.1785e-07	7.42858e-07	Up
Pop_A01G059690	2888	41.0876	141.971	-1.1231	0.000181685	0.000734555	Down
Pop_A01G059695	897	2.00129	2.72366	0.419142	0.712949	0.806388	No
Pop_A01G059697	2019	29.7157	37.3305	0.451646	0.236815	0.392597	No
Pop_A01G059698	1560	14.7613	31.0307	-0.471932	0.332325	0.50302	No
Pop_A01G059699	2049	59.4499	220.761	-1.23634	3.71161e-06	1.94865e-05	Down
Pop_A01G059700	1129.59	160.591	328.273	-0.288833	0.168451	0.302625	No
Pop_A01G059701	3264.49	259.882	451.286	-0.0678718	0.660283	0.764118	No
Pop_A01G059702	552	48.2788	136.485	-0.760923	0.00389119	0.012055	No
Pop_A01G059703	1941	12.6267	30.8237	-0.636275	0.171547	0.306749	No
Pop_A01G059704	672	12.7977	16.8789	0.330613	0.530528	0.680817	No
Pop_A01G059705	279	1.30081	1.20199	0.621221	0.660945	0.764533	No
Pop_A01G059706	681	66.5762	157.584	-0.560917	0.0250676	0.062232	No
Pop_A01G059714	2718	672.548	403.129	1.43891	4.2746e-28	1.14925e-26	Up
Pop_A01G059715	2938	534.288	710.985	0.301897	0.0272211	0.066832	No
Pop_A01G059717	762	86.6949	46.6762	1.54086	2.7976e-08	1.89289e-07	Up
Pop_A01G059719	2416	126.512	103.013	0.942271	0.000269999	0.00105986	No
Pop_A01G059720	2682	5.35914	10.1103	0.0296074	0.968241	0.983237	No
Pop_A01G059722	1643.44	54.5954	98.5054	-0.204086	0.465763	0.62626	No
Pop_A01G059723	2219	132.469	122.818	0.831221	4.91661e-05	0.000219271	No
Pop_A01G059724	2945	4.94557	11.903	-0.323353	0.656782	0.761275	No
Pop_A01G059727	846	9.76792	34.901	-1.17159	0.0160429	0.0423766	Down
Pop_A01G059729	1035	3484.84	6669.25	-0.281315	0.0446827	0.102064	No
Pop_A01G059730	2427	137.119	274.06	-0.411228	0.0559432	0.123324	No
Pop_A01G059731	1173	19.6524	55.5649	-0.653436	0.0880188	0.179938	No
Pop_A01G059732	1011	355.324	1.93341	7.89948	3.13928e-40	1.41968e-38	Up
Pop_A01G059734	1188	37.0242	38.72	0.442961	0.28171	0.446056	No
Pop_A01G059735	2113	155.471	262.106	-0.0719683	0.703685	0.799208	No
Pop_A01G059737	2057	9.3325	13.6267	0.245767	0.699233	0.795876	No
Pop_A01G059738	1474	7.12805	14.3506	-0.483565	0.499494	0.651901	No
Pop_A01G059740	1468	7.61756	17.0759	-0.211535	0.740563	0.828675	No
Pop_A01G059744	807	5.7794	14.5994	-0.507497	0.440419	0.600671	No
Pop_A01G059745	5090	105.089	110.272	0.600613	0.00803068	0.0230567	No
Pop_A01G059746	1507	548.197	1037.41	-0.212398	0.0875625	0.179165	No
Pop_A01G059747	3548	102.475	194.086	-0.217479	0.300254	0.466038	No
Pop_A01G059749	2922	36.6794	218.275	-1.8869	2.44844e-13	2.63045e-12	Down
Pop_A01G059752	1640	5.37486	20.3374	-1.30539	0.0379876	0.0890231	Down
Pop_A01G059755	1906	456.742	823.157	-0.171158	0.185195	0.326154	No
Pop_A01G059756	1159	87.0066	118.156	0.200328	0.431892	0.591772	No
Pop_A01G059757	765	362.076	476.591	0.327208	0.0439405	0.10066	No
Pop_A01G059758	3297	7.54664	54.2872	-1.83784	0.000306796	0.00119202	Down
Pop_A01G059760	2035	235.116	383.89	-0.0873516	0.609745	0.722849	No
Pop_A01G059762	3062.5	370.314	962.078	-0.707924	9.4224e-07	5.34235e-06	No
Pop_A01G059765	561	314.819	29.7136	4.12275	1.07432e-31	3.45342e-30	Up
Pop_A01G059766	2392	46.6453	80.7843	-0.30147	0.413323	0.585847	No
Pop_A01G059769	2415	20.9407	7.76262	2.31776	0.000161365	0.000658948	Up
Pop_A01G059771	2247	60.9448	100.635	-0.0434472	0.862451	0.916765	No
Pop_A01G059772	1689	71.3096	52.7637	1.10154	0.000229735	0.00091436	Up
Pop_A01G059773	888	16.8869	2.84554	3.0859	9.78035e-05	0.000414289	Up
Pop_A01G059776	2648	610.105	765.271	0.326583	0.0176112	0.0459049	No
Pop_A01G059779	4734	193.271	320.394	0.00645988	0.970041	0.984479	No
Pop_A01G059780	2959	79.7603	126.744	-0.0182447	0.938864	0.963147	No
Pop_A01G059784	2490	9.25366	27.03	-0.917504	0.122729	0.235024	No
Pop_A01G059785	2155	105.208	79.886	1.13102	5.89997e-05	0.000259517	Up
Pop_A01G059786	450	20.2042	37.6255	-0.258002	0.554564	0.683409	No
Pop_A01G059791	4794	52.408	94.0497	-0.0985855	0.747669	0.834122	No
Pop_A01G059792	2625	203.227	388.063	-0.201206	0.204459	0.35093	No
Pop_A01G059793	3459	9.25311	25.6977	-0.712104	0.166862	0.300679	No
Pop_A01G059794	2793.09	327.719	535.961	-0.0188364	0.912351	0.945532	No
Pop_A01G059796	3311	0.638587	1.17215	-0.141401	0.925894	0.954785	No
Pop_A01G059797	1864	71.825	88.7285	0.334565	0.214531	0.364189	No
Pop_A01G059798	1815	327.299	515.934	0.037633	0.850609	0.908139	No
Pop_A01G059799	2259	93.1984	118.029	0.341296	0.12453	0.237819	No
Pop_A01G059800	1365	117.866	84.5379	1.03024	0.000470375	0.00176674	Up
Pop_A01G059801	1293	13.8335	180.669	-3.11422	6.70909e-19	1.07506e-17	Down
Pop_A01G059803	644	10.0099	19.1388	-0.210113	0.709472	0.803973	No
Pop_A01G059806	1981	60.5222	135.621	-0.473855	0.0508299	0.113917	No
Pop_A01G059807	730.61	12.2683	3.16439	2.59508	0.00092869	0.00329321	Up
Pop_A01G059808	1167	293.343	792.21	-0.776436	1.39833e-06	7.75792e-06	No
Pop_A01G059809	730	43.6764	131.327	-0.89431	0.00496014	0.0149832	No
Pop_A01G059810	1512	18.787	43.3753	-0.442632	0.264803	0.428677	No
Pop_A01G059812	1313	30.6569	41.783	0.2733	0.44547	0.605981	No
Pop_A01G059814	663	2.13409	12.0992	-1.35417	0.108934	0.213697	Down
Pop_A01G059817	1869	70.0988	40.5145	1.30992	0.00160461	0.0054098	Up
Pop_A01G059818	1599	1.30081	5.10285	-1.12212	0.357935	0.531657	Down
Pop_A01G059819	1782	27.7992	50.1755	-0.223618	0.539832	0.682511	No
Pop_A01G059820	2330	852.468	914.607	0.568741	1.21997e-05	5.93724e-05	No
Pop_A01G059822	1314	69.6892	111.039	0.0426823	0.862122	0.916605	No
Pop_A01G059823	1230	16.4273	11.1349	1.30644	0.0476347	0.107767	Up
Pop_A01G059824	2121	16.6845	46.9771	-0.64809	0.107516	0.21141	No
Pop_A01G059827	690	14.9082	166.647	-2.69079	6.34946e-18	9.51987e-17	Down
Pop_A01G059830	2504	16.115	33.8389	-0.374726	0.398252	0.57056	No
Pop_A01G059831	2423	1185.26	608.97	1.61997	1.86856e-35	6.9478e-34	Up
Pop_A01G059834	2406	1325.4	870.387	1.33568	1.231e-25	2.93791e-24	Up
Pop_A01G059835	1260	69.2156	7.41225	3.8777	1.82709e-19	3.04579e-18	Up
Pop_A01G059837	705	50.5	46.8476	0.767534	0.020959	0.0533744	No
Pop_A01G059838	1752	323.276	106.535	2.38929	2.68813e-29	7.69237e-28	Up
Pop_A01G059841	1461	12.6734	26.864	-0.337108	0.491278	0.644405	No
Pop_A01G059842	4945	278.783	411.119	0.18407	0.297677	0.464094	No
Pop_A01G059843	3397.39	188.733	327.485	-0.0856275	0.626174	0.736206	No
Pop_A01G059844	3002	163.371	204.894	0.490726	0.028592	0.0697254	No
Pop_A01G059845	2622	36.4961	94.0291	-0.698357	0.0409708	0.0948172	No
Pop_A01G059846	1706.68	13.7492	79.7573	-1.73957	1.64297e-05	7.8614e-05	Down
Pop_A01G059847	1139.6	162.732	471.68	-0.869804	5.21531e-07	3.0404e-06	No
Pop_A01G059848	1119	74.7214	106.651	0.178772	0.451573	0.612327	No
Pop_A01G059850	2403	67.7583	118.375	-0.0950084	0.755792	0.839855	No
Pop_A01G059851	946	24.3627	25.7872	0.667936	0.11316	0.220522	No
Pop_A01G059852	1068	0.233491	7.00642	-2.89587	0.0287434	0.0700557	Down
Pop_A01G059853	2285	914.673	1106.3	0.337699	0.120599	0.232064	No
Pop_A01G059854	3147	197.265	477.104	-0.603491	0.000169293	0.000688664	No
Pop_A01G059856	1269	54.0176	95.1834	-0.106643	0.693796	0.791475	No
Pop_A01G059857	1144	466.163	816.764	-0.098215	0.459526	0.620381	No
Pop_A01G059858	1423	15.9615	489.237	-4.27186	4.11094e-50	2.7054e-48	Down
Pop_A01G059859	1873	74.8189	89.621	0.409532	0.111185	0.217291	No
Pop_A01G059862	3628	28.7023	41.3814	0.223376	0.542899	0.682511	No
Pop_A01G059863	2378	2273.75	1294.4	1.5278	1.51416e-43	7.75562e-42	Up
Pop_A01G059864	1668	104.362	123.912	0.409838	0.0733099	0.154544	No
Pop_A01G059865	2448	4865.78	3051.34	1.39357	3.20254e-23	6.6477e-22	Up
Pop_A01G059866	915	143.177	52.8234	1.99018	5.91737e-13	6.17664e-12	Up
Pop_A01G059867	726	6.61379	17.8704	-0.939321	0.157055	0.28657	No
Pop_A01G059868	1395	20.6021	35.7253	-0.0200769	0.959725	0.97778	No
Pop_A01G059871	2882	598.5	786.628	0.292142	0.0202582	0.0518419	No
Pop_A01G059872	847	48.7925	31.9618	1.3606	0.00016024	0.000654706	Up
Pop_A01G059873	2314	19.0835	182.955	-2.5785	5.89e-17	8.26428e-16	Down
Pop_A01G059875	2130	78.903	137.004	-0.0508207	0.820629	0.886527	No
Pop_A01G059878	2490	81.234	92.1187	0.512739	0.0356101	0.0842162	No
Pop_A01G059879	1319.09	63.8637	150.664	-0.57494	0.032334	0.0775602	No
Pop_A01G059880	1140	158.566	231.818	0.0627521	0.759712	0.843096	No
Pop_A01G059881	1296	74.2252	105.856	0.143559	0.569106	0.68799	No
Pop_A01G059883	2832	67.0264	54.7414	1.06389	0.000195324	0.000785497	Up
Pop_A01G059887	2480	179.882	291.58	-0.0297735	0.861379	0.915961	No
Pop_A01G059889	2036	113.968	140.565	0.39401	0.0715373	0.151489	No
Pop_A01G059890	1298	23.2953	74.9765	-0.917632	0.0132639	0.0358853	No
Pop_A01G059891	1365	58.0466	84.0246	0.0712358	0.801766	0.872862	No
Pop_A01G059892	876	30.5495	48.4656	0.111844	0.74727	0.833818	No
Pop_A01G059893	576	10.2355	18.5881	-0.307528	0.61355	0.726108	No
Pop_A01G059894	1645	59.509	112.108	-0.151188	0.574026	0.692462	No
Pop_A01G059897	2133	100.793	192.234	-0.2546	0.195801	0.340756	No
Pop_A01G059898	732	2.44463	33.6377	-2.63546	0.000262254	0.00103183	Down
Pop_A01G059899	342	1.30081	3.13539	-0.536518	0.652778	0.757669	No
Pop_A01G059900	1077	11.6606	22.0636	-0.432064	0.467185	0.627599	No
Pop_A01G059901	2010	15.3802	5.41917	2.38538	0.000541232	0.00201033	Up
Pop_A01G059902	2722	432.843	474.965	0.618377	0.000184116	0.000743592	No
Pop_A01G059904	468	108.189	1.93341	6.39513	7.70676e-23	1.56235e-21	Up
Pop_A01G059905	2358	83.2544	2438.78	-4.227	5.40749e-113	1.81086e-110	Down
Pop_A01G059906	2125	3.96488	6826.39	-10.0866	7.79016e-122	3.40649e-119	Down
Pop_A01G059907	981	35.6144	129.006	-1.14491	6.25862e-05	0.00027429	Down
Pop_A01G059911	1852	3.38818	77.6642	-3.83722	1.16349e-11	1.09423e-10	Down
Pop_A01G059912	1416	0.724111	1.14147	0.431255	0.773058	0.852826	No
Pop_A01G059915	2271	1.55794	9.46838	-1.69494	0.0723646	0.152905	Down
Pop_A01G059916	2414	606.219	525.488	0.897602	5.03164e-12	4.88493e-11	No
Pop_A01G059921	1282	192.441	372.131	-0.239827	0.133014	0.25095	No
Pop_A01G059927	693	5.65507	18.3784	-0.835767	0.191901	0.335304	No
Pop_A01G059930	1749	4.04985	11.7513	-0.605723	0.404069	0.576599	No
Pop_A01G059931	1189	30.5872	14.4212	1.89471	9.19809e-05	0.000391411	Up
Pop_A01G059932	999	47.2052	87.6921	-0.307079	0.307616	0.47472	No
Pop_A01G059934	207	0.233491	0	1.29188	0.418224	0.585847	Up
Pop_A01G059936	2310	0.957602	3.54797	-0.468069	0.706933	0.801795	No
Pop_A01G059937	2763	317.245	538.695	-0.0872302	0.576825	0.694972	No
Pop_A01G059938	291	1.5343	2.75603	-0.0510503	0.965588	0.981542	No
Pop_A01G059939	3209	129.841	167.041	0.305897	0.181096	0.320267	No
Pop_A01G059942	1773	157.351	267.808	-0.09887	0.590593	0.706892	No
Pop_A01G059943	1457.11	37.6803	138.045	-1.34612	3.95547e-05	0.000179031	Down
Pop_A01G059945	1048	203.718	1137.38	-1.82744	2.26513e-17	3.27281e-16	Down
Pop_A01G059946	588	23.3528	6.56316	2.3285	6.74008e-05	0.000293687	Up
Pop_A01G059947	2196	776.345	237.875	2.39988	7.99579e-57	6.4788e-55	Up
Pop_A01G059948	720	53.2563	61.5424	0.427971	0.138723	0.259592	No
Pop_A01G059952	2905	58.9321	79.2584	0.260407	0.383422	0.557541	No
Pop_A01G059953	918	30.3711	24.3576	0.934729	0.0211995	0.0538858	No
Pop_A01G059954	654	17.8992	7.35426	2.07613	0.000475582	0.00178503	Up
Pop_A01G059956	387	4.40823	11.7862	-0.808801	0.359385	0.533251	No
Pop_A01G059958	1282	165.454	160.446	0.748754	0.000135356	0.000560256	No
Pop_A01G059959	3322	87.1332	27.6311	2.26452	2.34436e-13	2.52376e-12	Up
Pop_A01G059961	753	2.66407	0.410889	2.03216	0.191581	0.334877	Up
Pop_A01G059963	2155	144.589	75.9688	1.59264	9.88163e-11	8.57829e-10	Up
Pop_A01G059964	1009	2.25897	28.9432	-3.12572	0.00013219	0.000548272	Down
Pop_A01G059965	2009.31	140.158	287.092	-0.363504	0.0604141	0.131481	No
Pop_A01G059966	1520	98.8837	140.684	0.112004	0.698257	0.794997	No
Pop_A01G059967	1221	256.839	331.546	0.342539	0.0290708	0.0707364	No
Pop_A01G059969	1173	19.5342	45.4852	-0.36774	0.41629	0.585847	No
Pop_A01G059972	2576.03	109.411	238.987	-0.458222	0.0195979	0.0503959	No
Pop_A01G059974	1202	113.25	212.29	-0.261484	0.188207	0.33042	No
Pop_A01G059976	1887	3.06917	4.71843	-0.349215	0.753898	0.838721	No
Pop_A01G059978	813	156.066	3.80966	5.34566	1.08452e-07	6.87056e-07	Up
Pop_A01G059979	1129	71.8802	12.9192	3.11971	1.91615e-15	2.4197e-14	Up
Pop_A01G059980	1410	28.0643	48.0862	-0.0711527	0.83558	0.897803	No
Pop_A01G059981	1010	53.725	54.7131	0.541099	0.177171	0.314543	No
Pop_A01G059983	831	5.05585	12.3156	-0.816229	0.323292	0.493201	No
Pop_A01G059984	2160	95.247	151.085	0.0261297	0.906237	0.942225	No
Pop_A01G059985	906	298.437	29.9925	4.00913	3.32809e-37	1.34115e-35	Up
Pop_A01G059986	2553	0.638587	0.410889	0.809131	0.629547	0.73894	No
Pop_A01G059987	1365	617.179	346.084	1.53313	4.21609e-31	1.31921e-29	Up
Pop_A01G059989	786	18.9968	22.7439	0.513015	0.25233	0.412988	No
Pop_A01G059991	1191	13.3041	12.8902	0.598942	0.310023	0.47764	No
Pop_A01G059992	2099	87.8697	91.6106	0.656168	0.0119419	0.0327812	No
Pop_A01G059993	2215	5.9122	9.78807	0.12162	0.862056	0.916552	No
Pop_A01G059995	2341.54	85.9787	95.4297	0.537697	0.0338856	0.0807513	No
Pop_A01G059996	5568.76	94.2456	331.791	-1.15995	3.9709e-08	2.64315e-07	Down
Pop_A01G059999	1374	17.1143	52.8693	-0.961039	0.0153431	0.0407723	No
Pop_A01G060000	1141	9.63401	19.8677	-0.163269	0.768505	0.849699	No
Pop_A01G060001	2338.6	44.3368	98.0324	-0.490218	0.0724751	0.153083	No
Pop_A01G060002	1407	5.54591	8.70375	0.131217	0.86764	0.919497	No
Pop_A01G060003	771	0.747751	11.8424	-2.2924	0.0790823	0.164452	Down
Pop_A01G060007	1662	77.0665	33.1432	1.8576	6.62371e-10	5.29167e-09	Up
Pop_A01G060008	1719	169.55	281.492	-0.0695926	0.687163	0.786215	No
Pop_A01G060009	1365	322.384	224.592	1.17007	1.34892e-11	1.26413e-10	Up
Pop_A01G060010	741	90.1934	201.882	-0.522175	0.0107144	0.0297886	No
Pop_A01G067151	1223	201.459	82.2625	1.98132	3.55852e-23	7.36927e-22	Up
Pop_A01G067152	1065	4.01161	0	4.44412	0.0035297	0.0110568	Up
Pop_A01G067153	2556	352.885	481.648	0.244486	0.103084	0.204227	No
Pop_A01G067154	1279	105.763	163.055	-0.00410187	0.985012	0.992647	No
Pop_A01G067159	1697.97	6.98009	0	4.96165	0.000770589	0.00277799	Up
Pop_A01G067166	1443	49.5305	0	7.64517	1.01575e-09	7.98694e-09	Up
Pop_A01G067170	1469	198.789	319.896	0.0172041	0.917208	0.948913	No
Pop_A01G067171	4398	112.028	161.525	0.232296	0.301158	0.467139	No
Pop_A01G067174	1885	77.1744	154.983	-0.390944	0.116332	0.225641	No
Pop_A01G067176	1037	1505.09	2375.74	0.0523478	0.694793	0.79234	No
Pop_A01G067178	2408	143.863	212.726	0.118166	0.546798	0.682511	No
Pop_A01G067179	1658	241.695	179.383	1.14091	1.15988e-08	8.18492e-08	Up
Pop_A01G067180	1857.8	246.17	215.186	0.942176	8.49545e-06	4.24059e-05	No
Pop_A01G067181	606	18.0015	35.1014	-0.346741	0.411442	0.584723	No
Pop_A01G067183	1812	276.917	230.929	1.05554	1.76819e-07	1.09193e-06	Up
Pop_A01G067186	2013	68.258	56.4089	0.984398	0.000405737	0.00154235	No
Pop_A01G067188	450	33.729	8.3286	2.63748	5.88037e-07	3.40897e-06	Up
Pop_A01G067189	2242	31.6634	45.4546	0.080187	0.822296	0.88782	No
Pop_A01G067190	2845	5.25054	12.5416	-0.609898	0.393799	0.565751	No
Pop_A01G067192	1975	48.0013	75.4726	-0.111939	0.744377	0.83153	No
Pop_A01G067193	2710	237.475	416.261	-0.142955	0.350667	0.523404	No
Pop_A01G067196	2017.72	131.16	314.15	-0.543418	0.00297565	0.00947434	No
Pop_A01G067197	1323	4.19837	5.07048	0.159416	0.86621	0.918504	No
Pop_A01G067198	594	28.8824	29.1332	0.761523	0.0534554	0.118745	No
Pop_A01G067199	1017	49.328	60.0761	0.467506	0.122801	0.235137	No
Pop_A01G067201	1107	3.21602	7.91686	-0.173614	0.844535	0.904244	No
Pop_A01G067203	364	1.55794	0.760416	1.28002	0.379458	0.556148	Up
Pop_A01G067204	653	389.692	680.927	-0.127345	0.36586	0.540787	No
Pop_A01G067205	647	96.0359	192.086	-0.305266	0.135342	0.254526	No
Pop_A01G067207	4244	136.08	194.269	0.210297	0.309359	0.476841	No
Pop_A01G067211	4460	96.7393	142.502	0.126285	0.588567	0.705145	No
Pop_A01G067212	2232	1.19109	0.410889	2.04164	0.189335	0.331924	Up
Pop_A01G067218	990	0.233491	3.13623	-1.8271	0.206834	0.354088	Down
Pop_A01G067220	4281	36.3683	55.4881	0.12424	0.707336	0.802131	No
Pop_A01G067221	1671	143.156	180.992	0.308704	0.121048	0.232648	No
Pop_A01G067222	585	76.4273	129.828	-0.0814466	0.723693	0.814873	No
Pop_A01G067224	2043	259.219	580.258	-0.533884	0.00224854	0.00735125	No
Pop_A01G067225	267	4.65019	4.71927	0.687125	0.418159	0.585847	No
Pop_A01G067226	1441	3569.54	4531.46	0.364948	0.00837802	0.0239151	No
Pop_A01G067227	1551	56.1302	123.74	-0.52055	0.0743448	0.156377	No
Pop_A01G067228	1068	35.5507	151.84	-1.45497	5.41588e-08	3.55621e-07	Down
Pop_A01G067229	3282	38.8297	87.7805	-0.562732	0.0652489	0.140364	No
Pop_A01G067232	2192	28.9127	40.7029	0.220655	0.535476	0.682511	No
Pop_A01G067239	1783	49.9076	65.942	0.335522	0.266186	0.430551	No
Pop_A01G067240	1740.8	27.895	105.649	-1.16663	0.000241647	0.000957448	Down
Pop_A01G067241	1860	712.228	2049.63	-0.867385	8.77681e-08	5.61332e-07	No
Pop_A01G067242	4889	133.117	190.191	0.182263	0.439877	0.600063	No
Pop_A01G067243	5311	236.729	395.921	-0.0722585	0.646603	0.752736	No
Pop_A01G067245	755	19.2624	15.6845	1.09627	0.038274	0.0896073	Up
Pop_A01G067246	1119	44.3706	119.533	-0.877024	0.00310927	0.00986084	No
Pop_A01G067247	1026	64.5884	150.782	-0.487822	0.0430364	0.0988839	No
Pop_A01G067249	3212	86.3838	174.996	-0.325976	0.138138	0.258717	No
Pop_A01G067250	1781.43	53.5911	180.846	-1.13378	5.51755e-06	2.82777e-05	Down
Pop_A01G067251	2586	176.31	154.866	0.874337	3.55934e-06	1.87336e-05	No
Pop_A01G067252	1092	89.0917	254.331	-0.809967	0.000287574	0.00112319	No
Pop_A01G067253	947	6.03709	0.762101	2.96274	0.0117085	0.0322175	Up
Pop_A01G067256	1413	14.7141	10.0182	1.09822	0.0708853	0.150349	Up
Pop_A01G067257	1571.5	20.7888	83.542	-1.29952	0.000373489	0.00142993	Down
Pop_A01G067258	1488.1	44.0403	80.3385	-0.190316	0.542549	0.682511	No
Pop_A01G067260	1674	52.0636	100.977	-0.266775	0.381317	0.557393	No
Pop_A01G067261	3558	577.066	319.611	1.59085	1.64064e-25	3.88575e-24	Up
Pop_A01G067263	2148	104.006	260.636	-0.689511	0.00042633	0.00161564	No
Pop_A01G067267	1729	81.3747	65.3172	1.03608	4.69026e-05	0.000209973	Up
Pop_A01G067268	1029	93.5428	34.1466	2.09608	5.44505e-07	3.1698e-06	Up
Pop_A01G067269	984	40.6601	4.65959	3.77533	2.54845e-12	2.53509e-11	Up
Pop_A01G067270	1969	91.4864	189.817	-0.356745	0.0865977	0.177431	No
Pop_A01G067271	1716	27.7684	101.447	-1.14366	0.000585677	0.00215824	Down
Pop_A01G067272	1414	99.7086	70.0076	1.1974	4.50879e-05	0.000202534	Up
Pop_A01G067274	2047.83	1955.37	2080.3	0.60874	1.03249e-07	6.55747e-07	No
Pop_A01G067276	797	9.23002	10.9031	0.334762	0.61611	0.728274	No
Pop_A01G067282	1762.41	125.186	250.224	-0.335947	0.110192	0.215709	No
Pop_A01G067283	518	0.466981	0.381051	0.882111	0.60094	0.71553	No
Pop_A01G067284	1999	244.516	354.418	0.184244	0.752288	0.837475	No
Pop_A01G067285	1083	1.23837	5.48053	-0.816331	0.451393	0.612119	No
Pop_A01G067288	3372	404.991	208.88	1.65069	1.60383e-21	3.00817e-20	Up
Pop_A01G067290	1083	1.15285	25.3925	-3.2968	0.000131175	0.000544489	Down
Pop_A01G067293	2831	160.928	190.593	0.497614	0.0217927	0.0552027	No
Pop_A01G067295	567	29.1868	80.0511	-0.704791	0.0856027	0.175753	No
Pop_A01G067296	300	11.1221	16.2873	0.047253	0.938388	0.962869	No
Pop_A01G067297	473	605.949	789.896	0.318948	0.0109661	0.030407	No
Pop_A01G067298	2507.37	44.2266	56.1488	0.347886	0.26622	0.430579	No
Pop_A01G069886	297	1.40998	0	3.19945	0.0521159	0.116306	Up
Pop_A01G069888	654	2.49246	0.380208	2.1199	0.165137	0.29817	Up
Pop_A01G069894	2205	7.63384	14.0948	-0.388193	0.557136	0.683593	No
Pop_A01G069895	1935	1.85332	3.19675	0.32606	0.772614	0.852514	No
Pop_A01G069896	5368	162.102	212.917	0.32852	0.0785893	0.163646	No
Pop_A01G069897	2927	114.445	87.0977	1.08704	3.07301e-06	1.63348e-05	Up
Pop_A01G069898	814	7.04197	1.58219	2.56679	0.00963119	0.0270874	Up
Pop_A01G069899	1044	72.1929	159.422	-0.545327	0.0234102	0.0587237	No
Pop_A01G069901	1412	32.1141	119.239	-1.16126	8.70027e-05	0.000371874	Down
Pop_A01G069903	1044	80.9768	141.046	-0.113234	0.60872	0.721796	No
Pop_A01G069905	1835	158.446	304.514	-0.284818	0.111534	0.217827	No
Pop_A01G069906	1437	30.8595	38.1352	0.531871	0.162043	0.293866	No
Pop_A01G069907	1547	798.172	293.438	2.10817	3.87586e-39	1.68509e-37	Up
Pop_A01G069966	627	117.378	310.469	-0.642571	0.0209881	0.0534279	No
Pop_A01G074706	354	0.490621	1.20199	0.0170051	0.991266	0.99456	No
Pop_A01G074708	753	1.10557	3.57612	-0.538002	0.667475	0.76973	No
Pop_A01G074709	750	39.6029	36.4056	0.810717	0.0456961	0.10406	No
Pop_A01G074710	2877	21.8663	1.5532	4.00505	1.41238e-06	7.83094e-06	Up
Pop_A01G074711	882	308.126	195.653	1.34277	8.42494e-17	1.17031e-15	Up
Pop_A01G074712	471	189.852	380.781	-0.313947	0.0633781	0.136976	No
Pop_A01G074717	1802	17.0732	22.8232	0.205516	0.689068	0.787947	No
Pop_A01G074718	1170	35.0117	78.6557	-0.457273	0.121468	0.233335	No
Pop_A01G074719	297	22.5189	40.8299	-0.221411	0.573075	0.691742	No
Pop_A01G074720	1968	223.734	421.597	-0.249365	0.102898	0.203919	No
Pop_A01G074721	912	38.5029	70.1405	-0.169696	0.583032	0.70044	No
Pop_A01G074722	1242	47.4854	58.0285	0.343485	0.261793	0.424847	No
Pop_A01G074723	1239.52	543.99	171.126	2.33934	2.33494e-35	8.65155e-34	Up
Pop_A01G074724	1893.64	109.24	108.302	0.67487	0.00274353	0.00879774	No
[truncated: 50,913 more rows]

## Sheet: B
Differentially Expressed Gene analysis result in X vs. L group of P. alba × P. glandulosa
GeneID	Length	X	P	log2FC(X/L)	Pvalue	Padj	Up/Down
NPLR_novelG104	2579	17.7106	8.10435	0.256609	0.680853	0.747644	No
NPLR_novelG152	5774	1.48007	0.608557	0.633645	0.701897	0.766124	No
NPLR_novelG219	4600	3.00965	0.912836	0.734997	0.618246	0.692832	No
NPLR_novelG273	2880	19028.8	116.003	6.66046	6.21527e-17	5.42708e-16	Up
NPLR_novelG47	2453	10.6001	3.57282	1.02149	0.205949	0.305349	Up
NPLR_novelG98	2663	9.39267	4.42878	0.302651	0.699285	0.763889	No
Pop_A01G000038	7011	50.1899	21.9639	0.518537	0.171603	0.261927	No
Pop_A01G000044	555	46.8392	23.6819	0.148842	0.694945	0.759914	No
Pop_A01G000045	372	1.25696	0.587014	0.722197	0.659538	0.729545	No
Pop_A01G000046	3441	31.9168	32.667	-0.695848	0.10778	0.176967	No
Pop_A01G000047	744	77.7063	31.1715	0.629222	0.0410589	0.0766792	No
Pop_A01G002196	2724	496.436	205.22	0.633531	0.000625162	0.00169805	No
Pop_A01G002197	1086	117.254	9.90233	2.84918	9.69145e-15	7.41091e-14	Up
Pop_A01G002198	1418	99.9498	111.418	-0.722603	0.0144937	0.03022	No
Pop_A01G002199	1596	47.3513	109.751	-1.98565	6.89607e-10	3.71155e-09	Down
Pop_A01G002200	1011	0.818605	0.961948	-0.699484	0.685398	0.751599	No
Pop_A01G002201	1532	476	496.338	-0.754464	2.93401e-05	9.7683e-05	No
Pop_A01G002202	819	56.5886	42.2082	-0.292792	0.329503	0.443567	No
Pop_A01G002203	1155	131.259	53.0403	0.589266	0.0248665	0.04901	No
Pop_A01G002204	650	204.702	139.677	-0.153279	0.623919	0.697832	No
Pop_A01G002205	1421	259.989	191.542	-0.286175	0.1672	0.256166	No
Pop_A01G002206	1689	304.796	132.25	0.49806	0.0148756	0.0309389	No
Pop_A01G002207	2625.13	555.887	270.787	0.296246	0.113487	0.184811	No
Pop_A01G002208	1750	86.7605	51.6848	0.037388	0.893591	0.92245	No
Pop_A01G002212	1162	73.0092	70.9663	-0.702445	0.0394558	0.0740403	No
Pop_A01G002214	2218	298.519	166.528	0.137971	0.496722	0.591196	No
Pop_A01G002215	1912	42.2175	12.3271	0.975686	0.0503755	0.091688	No
Pop_A01G002216	1959	16.0734	13.2632	-0.519398	0.320745	0.435884	No
Pop_A01G002217	2152	98.7391	172.52	-1.54505	5.67588e-11	3.33237e-10	Down
Pop_A01G003783	420	3.53051	3.99698	-1.02668	0.30138	0.413352	Down
Pop_A01G003784	546	53.2073	26.4065	0.371256	0.278243	0.389985	No
Pop_A01G003785	2902.38	250.402	141.282	0.170228	0.444779	0.564297	No
Pop_A01G003786	2489.37	124.264	209.646	-1.48357	6.38707e-13	4.31072e-12	Down
Pop_A01G003789	3177	245.941	115.531	0.386786	0.137815	0.218419	No
Pop_A01G003790	1365	64.8726	8.48263	2.19732	1.32554e-06	5.186e-06	Up
Pop_A01G003793	1010	657.904	151.73	1.39467	6.92066e-16	5.67002e-15	Up
Pop_A01G003794	1080	39.3431	0.679213	5.21679	1.90149e-07	8.16551e-07	Up
Pop_A01G003795	1833.66	74.3808	37.6243	0.200449	0.519015	0.607235	No
Pop_A01G003796	2619.94	107.326	122.427	-0.779385	0.00178983	0.00448222	No
Pop_A01G003797	856.49	25.2092	26.9564	-0.992741	0.0250349	0.0493095	No
Pop_A01G003799	1614	45.8564	37.1217	-0.393277	0.220351	0.322719	No
Pop_A01G003800	655.24	85.8429	59.9563	-0.190006	0.54123	0.62872	No
Pop_A01G003802	2244	17.1898	0.643885	3.75418	0.000525604	0.00144436	Up
Pop_A01G003805	1281	84.7602	69.6329	-0.352746	0.235351	0.341407	No
Pop_A01G003809	2029	3.53051	4.27971	-1.13468	0.242761	0.349168	Down
Pop_A01G003810	1794	34.4785	36.7699	-0.85348	0.0156824	0.0324499	No
Pop_A01G003811	1041	37.2903	3.67116	2.49555	4.56482e-05	0.000147958	Up
Pop_A01G003813	1101	260.726	149.72	0.0742775	0.714285	0.776624	No
Pop_A01G003814	2727	168.229	214.639	-1.01832	1.44321e-07	6.27668e-07	Down
Pop_A01G003815	3918	106.835	28.8683	1.16919	6.36805e-05	0.000201864	Up
Pop_A01G003818	1557	14.1212	2949.59	-8.59679	9.07101e-29	1.36988e-27	Down
Pop_A01G003819	1820.87	169.455	1300.05	-3.74287	1.03819e-63	4.61981e-62	Down
Pop_A01G003820	2445	21.1083	63.2985	-2.34221	1.04266e-06	4.12909e-06	Down
Pop_A01G003822	1026	681.137	618.823	-0.615681	0.0125257	0.0264963	No
Pop_A01G003823	2604	550.359	193.128	0.82359	1.03859e-06	4.11356e-06	No
Pop_A01G003824	1920	95.9457	21.7674	1.41874	2.07908e-05	7.05688e-05	Up
Pop_A01G003825	1932.3	254.463	78.9289	0.963101	2.06055e-05	6.99795e-05	No
Pop_A01G003826	492	2.97667	13.3201	-2.85546	0.000252635	0.000734338	Down
Pop_A01G003827	3179	74.0838	35.9322	0.335892	0.28388	0.394851	No
Pop_A01G003828	2733.05	78.4078	77.3633	-0.704137	0.0146666	0.0305407	No
Pop_A01G003830	2447.14	470.878	297.718	-0.0273605	0.886853	0.917081	No
Pop_A01G003831	1908	139.753	25.0635	1.84987	4.66294e-10	2.54763e-09	Up
Pop_A01G003834	1284	99.2602	63.7617	-0.14816	0.579813	0.66425	No
Pop_A01G003835	1291	86.4626	243.996	-2.13787	6.01739e-17	5.25769e-16	Down
Pop_A01G003836	3420	101.725	53.1387	0.20544	0.467524	0.570846	No
Pop_A01G003837	5109	393.258	169.694	0.540595	0.0914137	0.153845	No
Pop_A01G003838	1479	34.9176	18.921	0.310672	0.50896	0.600848	No
Pop_A01G003844	4470	697.673	280.125	0.614602	0.00551151	0.0125886	No
Pop_A01G003849	3344	403.37	202.951	0.299228	0.141606	0.223642	No
Pop_A01G003850	1393	78.4684	13.4675	1.90658	5.84661e-07	2.38081e-06	Up
Pop_A01G003852	3120	374.266	179.411	0.350098	0.0459194	0.0844148	No
Pop_A01G003853	1041	700.487	234.737	0.868723	9.21463e-06	3.26989e-05	No
Pop_A01G003854	2822	66.5602	176.388	-2.11108	2.28021e-19	2.27622e-18	Down
Pop_A01G003858	1706	1192.79	378.57	0.919425	2.24877e-08	1.06174e-07	No
Pop_A01G003859	2503	474.933	104.518	1.46785	7.96171e-13	5.33424e-12	Up
Pop_A01G003863	2213	289.772	177.443	0.0146697	0.94028	0.957718	No
Pop_A01G003864	6387	437.379	179.719	0.615636	0.0188915	0.038343	No
Pop_A01G003865	1779	161.173	42.2694	1.19176	9.40079e-06	3.3329e-05	Up
Pop_A01G003866	1449	31.395	4.25817	2.16177	0.000223918	0.000655946	Up
Pop_A01G003867	714	318.433	132.35	0.583097	0.00365372	0.00864383	No
Pop_A01G003870	2323	1395.56	544.757	0.610455	0.00249057	0.00608622	No
Pop_A01G003873	767	104.382	37.8148	0.777891	0.0129881	0.0273718	No
Pop_A01G003874	486	132.651	0.339606	7.43025	2.04174e-11	1.23882e-10	Up
Pop_A01G003875	1966	249.862	34.9108	2.14328	3.43565e-14	2.53761e-13	Up
Pop_A01G003876	2176	58.646	78.6523	-1.23574	1.68192e-05	5.77214e-05	Down
Pop_A01G003878	1810.39	84.0972	29.1554	0.791427	0.0108719	0.0233055	No
Pop_A01G003879	1744	837.779	342.115	0.588779	0.000143862	0.000433546	No
Pop_A01G003880	3386	1955.37	602.383	1.02014	2.39063e-06	9.08332e-06	Up
Pop_A01G003881	1719	39.2739	0.891293	4.36534	7.93386e-07	3.18336e-06	Up
Pop_A01G003885	2208	131.749	39.8418	1.07091	0.000358665	0.00101428	Up
Pop_A01G003886	4836	95.1836	12.5779	2.08564	4.03304e-07	1.67312e-06	Up
Pop_A01G003888	1886	75.3416	44.9491	0.111565	0.757516	0.813535	No
Pop_A01G003889	2389	447.5	294.971	-0.0882367	0.691149	0.756527	No
Pop_A01G003890	906	11.7738	6.18983	0.0528796	0.939353	0.957025	No
Pop_A01G003891	994.64	230.411	95.5953	0.501895	0.0273715	0.0533855	No
Pop_A01G003893	3648.28	1740.27	376.711	1.53572	5.7086e-20	5.86509e-19	Up
Pop_A01G003894	969	191.308	169.856	-0.497385	0.034823	0.0661653	No
Pop_A01G003895	1640	105.783	83.6154	-0.446566	0.104682	0.172718	No
Pop_A01G003896	1521	12.2452	59.3376	-3.06251	3.27092e-13	2.26055e-12	Down
Pop_A01G003900	1584	34.8265	3.04881	2.76688	7.81886e-06	2.79677e-05	Up
Pop_A01G003901	1461	220.206	77.7229	0.862766	0.000846101	0.00224743	No
Pop_A01G003902	2072.18	94.5245	53.612	0.158177	0.54629	0.63362	No
Pop_A01G003903	1781	146.653	246.121	-1.54539	4.62646e-12	2.94656e-11	Down
Pop_A01G003904	859	11.575	1.54896	1.85307	0.0616799	0.109424	Up
Pop_A01G003905	1033	401.032	248.971	0.0681802	0.73488	0.794502	No
Pop_A01G003908	564	73.0006	60.5958	-0.499439	0.0831985	0.141829	No
Pop_A01G003909	3605.01	1749.36	264.62	2.02218	5.01671e-18	4.67608e-17	Up
Pop_A01G003912	1993.82	1.33946	27.2944	-5.01037	9.01238e-09	4.4089e-08	Down
Pop_A01G003915	363	3.19977	0	3.58242	0.086466	0.146619	Up
Pop_A01G003916	564	0.297751	7.30698	-4.31224	0.00108214	0.00282004	Down
Pop_A01G003917	2361	72.3659	46.9767	-0.0395061	0.896402	0.923516	No
Pop_A01G003921	2447	68.3474	22.5373	0.968019	0.0214205	0.0428814	No
Pop_A01G003922	1315	137.511	191.465	-1.16721	4.65614e-09	2.33194e-08	Down
Pop_A01G003923	4581	461.432	129.176	1.15357	6.15066e-07	2.49767e-06	Up
Pop_A01G003924	1657	227.912	28.2857	2.33516	1.30244e-17	1.18564e-16	Up
Pop_A01G003928	1107	29.5773	11.0979	0.835164	0.0896407	0.151273	No
Pop_A01G003930	5577.21	903.166	648.049	-0.210922	0.419031	0.539555	No
Pop_A01G003931	1530	80.7474	70.4469	-0.575427	0.0808813	0.138533	No
Pop_A01G003938	1182	3.04263	7.81118	-2.08017	0.0292439	0.056662	Down
Pop_A01G003939	1682	0.297751	10.5556	-4.69387	0.000285988	0.000822676	Down
Pop_A01G003940	954	7.93773	86.4828	-4.09272	1.35604e-21	1.50238e-20	Down
Pop_A01G003942	1110	25.269	9.40149	0.851803	0.0986072	0.164244	No
Pop_A01G003943	2379	15.8174	3.76335	1.30588	0.0620292	0.109924	Up
Pop_A01G003944	3063	180.756	117.869	-0.00539129	0.982203	0.988317	No
Pop_A01G003945	1236	177.564	125.537	-0.218684	0.374562	0.491821	No
Pop_A01G003946	2773	138.602	40.129	1.08682	2.16502e-05	7.32837e-05	Up
Pop_A01G003948	3109.41	867.017	434.763	0.308203	0.0665157	0.116915	No
Pop_A01G003952	894	29.6337	24.8516	-0.462421	0.311429	0.425063	No
Pop_A01G003953	2936	83.8906	63.6391	-0.287335	0.306891	0.419805	No
Pop_A01G003954	1630	50.8843	84.5703	-1.32862	4.77658e-06	1.751e-05	Down
Pop_A01G003955	1949	3.49753	24.449	-3.55146	7.10596e-07	2.86525e-06	Down
Pop_A01G003956	2649	48.2619	44.6578	-0.601825	0.0564887	0.101451	No
Pop_A01G003957	1005	354.43	189.604	0.191613	0.350252	0.465458	No
Pop_A01G003958	1038	93.0365	46.9628	0.359297	0.194945	0.29113	No
Pop_A01G003959	807	16.1394	3.35309	1.37937	0.0624998	0.110676	Up
Pop_A01G003961	1624.57	106.686	69.3614	-0.125382	0.635326	0.708323	No
Pop_A01G003962	1119	96.4507	62.6204	-0.023832	0.933698	0.952554	No
Pop_A01G003963	1035	28.0199	6.80441	1.20513	0.126273	0.202886	Up
Pop_A01G003965	664	0.818605	0.282736	0.441568	0.825412	0.869214	No
Pop_A01G003966	2517	93.3051	3.36688	3.85034	8.50464e-12	5.29877e-11	Up
Pop_A01G003968	273	10.1288	3.79868	0.746348	0.326461	0.440211	No
Pop_A01G003970	1859.96	116.568	332.921	-2.19481	1.58302e-14	1.19332e-13	Down
Pop_A01G003972	939	6.50709	7.72327	-0.795271	0.31253	0.426357	No
Pop_A01G003977	1953	1435.87	1082.61	-0.292248	0.149692	0.234354	No
Pop_A01G003978	785	135.305	101.923	-0.296615	0.235414	0.341481	No
Pop_A01G003979	2739	24.367	266.49	-4.10319	1.73766e-50	5.48706e-49	Down
Pop_A01G003980	1116	117.024	85.7338	-0.136702	0.731747	0.791763	No
Pop_A01G003982	3524	60.1599	11.7141	1.62205	0.000142215	0.00042887	Up
Pop_A01G003983	743	37.7042	57.6505	-1.23955	0.000150308	0.000451581	Down
Pop_A01G003986	1605	13.0394	0.643885	3.57673	0.00125036	0.00322245	Up
Pop_A01G003988	1528.92	131.831	2429.22	-4.87637	4.33725e-167	1.10794e-164	Down
Pop_A01G003989	993	144.325	42.3374	1.11152	2.73751e-05	9.14051e-05	Up
Pop_A01G003990	948	66.0992	42.4693	0.0230439	0.94284	0.959711	No
Pop_A01G003991	2607	11.7911	10.4048	-0.31406	0.615097	0.690013	No
Pop_A01G003992	787	909.97	107.332	2.41156	1.34371e-34	2.51273e-33	Up
Pop_A01G003993	1912	488.32	605.485	-1.01851	2.10733e-08	9.97312e-08	Down
Pop_A01G003996	1635	83.7351	23.1671	1.23282	0.000189663	0.000561267	Up
Pop_A01G003997	1476	3.53051	3.79092	-0.887892	0.431988	0.553122	No
Pop_A01G004002	991	60.6893	1712.71	-5.51015	1.94187e-170	5.20604e-168	Down
Pop_A01G004004	1473	237.219	140.7	0.0553944	0.784729	0.835782	No
Pop_A01G004005	2278	123.225	87.9875	-0.142341	0.551806	0.638772	No
Pop_A01G004008	6102	128.16	72.9612	0.155527	0.65165	0.723127	No
Pop_A01G004011	1728	3.75361	0.905078	0.813195	0.563377	0.649681	No
Pop_A01G004012	1811	66.0236	14.7768	1.49099	6.81784e-05	0.000215188	Up
Pop_A01G004013	1551	324.12	206.921	-0.0283885	0.88795	0.918075	No
Pop_A01G004014	3468	56.4974	36.8268	-0.0828519	0.791971	0.841773	No
Pop_A01G004015	1427	156.48	97.7047	-0.0394464	0.888177	0.918257	No
Pop_A01G004017	1051	81.705	54.849	-0.312754	0.336155	0.450733	No
Pop_A01G004022	1593	148.079	58.153	0.649497	0.0109788	0.023505	No
Pop_A01G004023	1014	104.191	54.3248	0.33197	0.229922	0.334635	No
Pop_A01G004024	857	9.62446	1.54896	1.77047	0.0694361	0.1215	Up
Pop_A01G004025	2288.12	273.067	106.203	0.755772	0.000513813	0.00141433	No
Pop_A01G004028	1617	75.4987	9.586	2.29681	1.1617e-07	5.10273e-07	Up
Pop_A01G004029	611	208.364	195.895	-0.650427	0.0256898	0.0504288	No
Pop_A01G004030	1478.32	184.196	47.8093	1.28802	2.49569e-07	1.05763e-06	Up
Pop_A01G004031	2086.34	11.9396	29.895	-1.96852	4.74751e-05	0.000153502	Down
Pop_A01G004032	3395	24.0433	53.1269	-2.01	3.99391e-06	1.4783e-05	Down
Pop_A01G004033	13086	1140.38	146.658	2.28444	4.25514e-10	2.33378e-09	Up
Pop_A01G004034	474	12.4353	0.622342	3.22787	0.00468928	0.0108636	Up
Pop_A01G004035	1050	117.388	51.7097	0.560199	0.0432663	0.0801604	No
Pop_A01G004036	1847	13.7418	39.0808	-2.2815	3.32291e-07	1.39077e-06	Down
Pop_A01G004037	2682	90.58	75.9422	-0.418508	0.158809	0.245786	No
Pop_A01G004038	1760	3.04263	0.339606	2.03036	0.221656	0.324346	Up
Pop_A01G004039	3704	197.604	67.8145	0.818839	0.00273009	0.0066258	No
Pop_A01G004040	699	4.60603	10.3187	-1.56017	0.0414032	0.0771759	Down
Pop_A01G004041	4778	533.84	202.955	0.727329	0.00352018	0.00835131	No
Pop_A01G004042	1936	288.574	122.465	0.531301	0.00589229	0.0133597	No
Pop_A01G004043	921	147.649	86.2282	0.111815	0.621487	0.695629	No
Pop_A01G004044	3118	26.0953	9.73334	0.844382	0.0934333	0.156779	No
Pop_A01G004046	2570	782.435	28.9776	4.07192	7.60332e-54	2.64456e-52	Up
Pop_A01G004047	2475.42	3.89422	12.0538	-2.39502	0.00115448	0.00299301	Down
Pop_A01G004048	1860	27.4505	20.6743	-0.319868	0.51869	0.606964	No
Pop_A01G004051	1302	12.4353	197.297	-4.73877	1.10878e-42	2.77604e-41	Down
Pop_A01G004052	333	1.77782	1.58429	-0.160137	0.904735	0.930314	No
Pop_A01G004055	372	1.14934	2.8936	-1.65544	0.189739	0.285218	Down
Pop_A01G004056	1368	765.011	213.121	1.1811	1.48209e-10	8.41591e-10	Up
Pop_A01G004057	2020.39	144.903	79.1067	0.148558	0.537233	0.624935	No
Pop_A01G004058	2878	74.6126	60.2432	-0.447435	0.143709	0.226487	No
Pop_A01G004059	492	2.99312	4.64527	-1.23014	0.252965	0.360432	Down
Pop_A01G004062	1221.45	53.0573	24.3931	0.268175	0.511389	0.603256	No
Pop_A01G004063	2694	105.793	56.1488	0.145428	0.616742	0.691433	No
Pop_A01G004065	2781.15	364.501	578.47	-1.39678	3.30007e-17	2.93264e-16	Down
Pop_A01G004067	1315	425.89	196.182	0.426714	0.021432	0.0429028	No
Pop_A01G004068	1518	17.9753	11.3331	0.0419119	0.937999	0.955981	No
Pop_A01G004069	2097	175.726	52.415	0.982584	0.000282145	0.000812483	No
Pop_A01G004070	912	32.3205	4.67619	1.98473	0.000615436	0.00167322	Up
Pop_A01G004072	1360.74	0.297751	8.69298	-4.52833	0.000437087	0.00121818	Down
Pop_A01G004073	2009	94.2737	143.886	-1.35917	3.1241e-08	1.45549e-07	Down
Pop_A01G004076	1964	137.576	32.4964	1.36929	1.03986e-06	4.11829e-06	Up
Pop_A01G004077	2349	5.45678	1.43522	0.69108	0.57433	0.659616	No
Pop_A01G004078	708.54	417.692	95.4451	1.4218	1.04891e-13	7.4909e-13	Up
Pop_A01G004080	2298	33.0975	11.6805	0.659069	0.228633	0.333045	No
Pop_A01G004083	1458	31.8915	116.074	-2.46906	2.37282e-18	2.24807e-17	Down
Pop_A01G004084	2047	136.205	6.89661	3.61728	4.23359e-19	4.16779e-18	Up
Pop_A01G004086	2403	139.067	22.494	1.97466	3.14103e-11	1.88145e-10	Up
Pop_A01G004088	1962	137.056	54.6672	0.56791	0.0417784	0.0777602	No
Pop_A01G004089	435	5.27535	7.49752	-1.2361	0.127842	0.204965	Down
Pop_A01G004091	1107	218.465	74.6862	0.858686	0.000195572	0.00057768	No
Pop_A01G004092	1493	105.579	49.641	0.37834	0.149499	0.234106	No
Pop_A01G004094	2058.54	160.542	2517.45	-4.74131	7.59417e-90	5.96032e-88	Down
Pop_A01G004095	1337	152.037	98.9842	-0.143579	0.571822	0.657292	No
Pop_A01G004099	891	212.26	464.113	-1.77792	2.46744e-20	2.57613e-19	Down
Pop_A01G004102	1752	22.4894	22.1422	-0.72249	0.114743	0.186494	No
Pop_A01G004105	1612.95	47.0223	29.0769	-0.0246681	0.94685	0.962247	No
Pop_A01G004107	1944	183.086	190.443	-0.755363	5.86472e-05	0.00018698	No
Pop_A01G004108	1515	382.963	91.9862	1.40088	9.8639e-11	5.68881e-10	Up
Pop_A01G004110	3086	23.5815	35.3131	-1.26752	0.00211745	0.00523202	Down
Pop_A01G004112	1044	214.461	398.997	-1.78964	0.0143783	0.0300095	Down
Pop_A01G004115	2196	264.051	84.9912	0.974653	2.54233e-06	9.63199e-06	No
Pop_A01G004117	1987	111.528	141.503	-1.11322	0.000410382	0.00114884	Down
Pop_A01G004118	1511	411.834	37.7819	2.67895	1.11109e-16	9.55401e-16	Up
Pop_A01G004119	1215	52.3957	623.716	-4.33819	1.04154e-88	7.96672e-87	Down
Pop_A01G004120	1728	8.285	16.8732	-1.7476	0.0112382	0.0240186	Down
Pop_A01G004122	1184	74.8875	0.643885	5.98743	1.78809e-10	1.00995e-09	Up
Pop_A01G004123	2566	229.126	198.439	-0.434997	0.0247838	0.0488628	No
Pop_A01G004125	1242	125.788	107.021	-0.416541	0.0784031	0.134787	No
Pop_A01G004126	1643	47.6585	95.0737	-1.68869	1.91292e-09	9.91333e-09	Down
Pop_A01G004129	1467	151.152	113.395	-0.312705	0.156261	0.242467	No
Pop_A01G004130	1209	64.4689	196.259	-2.24247	1.05924e-16	9.11829e-16	Down
Pop_A01G004131	1374	43.4918	43.6371	-0.66819	0.0487225	0.0889935	No
Pop_A01G004132	1027	0.297751	1.51364	-2.05599	0.216327	0.317855	Down
Pop_A01G004133	660	12.8658	6.65534	0.289418	0.649293	0.720956	No
Pop_A01G004135	3803	20.1005	125.37	-3.38701	7.73778e-25	1.00105e-23	Down
Pop_A01G004136	3360.98	1355.31	314.819	1.34037	4.48176e-13	3.06258e-12	Up
Pop_A01G004137	5991	123.395	70.3816	0.0218882	0.932742	0.952243	No
Pop_A01G004139	912	6.61481	8.28098	-1.04593	0.2288	0.333262	Down
Pop_A01G004140	1767.52	52.9999	54.1913	-0.738603	0.0116643	0.0248459	No
Pop_A01G004141	1030	12.9562	0	5.60543	0.00207033	0.00512543	Up
Pop_A01G004142	594	48.6674	30.0482	-0.0359874	0.920396	0.942445	No
Pop_A01G004143	771	0.297751	0.565471	-0.790052	0.699394	0.7639	No
Pop_A01G004144	768	219.821	77.2571	0.73668	0.0035942	0.00851126	No
Pop_A01G004145	1528	738.157	338.577	0.468942	0.0109071	0.0233717	No
Pop_A01G004146	1206.35	10.476	42.7244	-2.74592	9.02906e-10	4.8089e-09	Down
Pop_A01G004148	1194	40.3493	8.64387	1.49133	0.00123803	0.0031931	Up
Pop_A01G004150	1621	141.861	434.724	-2.27634	3.82477e-36	7.54299e-35	Down
Pop_A01G004154	3121.45	105.861	75.001	-0.14084	0.571765	0.657255	No
Pop_A01G004158	2883.5	974.889	729.579	-0.274705	0.106461	0.175241	No
Pop_A01G004159	1076	2.19105	0.905078	0.289449	0.843984	0.88405	No
Pop_A01G004161	1071	57.2579	34.291	-0.0180215	0.955528	0.968621	No
Pop_A01G004162	1053	29.1694	208.974	-3.69024	4.32298e-33	7.68585e-32	Down
Pop_A01G004163	929	360.469	161.133	0.461831	0.0140212	0.0293287	No
Pop_A01G004165	1425	34.2137	94.7776	-2.14694	2.16994e-08	1.0256e-07	Down
Pop_A01G004169	1188	81.5501	1.17403	5.18265	4.95653e-12	3.14605e-11	Up
Pop_A01G004170	1728	58.9366	18.5711	1.02805	0.0147633	0.030723	Up
Pop_A01G004172	4748.08	67.6765	19.4117	1.07441	0.00576674	0.0131113	Up
Pop_A01G004173	1281	72.3986	40.8756	0.242237	0.478808	0.574114	No
Pop_A01G004175	1704.53	76.2263	66.9519	-0.516339	0.0499738	0.0910457	No
Pop_A01G004176	2141	651.526	283.885	0.474738	0.00713267	0.0158854	No
Pop_A01G004177	864	13.4857	7.46208	0.0742829	0.909017	0.9336	No
Pop_A01G004178	4405	84.4591	957.42	-4.25092	1.23068e-79	7.88729e-78	Down
Pop_A01G004179	1809	19.5543	354.937	-4.82168	7.81092e-62	3.32286e-60	Down
Pop_A01G004180	2586	211.8	97.7306	0.420643	0.11255	0.183595	No
Pop_A01G004181	1697	991.028	253.76	1.25882	1.74063e-14	1.30849e-13	Up
Pop_A01G004183	1029	843.717	8.93436	5.74049	2.51098e-68	1.23845e-66	Up
Pop_A01G004184	459	94.5167	51.8691	0.21846	0.422891	0.54366	No
Pop_A01G004186	2636	68.7088	54.8016	-0.479821	0.12406	0.199865	No
Pop_A01G004187	3018	0.893252	1.20936	-0.424597	0.787475	0.838014	No
Pop_A01G004189	3459	11.7573	65.2824	-3.21174	8.18241e-12	5.1074e-11	Down
Pop_A01G004197	1033	454.234	113.558	1.33208	2.86505e-10	1.59298e-09	Up
Pop_A01G004198	2236	24.0277	1529.88	-6.70966	2.50028e-116	3.07036e-114	Down
Pop_A01G004200	3032	697.482	188.626	1.24401	1.28795e-06	5.04477e-06	Up
Pop_A01G004203	955	25.0277	34.8918	-1.24146	0.00194084	0.0048287	Down
Pop_A01G004205	3234	75.6221	55.7981	-0.301162	0.327426	0.441268	No
Pop_A01G004206	1263	8.74849	50.7012	-2.9958	2.09671e-11	1.27067e-10	Down
Pop_A01G004207	1119	11.253	0	5.42275	0.00322805	0.00771299	Up
Pop_A01G004208	1176	116.038	8.08615	3.06568	1.09546e-13	7.8079e-13	Up
Pop_A01G004210	2151	14.1306	13.4045	-0.587221	0.256424	0.364393	No
Pop_A01G004211	2557	455.547	79.2307	1.85382	1.04444e-14	7.97094e-14	Up
Pop_A01G004212	1873.2	108.34	50.1064	0.41026	0.129838	0.207734	No
Pop_A01G004213	750	234.374	76.2855	0.910588	3.3635e-05	0.000110973	No
Pop_A01G004214	1685	10.6905	19.4281	-1.79572	0.00217809	0.00537232	Down
Pop_A01G004216	1192	3.74576	1.60583	0.738187	0.511694	0.60355	No
Pop_A01G004217	1414.9	56.7473	92.3871	-1.29899	3.22079e-06	1.20499e-05	Down
Pop_A01G004219	856	16.471	2.57554	2.07729	0.00853179	0.0187204	Up
Pop_A01G004221	1210	57.6051	554.545	-4.02552	1.41205e-77	8.74937e-76	Down
Pop_A01G004224	923	231.559	47.336	1.47782	1.63233e-08	7.80287e-08	Up
Pop_A01G004225	2155	962.48	173.665	1.75896	2.38398e-10	1.33248e-09	Up
Pop_A01G004228	1594	71.306	696.219	-3.97611	2.33392e-87	1.72668e-85	Down
Pop_A01G004230	624	486.55	267.649	0.0850801	0.763804	0.818518	No
Pop_A01G004231	1834	96.2513	46.2758	0.320777	0.2314	0.336506	No
Pop_A01G004232	3226.89	1.48007	18.0515	-4.02055	1.49608e-06	5.82001e-06	Down
Pop_A01G004235	771	43.9624	45.2353	-0.813749	0.0159691	0.0329827	No
Pop_A01G004236	2790	34.9429	21.283	0.0881247	0.824882	0.869061	No
Pop_A01G004239	2783	101.205	117.48	-0.904349	0.000281138	0.000809843	No
Pop_A01G004240	1428	47.3947	40.2738	-0.433067	0.21947	0.321609	No
Pop_A01G004241	531	129.96	77.4017	-0.0110368	0.966619	0.976974	No
Pop_A01G004242	1630	84.967	46.2325	0.263441	0.418665	0.539251	No
Pop_A01G004243	3629.71	300.843	125.486	0.565061	0.00706974	0.0157576	No
Pop_A01G004244	207	1.63721	3.69872	-1.74992	0.142785	0.225281	Down
Pop_A01G004245	1545	5.23368	1.85324	0.58136	0.578826	0.6634	No
Pop_A01G004251	3108	723.835	288.148	0.607703	0.000165715	0.000494478	No
Pop_A01G004253	1927	181.59	124.055	-0.146443	0.466937	0.570297	No
Pop_A01G004254	1887	72.8442	47.4679	-0.0688612	0.820582	0.865407	No
Pop_A01G004255	960	60.515	6.51391	2.36326	2.37644e-06	9.03469e-06	Up
Pop_A01G004261	1623	192.151	29.2388	2.05211	3.87442e-10	2.13253e-09	Up
Pop_A01G004262	1317	17.156	0.304279	4.26876	0.00123117	0.00317661	Up
Pop_A01G004270	2021.68	156.177	269.797	-1.60661	6.89001e-09	3.40508e-08	Down
Pop_A01G004273	1897	485.495	129.185	1.2624	2.11417e-10	1.18596e-09	Up
Pop_A01G004274	2717	6.65639	4.02455	0.354873	0.675346	0.742832	No
Pop_A01G004275	2746.96	33.4534	24.7774	-0.364194	0.366382	0.48286	No
Pop_A01G004276	1708	64.601	56.0997	-0.52175	0.0781908	0.134452	No
Pop_A01G004277	4805	521.182	241.212	0.393688	0.0958739	0.160407	No
Pop_A01G004278	1137	31.6833	89.8653	-2.27627	1.263e-11	7.77421e-11	Down
Pop_A01G004279	2283	59.2007	26.2866	0.411441	0.233225	0.338742	No
Pop_A01G004280	3081	7618.96	84.6234	5.71247	9.14197e-93	7.57008e-91	Up
Pop_A01G004284	1785	16.0491	41.8315	-1.9879	5.99645e-07	2.43852e-06	Down
Pop_A01G004286	2036	133.325	89.4606	-0.19963	0.448151	0.564297	No
Pop_A01G004290	2436	313.23	157.935	0.323413	0.122067	0.196989	No
Pop_A01G004292	3564	8.57406	22.5121	-2.18593	0.000162365	0.000485178	Down
Pop_A01G004294	1983.41	55.3637	240.347	-2.88024	1.49562e-29	2.33752e-28	Down
Pop_A01G004298	705	132.177	42.8409	0.843008	0.00392477	0.00922307	No
Pop_A01G004300	1319	220.83	190.927	-0.496128	0.0219472	0.0438304	No
Pop_A01G004301	3126	32.9575	623.769	-4.83043	7.83967e-72	4.21606e-70	Down
Pop_A01G004303	2073	205.495	44.1045	1.53573	2.58696e-10	1.44266e-09	Up
Pop_A01G004305	3889.05	129.808	589.824	-3.01849	3.1859e-19	3.15531e-18	Down
Pop_A01G004306	3074.17	125.604	85.8533	-0.190631	0.410255	0.53026	No
Pop_A01G004326	3728	818.057	85.0317	2.59264	9.58214e-32	1.62264e-30	Up
Pop_A01G004338	2001	59.705	11.6556	1.55116	0.000257516	0.000747363	Up
Pop_A01G004349	1822	68.2208	159.01	-1.94686	1.78386e-14	1.34006e-13	Down
Pop_A01G004360	1710	11.7911	266.561	-5.02723	2.0278e-51	6.59551e-50	Down
Pop_A01G004382	1303.39	924.036	45.2785	3.62337	3.76469e-73	2.10182e-71	Up
Pop_A01G004393	1008	22.0259	10.2497	0.150271	0.793317	0.842864	No
Pop_A01G004415	2339	756.014	87.0167	2.42324	2.9206e-36	5.79359e-35	Up
Pop_A01G004437	1053	145.429	115.987	-0.459186	0.0763046	0.131721	No
Pop_A01G004459	2398	0.628482	0.86975	-0.630258	0.710078	0.772903	No
Pop_A01G004460	1869	48.2793	54.7328	-0.887382	0.0194981	0.0394043	No
Pop_A01G004491	396	22.9018	12.3366	-0.136708	0.826851	0.870222	No
Pop_A01G004493	5012.75	101.145	74.5914	-0.281722	0.348219	0.463772	No
Pop_A01G004494	4024.08	560.794	214.368	0.692865	0.000104336	0.000321222	No
Pop_A01G004495	1406	1711.8	1552.55	-0.501858	0.00203676	0.00504764	No
Pop_A01G004496	993	0.959214	1.47055	-0.786816	0.609794	0.685047	No
Pop_A01G004497	663	17.5214	28.8667	-1.32982	0.00272482	0.00661359	Down
Pop_A01G004499	2679	39.8198	20.8191	0.199982	0.618916	0.693266	No
Pop_A01G004500	1706	104.504	35.3419	0.808993	0.0130891	0.0275588	No
Pop_A01G004504	1329	228.701	58.2804	1.21942	1.57841e-07	6.83776e-07	Up
Pop_A01G004505	1205	12.4432	135.795	-4.37047	4.27071e-29	6.53703e-28	Down
Pop_A01G004506	989	12.345	52.5129	-2.63607	3.67926e-10	2.02861e-09	Down
Pop_A01G004507	1089	128.713	65.9495	0.240128	0.368445	0.485147	No
Pop_A01G004508	976	10.2608	0.983492	2.36248	0.040688	0.0760548	Up
Pop_A01G004509	2107	357.215	220.078	-0.0333756	0.848309	0.887681	No
Pop_A01G004510	3576	9.39267	6.44499	-0.289257	0.702962	0.766761	No
Pop_A01G004511	1146	39.8363	5.51664	2.0459	0.00012068	0.000368048	Up
Pop_A01G004515	1467.22	75.2653	33.6609	0.376825	0.250343	0.35828	No
Pop_A01G004516	822	18.86	37.4706	-1.70385	3.69087e-05	0.000121168	Down
Pop_A01G004545	369	6.57314	5.82092	-0.703647	0.369582	0.486443	No
Pop_A01G004548	1598	699.657	83.2284	2.40514	2.2061e-35	4.25316e-34	Up
Pop_A01G004549	478	16.4215	11.9401	-0.119767	0.822373	0.866957	No
Pop_A01G004551	863	5415.79	18.7738	7.42481	8.55729e-209	3.82992e-206	Up
Pop_A01G004553	3438	430.094	103.466	1.41784	2.05238e-09	1.06046e-08	Up
Pop_A01G004555	4350	1259.73	513.389	0.591325	0.00461748	0.0107097	No
Pop_A01G004557	1327	240.237	71.3634	1.04468	5.63569e-06	2.04943e-05	Up
Pop_A01G004558	1204	254.005	74.8208	1.08304	2.49552e-06	9.46459e-06	Up
Pop_A01G004559	1178	40.6887	3.5712	2.7068	4.21443e-06	1.55472e-05	Up
Pop_A01G004560	2615	69.5855	36.5165	0.198429	0.537008	0.624699	No
Pop_A01G004561	1785	76.589	322.248	-2.75919	1.31452e-35	2.55245e-34	Down
Pop_A01G004562	1641	9.5003	134.804	-4.52469	2.21465e-32	3.83667e-31	Down
Pop_A01G004563	2164.93	48.4605	175.305	-2.50111	1.4121e-19	1.42459e-18	Down
Pop_A01G004565	3567	854.608	317.671	0.721127	1.16483e-05	4.07715e-05	No
Pop_A01G004566	7637	222.812	128.535	0.0804128	0.82042	0.865269	No
Pop_A01G004567	1359	121.23	31.3025	1.25445	2.81483e-05	9.38767e-05	Up
Pop_A01G004568	693	0.595501	0	2.18084	0.323253	0.438167	Up
Pop_A01G004571	1510	383.386	397.245	-0.68055	0.000598	0.00162901	No
Pop_A01G004572	2246	3528.25	508.555	2.14639	1.32954e-35	2.58069e-34	Up
Pop_A01G004574	811	5.5731	2.94886	0.151318	0.875869	0.908202	No
Pop_A01G004576	2052	44.169	19.4055	0.42045	0.32718	0.440988	No
Pop_A01G004578	735	0.297751	0	1.48584	0.499135	0.591196	Up
Pop_A01G004580	1710	305.559	13.4984	3.70606	5.01999e-28	7.37141e-27	Up
Pop_A01G004581	1696	74.7123	24.0491	0.894397	0.00597729	0.0135371	No
Pop_A01G004582	1798	1386.59	371.882	1.21703	9.81312e-11	5.66134e-10	Up
Pop_A01G004585	1583.98	202.888	138.171	-0.158477	0.438776	0.560145	No
Pop_A01G004586	2329	3.67112	39.212	-4.05121	5.91871e-11	3.4708e-10	Down
Pop_A01G004588	3333	100.802	83.8871	-0.319561	0.327465	0.441283	No
Pop_A01G005857	561	1.14934	0	2.81478	0.189896	0.285218	Up
Pop_A01G005859	1470	545.755	92.0664	1.83179	5.00187e-18	4.66305e-17	Up
Pop_A01G005866	2784	3236.02	26.8537	6.21847	8.93499e-139	1.58647e-136	Up
Pop_A01G005867	2739	54.6222	32.5533	0.145069	0.690783	0.756188	No
Pop_A01G005868	2610	16.7262	15.0303	-0.691926	0.195504	0.29182	No
Pop_A01G005870	641	2.81953	2.72299	-0.64362	0.539994	0.627513	No
Pop_A01G005871	970.59	71.7687	50.2021	-0.206086	0.468282	0.571566	No
Pop_A01G005872	1092	886.863	14.3509	5.15236	1.07474e-59	4.31449e-58	Up
Pop_A01G005873	1158	4.41507	0	4.17592	0.0368373	0.0695702	Up
Pop_A01G005875	1361	165.985	114.202	-0.197777	0.365715	0.482162	No
Pop_A01G005877	2247	89.2293	425.626	-3.03283	1.28396e-31	2.16411e-30	Down
Pop_A01G005879	1227	208.063	3.51595	5.12834	5.92352e-26	7.98776e-25	Up
Pop_A01G005883	1010	1279.3	289.328	1.46977	9.10677e-12	5.6622e-11	Up
Pop_A01G005884	4868	1749.86	436.076	1.34094	3.20575e-10	1.77495e-09	Up
Pop_A01G005885	1443	4.22495	4.9236	-0.983872	0.274346	0.38529	No
Pop_A01G005886	756	28.7326	53.626	-1.56368	7.55382e-06	2.70822e-05	Down
Pop_A01G005890	1716	0.297751	4.98047	-3.70035	0.00791514	0.0174786	Down
Pop_A01G005892	1411	33.8925	50.8795	-1.24204	0.000322431	0.000919062	Down
Pop_A01G005894	1152	6.20943	128.169	-5.15312	5.73267e-30	9.12291e-29	Down
Pop_A01G005895	999	431.185	272.294	-0.0531511	0.823563	0.867891	No
Pop_A01G005896	762	27.2848	66.0949	-2.18515	1.70254e-06	6.57779e-06	Down
Pop_A01G005897	501	0.893252	2.65234	-1.47506	0.322982	0.438167	Down
Pop_A01G005900	1781	84.2785	57.0083	-0.141399	0.624222	0.698091	No
Pop_A01G005901	444	1.28995	5.99767	-2.37885	0.0260209	0.0509974	Down
Pop_A01G005906	2988	46.0222	27.833	0.11278	0.810894	0.857159	No
Pop_A01G005910	570	98.7235	86.6746	-0.534897	0.0500345	0.0911317	No
Pop_A01G005915	4985	211.168	111.679	0.268074	0.391903	0.510365	No
Pop_A01G005917	2550	218.815	89.2609	0.561301	0.0247197	0.0487624	No
Pop_A01G005923	3232	33.0071	23.8497	-0.169275	0.728738	0.789139	No
Pop_A01G005927	384	2.4888	0	3.62257	0.0799185	0.137057	Up
Pop_A01G005928	1636	48.3365	4.1245	2.83135	2.42556e-07	1.02895e-06	Up
Pop_A01G005929	462	7.50722	8.57924	-1.22657	0.110519	0.180881	Down
Pop_A01G005930	856	14.9901	15.6266	-0.850282	0.10501	0.173146	No
Pop_A01G005931	1739	629.823	43.2736	3.06239	2.14834e-25	2.83765e-24	Up
Pop_A01G005935	1287	739.93	157.848	1.55863	1.58491e-17	1.4353e-16	Up
Pop_A01G005939	1083	74.3911	40.1964	0.234942	0.449074	0.564297	No
Pop_A01G005940	1750.43	46.6004	245.606	-3.11339	1.516e-27	2.18348e-26	Down
Pop_A01G005941	4133.91	876.21	345.351	0.619809	0.01463	0.0304715	No
Pop_A01G005942	1342	219.608	1045.62	-2.93541	7.17775e-79	4.54102e-77	Down
Pop_A01G005943	3104	330.794	227.766	-0.111303	0.607877	0.683475	No
Pop_A01G005946	1670	110.053	203.825	-1.53604	2.72919e-12	1.76645e-11	Down
Pop_A01G005947	902	10.3927	9.96696	-0.863032	0.197497	0.294454	No
Pop_A01G005948	4863	307.78	102.182	0.894215	0.0107579	0.0230921	No
Pop_A01G005952	4703	101.959	102.117	-0.614772	0.112543	0.183588	No
Pop_A01G005954	1384.55	48.3357	30.6889	-0.153787	0.684232	0.750519	No
Pop_A01G005955	2749	43.6089	21.4078	0.474949	0.287164	0.398722	No
Pop_A01G005956	2537	64.403	15.7939	1.35806	0.000389715	0.00109523	Up
Pop_A01G005957	1170	134.296	148.522	-0.817676	0.000246812	0.000718376	No
Pop_A01G005958	462	6.15991	6.36658	-0.795519	0.318487	0.433228	No
Pop_A01G005961	1881	22.9938	850.932	-5.9502	1.67997e-115	2.02626e-113	Down
Pop_A01G005963	903	4.41507	3.51595	-0.470763	0.63523	0.708259	No
Pop_A01G005965	1071	3.75361	0	3.80528	0.0636696	0.112475	Up
Pop_A01G005966	3062	111.284	17.2108	2.02597	3.63722e-08	1.6831e-07	Up
Pop_A01G005967	1583.02	217.773	142.03	-0.0502254	0.82905	0.871841	No
Pop_A01G005969	1623	101.116	59.6294	0.149502	0.578393	0.662988	No
Pop_A01G005970	1346	241.27	730.482	-2.34031	1.67159e-40	3.88187e-39	Down
Pop_A01G005971	632	5.75453	0.622342	2.06193	0.119218	0.192978	Up
Pop_A01G005972	1044	760.128	169.599	1.48315	2.82073e-14	2.09428e-13	Up
Pop_A01G005973	2182	294.221	110.967	0.70013	0.000655884	0.00177544	No
Pop_A01G005974	1415	382.84	726.225	-1.62971	1.34459e-17	1.22278e-16	Down
Pop_A01G005975	2263	54.6779	42.9073	-0.404366	0.191983	0.287882	No
Pop_A01G005976	1312.69	53.1978	19.6296	0.690249	0.0597127	0.10638	No
Pop_A01G005977	1842	38.2486	56.9624	-1.32207	0.000208295	0.000612922	Down
Pop_A01G005979	1851.35	93.5323	53.1492	0.129264	0.626865	0.700563	No
Pop_A01G005980	1094.94	34.3796	93.9109	-2.20949	1.99512e-12	1.3038e-11	Down
Pop_A01G005981	1830	64.9558	93.1382	-1.13732	0.000236116	0.000689206	Down
Pop_A01G005982	2545.12	1647.21	675.136	0.621052	2.02376e-05	6.87948e-05	No
Pop_A01G005983	4480	125.225	48.3307	0.719485	0.00989642	0.0214138	No
Pop_A01G005984	2725	601.426	159.331	1.2069	7.54043e-11	4.38805e-10	Up
Pop_A01G005985	2512.5	104.71	45.0956	0.50329	0.064454	0.113668	No
Pop_A01G005986	1154	21.9269	4.01679	1.54071	0.0431687	0.0800095	Up
Pop_A01G005988	1341	74.9516	4.18137	3.55585	5.78379e-09	2.87702e-08	Up
Pop_A01G005989	2634.62	19.8356	16	-0.394121	0.400319	0.51955	No
Pop_A01G005999	2490	414.727	139.49	0.822345	5.8415e-05	0.000186305	No
Pop_A01G006006	2233	260.858	121.106	0.425624	0.0325167	0.0622163	No
Pop_A01G006009	993	487.929	201.446	0.566392	0.0184435	0.0375464	No
Pop_A01G006014	2193	146.498	130.128	-0.57969	0.00798341	0.017615	No
Pop_A01G006019	1062	6.93685	57.816	-3.85527	1.28751e-15	1.03712e-14	Down
Pop_A01G006020	990	38.8772	22.1561	0.00526308	0.989773	0.992283	No
Pop_A01G006024	1395	4.75449	1.77483	0.641601	0.552423	0.639419	No
Pop_A01G006025	2051	24.4833	130.51	-3.01224	3.58324e-23	4.28272e-22	Down
Pop_A01G006029	1713	141.758	87.7709	-0.0927872	0.708832	0.771827	No
Pop_A01G006030	1353	247.448	183.146	-0.223602	0.27793	0.389608	No
Pop_A01G006032	758	3.56349	0.565471	1.31608	0.38145	0.499188	Up
Pop_A01G006033	1170	52.9017	56.5497	-0.747411	0.0150581	0.0312776	No
Pop_A01G006035	690	0.595501	3.35309	-2.34172	0.0823845	0.140636	Down
Pop_A01G006038	2309	149.841	53.0648	0.862322	0.0008849	0.00234084	No
Pop_A01G006041	3780	930.403	262.472	1.13316	3.60064e-08	1.66703e-07	Up
Pop_A01G006042	1625.33	201.915	123.592	0.0270073	0.905779	0.931087	No
Pop_A01G010132	1100	1129.06	520.438	0.376705	0.125391	0.20168	No
Pop_A01G010133	4699	365.89	256.506	-0.184389	0.306833	0.419758	No
Pop_A01G010134	2049	6.1104	3.73578	0.16175	0.859586	0.896013	No
Pop_A01G010135	1769	26.1032	196.911	-3.55984	7.64139e-28	1.11272e-26	Down
Pop_A01G010136	1659	75.3826	89.9407	-0.980907	9.31281e-05	0.000288852	No
Pop_A01G010137	414	248.887	13.9053	3.48599	1.58383e-28	2.36875e-27	Up
Pop_A01G010139	1597	47.063	18.6263	0.618955	0.120863	0.195325	No
Pop_A01G010140	429	1.67019	1.19557	-0.317444	0.82757	0.870825	No
Pop_A01G010141	363	6.16776	2.91353	-0.168535	0.881724	0.912958	No
Pop_A01G010142	896	34.1478	26.5151	-0.43603	0.32464	0.438241	No
Pop_A01G010143	1293	1.22398	0	3.21085	0.132152	0.210937	Up
Pop_A01G010145	1980	19.0995	19.2365	-0.708389	0.184409	0.278413	No
Pop_A01G010149	2106	14103.8	4062.55	1.09447	5.16647e-18	4.81152e-17	Up
Pop_A01G010150	717	1055.47	28.5622	4.53989	1.56604e-73	8.84348e-72	Up
Pop_A01G010153	677	244.926	365.586	-1.25642	1.10262e-08	5.34866e-08	Down
Pop_A01G010154	1678	20.7784	29.1786	-1.18188	0.0029257	0.00704966	Down
Pop_A01G010155	546	2.14153	1.62738	0.0979557	0.941647	0.958839	No
Pop_A01G010156	2376.64	27.0789	38.4112	-1.1845	0.00120035	0.0031033	Down
Pop_A01G010159	1494	167.867	141.207	-0.587983	0.0272768	0.0532277	No
Pop_A01G010161	393	4.672	1.51364	1.09695	0.303686	0.416062	Up
Pop_A01G010162	3482	91.8839	153.264	-1.51165	3.57196e-09	1.80599e-08	Down
Pop_A01G010172	1931	22601.8	2668.59	2.38665	8.71472e-82	5.81931e-80	Up
Pop_A01G010174	1445.06	4.41591	18.1315	-2.2775	0.000871867	0.0023084	Down
Pop_A01G010175	3419	43.1697	8.53012	1.60683	0.000696288	0.00187497	Up
Pop_A01G010176	1092	92.4984	41.0187	0.48663	0.082235	0.140438	No
Pop_A01G010179	2576	542.124	172.259	0.970146	5.59555e-05	0.000178978	No
Pop_A01G010181	1394	161.384	118.707	-0.428878	0.154786	0.240447	No
Pop_A01G010182	639	10.2356	1.21711	1.90316	0.119311	0.193116	Up
Pop_A01G010183	1600	8570.27	697.263	2.92632	3.50881e-67	1.69056e-65	Up
Pop_A01G010186	903	21.5145	14.5294	-0.0906938	0.845556	0.885468	No
Pop_A01G010187	731	14.6679	78.0267	-3.05467	1.95129e-16	1.65605e-15	Down
Pop_A01G010188	1323	153.015	12.4503	2.93769	1.53563e-18	1.468e-17	Up
Pop_A01G010189	1113	447.704	257.446	0.0989235	0.553583	0.640468	No
Pop_A01G010190	2370	18.5944	2.84449	1.67117	0.0673591	0.118244	Up
Pop_A01G010191	1955	50.1725	22.3802	0.498675	0.164002	0.252145	No
Pop_A01G010192	1926	6.64779	9.08331	-1.04919	0.182739	0.27623	Down
Pop_A01G010194	4109	85.5365	50.3098	0.0671232	0.812866	0.858798	No
Pop_A01G010195	2040	33.8171	22.0467	-0.205024	0.616993	0.691628	No
Pop_A01G010196	1978	53.2238	30.9965	0.117729	0.716613	0.778671	No
Pop_A01G010198	2450	60.1529	550.207	-3.85794	2.25259e-67	1.08919e-65	Down
Pop_A01G010199	2988	186.054	66.9406	0.808939	0.0159392	0.0329284	No
Pop_A01G010200	2668	75.4988	13.1925	1.80137	2.24716e-06	8.56584e-06	Up
Pop_A01G010201	1170	11538.1	579.959	3.58528	2.78247e-118	3.57921e-116	Up
Pop_A01G010202	893.05	763.812	511.097	-0.128843	0.690508	0.755949	No
Pop_A01G010203	1765	239.881	224.647	-0.60213	0.000734257	0.00196987	No
Pop_A01G010206	2998	436.74	25.9669	3.39572	4.25793e-41	1.00958e-39	Up
Pop_A01G010207	3622	538.98	242.465	0.467715	0.0282045	0.0548365	No
Pop_A01G010208	2283	1239.22	745.481	0.0618959	0.682216	0.748913	No
Pop_A01G010209	1366	64.3431	149.608	-1.97494	1.05447e-13	7.52767e-13	Down
Pop_A01G010210	1474	0.926233	2.3696	-1.38639	0.328096	0.441969	Down
Pop_A01G010212	1071	2.67892	1.51364	-0.138735	0.91608	0.939251	No
Pop_A01G010215	1144	252.796	11.6435	3.76548	1.64564e-29	2.56756e-28	Up
Pop_A01G010218	1463	49.8488	0	7.31791	9.61677e-06	3.40434e-05	Up
Pop_A01G010222	1840	463.647	208.502	0.46168	0.0274031	0.0534376	No
Pop_A01G010223	2490	599.399	210.652	0.825793	6.76034e-05	0.000213485	No
Pop_A01G010224	844	112.962	50.5357	0.407125	0.14709	0.230658	No
Pop_A01G010225	1155	161.692	12.0599	3.09204	5.34841e-18	4.9784e-17	Up
Pop_A01G010227	2283	840.138	402.334	0.371453	0.129636	0.207459	No
Pop_A01G010228	2095.09	89.06	93.9883	-0.711155	0.00524482	0.0120317	No
Pop_A01G010229	1136	176.471	107.891	0.0182759	0.933443	0.952383	No
Pop_A01G010230	1164	21.1751	9.86701	0.379763	0.461306	0.566521	No
Pop_A01G010233	438	9.67389	108.699	-4.15517	4.21873e-27	5.94497e-26	Down
Pop_A01G010234	2235	7.34223	137.769	-4.85169	2.09775e-29	3.25512e-28	Down
Pop_A01G010235	2149	2815.75	138.412	3.62629	6.51203e-108	6.9421e-106	Up
Pop_A01G010236	1257	245.626	23.9353	2.57082	1.26142e-20	1.33397e-19	Up
Pop_A01G010237	2514	163.894	285.579	-1.53192	1.3261e-09	6.9649e-09	Down
Pop_A01G010238	2809	1.96794	36.452	-4.73031	5.55402e-11	3.26259e-10	Down
Pop_A01G010239	903	150.052	82.5236	0.0840221	0.790757	0.840731	No
Pop_A01G010240	882	69.2147	116.853	-1.42637	2.49416e-08	1.17067e-07	Down
Pop_A01G010241	759	88.6051	16.0689	1.79227	6.42332e-06	2.32027e-05	Up
Pop_A01G010242	1136	165.646	120.855	-0.312695	0.176095	0.267945	No
Pop_A01G010245	1367.66	168.218	56.8496	0.794107	0.00143321	0.00365319	No
Pop_A01G010250	1238	78.3939	31.4111	0.668686	0.0725461	0.126164	No
Pop_A01G010251	1257	4.97759	0.565471	1.96781	0.148401	0.232515	Up
Pop_A01G010253	675	31.4759	16.4749	-0.0246969	0.962085	0.973828	No
Pop_A01G010255	911	3.84471	0	4.2896	0.0309381	0.0595525	Up
Pop_A01G010260	3071	33.1564	45.4675	-1.20065	0.00175348	0.00440098	Down
Pop_A01G010262	671.54	66.2554	35.9029	0.241085	0.464711	0.568091	No
Pop_A01G010263	1476	85.8505	23.3163	1.23706	0.000339192	0.00096339	Up
Pop_A01G010264	1157	144.168	83.815	0.068643	0.786327	0.837085	No
Pop_A01G010265	3017	56.0843	68.707	-1.06019	0.000899559	0.00237672	Down
Pop_A01G010268	1449	76.5985	153.974	-1.63366	5.8442e-10	3.16177e-09	Down
Pop_A01G010270	1071	172.097	90.7098	0.194375	0.450231	0.564297	No
Pop_A01G010272	3675.32	19.7194	29.3509	-1.41589	0.00207911	0.00514504	Down
Pop_A01G010273	1437	72.0083	109.847	-1.34517	2.96178e-08	1.38236e-07	Down
Pop_A01G010274	492	219.588	5.60281	4.51079	4.19773e-28	6.18748e-27	Up
Pop_A01G010275	423	5.72155	26.766	-3.04747	1.30259e-07	5.69159e-07	Down
Pop_A01G010276	3246	43.5977	248.588	-3.30058	1.07192e-32	1.87863e-31	Down
Pop_A01G010277	1885.46	190.99	65.8379	0.890618	0.000642818	0.00174268	No
Pop_A01G010278	846	18.3304	11.9185	-0.224244	0.675252	0.742744	No
Pop_A01G010280	1481	324.652	86.122	1.26136	2.28169e-09	1.17457e-08	Up
Pop_A01G010281	2226	104.421	23.5094	1.40763	0.000138669	0.000418969	Up
Pop_A01G010283	639	29.6164	14.2942	0.167191	0.728777	0.789165	No
Pop_A01G010285	1448.72	14.8173	57.7058	-2.6315	1.04232e-10	5.99989e-10	Down
Pop_A01G010286	1077	7.70678	6.7553	-0.180804	0.804344	0.851885	No
Pop_A01G010287	1077	8.25193	6.42947	-0.180397	0.800712	0.848998	No
Pop_A01G010288	2227.48	97.6679	44.5026	0.521887	0.0797912	0.136891	No
Pop_A01G010289	237	3.93589	2.87044	-0.323709	0.773992	0.826948	No
Pop_A01G010290	1796	98.3865	16.9188	1.88636	3.39944e-08	1.57739e-07	Up
Pop_A01G010291	621	6.1018	0.587014	1.89942	0.192459	0.2885	Up
Pop_A01G010292	2132	121.072	36.7674	1.00851	0.0083198	0.0182953	Up
Pop_A01G010293	1845	205.329	13.1848	3.24628	9.5451e-25	1.23134e-23	Up
Pop_A01G010294	1392	18.2888	31.2562	-1.6741	0.000730622	0.00196099	Down
Pop_A01G010295	1685	52.6683	227.401	-2.86742	1.87112e-29	2.91431e-28	Down
Pop_A01G010296	1890	53.4052	246.787	-2.89505	6.3531e-28	9.29117e-27	Down
Pop_A01G010297	1023	21.9035	16.2455	-0.188756	0.765087	0.819682	No
Pop_A01G010298	1119	71.0986	42.0728	-0.000840882	0.997808	0.998416	No
Pop_A01G010302	2551	987.938	450.652	0.438658	0.00324494	0.00774958	No
Pop_A01G010305	1026	125.193	63.7618	0.297388	0.261224	0.369488	No
Pop_A01G010309	1523	147.456	106.88	-0.301062	0.234905	0.340861	No
Pop_A01G010310	2432.34	47.5258	32.0859	-0.159383	0.66308	0.73249	No
Pop_A01G010311	1125	177.535	1910.13	-4.19489	5.76821e-114	6.73228e-112	Down
Pop_A01G010313	3106.32	124.786	86.5474	-0.211824	0.394679	0.513424	No
Pop_A01G010316	261	0.297751	0	1.48584	0.499135	0.591196	Up
Pop_A01G010317	937.23	467.075	102.347	1.47438	7.46715e-11	4.34634e-10	Up
Pop_A01G010319	1432	2405.93	23.906	5.9353	2.87273e-138	5.05107e-136	Up
Pop_A01G010320	2831.29	163.488	119.951	-0.29341	0.206359	0.305872	No
Pop_A01G010321	1854.57	209.172	120.218	0.0744019	0.733301	0.793128	No
Pop_A01G010325	1332	417.271	77.5423	1.64437	2.6315e-11	1.58361e-10	Up
Pop_A01G010327	1686	35.3301	85.0635	-2.02159	1.68825e-11	1.03051e-10	Down
Pop_A01G010328	1578	3.93589	76.0723	-4.83453	3.72665e-20	3.86326e-19	Down
Pop_A01G010331	1455	24.7213	453.233	-5.01728	5.1837e-65	2.37298e-63	Down
Pop_A01G010332	2127	128.288	106.685	-0.566817	0.0584255	0.104406	No
Pop_A01G010333	651	4.5227	7.49138	-1.39219	0.0710413	0.123941	Down
Pop_A01G010334	1350	10.1045	11.3962	-0.76231	0.229343	0.333945	No
Pop_A01G010336	822	24.367	6.38198	1.31763	0.034792	0.0661108	Up
Pop_A01G010337	3517	452.757	199.42	0.500375	0.019586	0.0395703	No
Pop_A01G010338	2510.82	75.3574	622.758	-3.75408	9.77923e-84	6.83347e-82	Down
Pop_A01G010340	1109.63	109.762	74.0743	-0.149249	0.536295	0.624004	No
Pop_A01G010341	1765	3764.55	910.075	1.36433	5.25235e-20	5.4066e-19	Up
Pop_A01G010342	1384	38.3649	280.995	-3.58878	3.23517e-46	9.02166e-45	Down
Pop_A01G010343	1665	2.85251	10.623	-2.56497	0.00144699	0.00368517	Down
Pop_A01G010344	3710	366.849	122.462	0.872595	0.00628346	0.0141736	No
Pop_A01G010345	1905	6.6391	6.23732	-0.89096	0.300225	0.412291	No
Pop_A01G010346	2874	278.809	127.354	0.455644	0.0917374	0.154325	No
Pop_A01G010347	8529	111.194	34.7141	1.05824	0.00099197	0.00260348	Up
Pop_A01G010348	918	1.63721	1.51364	-0.580271	0.672812	0.741006	No
Pop_A01G010352	963	26.5651	20.1934	-0.469638	0.345501	0.46133	No
Pop_A01G010353	1898	478.206	208.229	0.4689	0.0059932	0.0135709	No
Pop_A01G010354	2463	49.255	25.8393	0.238108	0.504088	0.595941	No
Pop_A01G010356	1452	173.142	27.5805	1.99445	4.2537e-12	2.7149e-11	Up
Pop_A01G010357	2829	198.939	110.665	0.245158	0.386408	0.504592	No
Pop_A01G010358	1097	133.238	27.5019	1.65108	3.0169e-06	1.13183e-05	Up
Pop_A01G010359	1286	260.832	157.669	0.0537914	0.792492	0.842195	No
Pop_A01G010360	8747	59.5573	51.7827	-0.396934	0.389488	0.507818	No
Pop_A01G010362	2117	95.5929	22.4923	1.51153	1.73367e-05	5.94183e-05	Up
Pop_A01G010363	1479	67.792	43.9141	-0.103734	0.728871	0.789236	No
Pop_A01G010365	1653	6.28407	6.1406	-0.60357	0.491518	0.58695	No
Pop_A01G010367	375	20.7863	3.55127	1.77777	0.0122929	0.0260496	Up
Pop_A01G010368	1524	649.267	187.106	1.05634	1.01896e-09	5.39938e-09	Up
Pop_A01G010376	4705	103.512	41.0616	0.662524	0.0251873	0.0495692	No
Pop_A01G010377	648	96.3164	49.5194	0.178814	0.536176	0.62388	No
Pop_A01G010378	805	326.167	11.4022	4.08813	3.01344e-37	6.2145e-36	Up
Pop_A01G010381	3024	68.8424	37.3614	0.153633	0.612342	0.687368	No
Pop_A01G010385	2505	12.1627	124.57	-4.00914	8.3269e-30	1.31662e-28	Down
Pop_A01G010386	4637.19	390.078	351.848	-0.583991	0.00402058	0.00943268	No
Pop_A01G010387	924	69.3946	288.532	-2.86329	2.83089e-34	5.23768e-33	Down
Pop_A01G010388	1299	12.792	4.04609	1.19602	0.0964766	0.161321	Up
Pop_A01G010390	621	452.075	279.153	-0.0158471	0.952733	0.966565	No
Pop_A01G010393	3015	418.661	145.066	0.882005	0.000216992	0.000636955	No
Pop_A01G010394	564	22.7055	9.89458	0.578384	0.290358	0.402621	No
Pop_A01G010395	1191	201.857	111.509	0.168421	0.467127	0.570465	No
Pop_A01G010396	744	44.1446	54.6076	-1.01303	0.000671953	0.00181603	Down
Pop_A01G010397	1062	32.2058	18.2954	0.130852	0.791436	0.84132	No
Pop_A01G010400	906	8.08619	10.3159	-1.02621	0.205471	0.304757	Down
Pop_A01G010404	3558	47.4936	75.6732	-1.33794	1.86629e-05	6.36934e-05	Down
Pop_A01G010407	3064.77	136.073	106.722	-0.336202	0.126131	0.202689	No
Pop_A01G010408	1437	3.44801	159.872	-6.03806	1.29024e-31	2.17402e-30	Down
Pop_A01G010411	1728	42.1515	55.6299	-1.14969	0.000359916	0.0010175	Down
Pop_A01G010416	891	115.047	118.46	-0.639882	0.0174835	0.0358019	No
Pop_A01G010417	600	46.1377	34.3539	-0.285669	0.421248	0.54183	No
Pop_A01G011814	2925	280.502	196.796	-0.18212	0.353551	0.468372	No
Pop_A01G011815	1199	27.4521	62.2592	-1.6316	1.6864e-05	5.78677e-05	Down
Pop_A01G011816	3184	583.778	179.376	0.962266	0.000271501	0.000784089	No
Pop_A01G011820	1014	27.98	42.9365	-1.26381	0.000426766	0.00119131	Down
Pop_A01G011821	2008	398.083	214.955	0.208701	0.256715	0.364778	No
Pop_A01G011822	1236	10.8068	9.70404	-0.559336	0.401563	0.520928	No
Pop_A01G011829	396	184.035	52.6156	1.05791	0.000181946	0.000539551	Up
Pop_A01G011833	786	5.64691	3666.55	-10.1642	1.27946e-121	1.74532e-119	Down
Pop_A01G011838	2028	314.906	184.758	0.0633504	0.756245	0.812524	No
Pop_A01G011839	2081.25	70.1236	79.9418	-0.870776	0.00103576	0.00270765	No
Pop_A01G015459	1251	4.48972	199.71	-6.07512	3.45235e-32	5.93342e-31	Down
Pop_A01G015460	897	1845.34	31.505	5.13638	1.04947e-122	1.4648e-120	Up
Pop_A01G015462	1758	2382.39	269.538	2.44496	7.51396e-28	1.09534e-26	Up
Pop_A01G015477	1002	3.3074	58.7091	-4.813	2.51502e-16	2.12151e-15	Down
Pop_A01G015480	2044	178.526	93.1604	0.143129	0.584029	0.66458	No
Pop_A01G015481	1457	421.361	207.697	0.365221	0.0829511	0.141505	No
Pop_A01G015483	2912.83	1374.14	520.821	0.737018	0.00111141	0.00289104	No
Pop_A01G015485	2479.9	12.0794	49.6782	-3.02589	2.05067e-09	1.05967e-08	Down
Pop_A01G015486	1520	104.058	73.733	-0.191422	0.459818	0.566521	No
Pop_A01G015487	1498	59.2432	66.7365	-0.886979	0.00210031	0.00519181	No
Pop_A01G015488	1437	106.662	90.0457	-0.415634	0.105858	0.174375	No
Pop_A01G015489	2455	213.598	191.581	-0.520629	0.0610686	0.108453	No
Pop_A01G015490	1064	47.576	23.0119	0.445038	0.262545	0.371071	No
Pop_A01G015491	1167	1.8108	3.09793	-1.14829	0.304814	0.417417	Down
Pop_A01G015495	1321	210.847	163.91	-0.430689	0.0741605	0.128616	No
Pop_A01G015496	705	2.92716	1.57051	0.434633	0.707523	0.770789	No
Pop_A01G015498	3480	2982.3	284.575	2.70525	7.60426e-34	1.3889e-32	Up
Pop_A01G015499	1456.81	138.107	78.7213	0.106258	0.641008	0.713512	No
Pop_A01G015500	993	289.167	33.0249	2.36817	1.68602e-19	1.69494e-18	Up
Pop_A01G015501	2096	120.255	34.7996	1.08918	0.000117816	0.000359821	Up
Pop_A01G015502	1137	371.157	215.109	0.0691134	0.729797	0.79008	No
Pop_A01G015503	492	10.4595	8.87911	-0.373542	0.577864	0.66255	No
Pop_A01G015504	1762	581.151	233.235	0.651839	9.74616e-05	0.000301464	No
Pop_A01G015505	3919.36	210.462	95.5566	0.37316	0.172603	0.263215	No
Pop_A01G015506	1579	40.8632	48.0273	-0.869011	0.0102673	0.0221488	No
Pop_A01G015509	1017	1078.96	5.1417	6.92135	4.75225e-72	2.57616e-70	Up
Pop_A01G015511	2797	253.821	83.7767	0.878211	0.00475511	0.0110039	No
Pop_A01G015512	2395.62	2020	1000.16	0.332775	0.028833	0.0559619	No
Pop_A01G015513	1137	258.845	2.8936	5.81654	1.74689e-28	2.60757e-27	Up
Pop_A01G015514	1521	69.8511	22.706	0.927014	0.00478292	0.0110612	No
Pop_A01G015516	1749	77.5328	117.349	-1.29969	8.67051e-05	0.000269997	Down
Pop_A01G015517	982	213.373	182.33	-0.494175	0.0305133	0.0588102	No
Pop_A01G015518	1047	277.718	180.704	-0.0738551	0.720034	0.781785	No
Pop_A01G015519	1471	343.357	207.329	-0.016508	0.946305	0.962247	No
Pop_A01G015520	2271	0.893252	0	2.69192	0.219021	0.321055	Up
Pop_A01G015521	1128	587.118	190.075	0.975708	2.73387e-06	1.03137e-05	No
Pop_A01G015523	1957	94.8467	168.142	-1.51158	2.25126e-10	1.26025e-09	Down
Pop_A01G015524	2154	44.4597	34.4062	-0.244035	0.521304	0.609238	No
Pop_A01G015526	2289	312.03	109.144	0.769782	0.00275541	0.00668215	No
Pop_A01G015527	2073	183.409	119.365	-0.101007	0.636157	0.709104	No
Pop_A01G015528	1233	73.5717	52.2121	-0.196327	0.479782	0.575078	No
Pop_A01G015529	3957.39	351.007	118.089	0.859409	0.000113317	0.00034692	No
Pop_A01G015531	639	224.993	109.797	0.364396	0.135948	0.215832	No
Pop_A01G015534	414	5.96979	2.58771	0.360315	0.727993	0.788442	No
Pop_A01G015535	3234	16.7844	12.5425	-0.381907	0.483105	0.578433	No
Pop_A01G015536	11443.7	1210	370.699	1.09226	0.00259324	0.00631718	Up
Pop_A01G015537	2359	13.5021	90.4442	-3.4456	1.30593e-20	1.38049e-19	Down
Pop_A01G015538	2539	21.9278	25.996	-0.876912	0.0543516	0.0980484	No
Pop_A01G015539	1995	42.2765	8.10596	1.67823	0.000428953	0.00119699	Up
Pop_A01G015540	5352	72.3658	32.4841	0.564844	0.086752	0.147049	No
Pop_A01G015541	1395	24.0937	15.9171	-0.176858	0.712015	0.774607	No
Pop_A01G015542	885	64.3588	158.156	-2.13274	7.0606e-13	4.74636e-12	Down
Pop_A01G015543	1685	2557.69	982.99	0.691094	0.000638114	0.00173027	No
Pop_A01G015545	1548	34.4213	36.0828	-0.778193	0.0383227	0.0721164	No
Pop_A01G015546	894	595.177	32.0815	3.51566	5.18017e-42	1.26765e-40	Up
Pop_A01G015547	1426	51.867	156.905	-2.29796	1.76134e-18	1.67814e-17	Down
Pop_A01G015548	2476.26	1689.75	944.062	0.112532	0.641528	0.713988	No
Pop_A01G015551	1014	708.188	236.116	0.882882	6.25371e-07	2.53739e-06	No
Pop_A01G015553	708	196.003	4.90206	4.62185	1.35164e-26	1.86587e-25	Up
Pop_A01G015554	1275	60.3838	17.8024	1.00808	0.00755795	0.016752	Up
Pop_A01G015555	1610	194.894	85.361	0.487269	0.0325157	0.0622163	No
Pop_A01G015556	2887	665.972	332.51	0.290706	0.0578361	0.103469	No
Pop_A01G015557	1098	3.29087	8.59302	-1.82099	0.027212	0.0531108	Down
Pop_A01G015559	906	1531.56	33.4764	4.80641	6.8891e-96	6.03688e-94	Up
Pop_A01G015561	1083	136.007	66.8733	0.354794	0.15271	0.237719	No
Pop_A01G015562	1053	144.845	401.205	-2.16134	2.04795e-30	3.30179e-29	Down
Pop_A01G015563	975	101.387	48.2307	0.367688	0.192148	0.288097	No
Pop_A01G015565	3344	211.851	91.9775	0.489154	0.0459841	0.0845162	No
Pop_A01G015569	1658.06	96.6573	1249.16	-4.34456	5.79666e-122	7.96746e-120	Down
Pop_A01G015570	1005	114.845	72.6818	-0.169942	0.574816	0.660059	No
Pop_A01G015572	3683	53.9095	38.9276	-0.1765	0.62357	0.697557	No
Pop_A01G015580	4608	31.0218	42.2961	-1.26949	0.00112613	0.00292622	Down
Pop_A01G015582	1780	200.254	65.9698	0.943439	0.000372368	0.00104969	No
Pop_A01G015583	2259	486.279	202.818	0.557874	0.00241973	0.00592514	No
Pop_A01G015584	3392	16.2549	24.8083	-1.44085	0.00308242	0.0073965	Down
Pop_A01G015586	3174	27.0278	7.33026	0.828442	0.311051	0.424627	No
Pop_A01G015587	3101	3.15026	48.234	-4.44131	1.6553e-12	1.08882e-11	Down
Pop_A01G015588	1224	114.087	3922.59	-5.7995	8.75974e-175	2.60651e-172	Down
Pop_A01G015591	875	12.3536	7.1871	0.291968	0.645919	0.717937	No
Pop_A01G015593	3056	54.4619	4.50558	2.60135	5.55161e-06	2.02089e-05	Up
Pop_A01G015594	1852	36.041	46.3215	-1.11189	0.00190925	0.00475643	Down
Pop_A01G015595	1329.43	11.5837	7.12409	-0.0253676	0.972172	0.980994	No
Pop_A01G015596	3120.1	405.78	360.734	-0.478714	0.0078286	0.0172975	No
Pop_A01G015597	3222	144.084	195.086	-1.13619	0.000299061	0.000857184	Down
Pop_A01G015598	2541	1592.48	476.222	1.03739	2.82706e-06	1.06437e-05	Up
Pop_A01G015600	1726.99	189.875	103.771	0.202851	0.3465	0.462423	No
Pop_A01G015602	2204	11.2781	36.328	-2.3632	8.88573e-05	0.000276349	Down
Pop_A01G015603	1335	7.27627	1.26623	1.76971	0.0893077	0.150781	Up
Pop_A01G015605	1080	3.15026	33.6395	-4.01154	1.83e-10	1.03287e-09	Down
Pop_A01G015607	1629	57.7291	9.27397	1.91282	1.19945e-05	4.19206e-05	Up
Pop_A01G015609	1833	212.637	219.649	-0.74752	5.85169e-05	0.000186597	No
Pop_A01G015614	2607	51.9512	67.4362	-0.992353	0.000968593	0.00254595	No
Pop_A01G015615	1347	18.6628	2.80141	2.19757	0.00280152	0.0067814	Up
Pop_A01G015617	1067.03	166.457	20.3778	2.30089	4.20548e-12	2.68539e-11	Up
Pop_A01G015618	2227	64.7824	668.619	-4.07408	7.26358e-96	6.35475e-94	Down
Pop_A01G015619	1325.04	860.38	277.428	0.896996	5.57501e-08	2.5322e-07	No
Pop_A01G015620	1389	32.2137	60.1102	-1.572	4.54712e-06	1.67039e-05	Down
Pop_A01G015627	2859	320.217	246.535	-0.305245	0.11752	0.190513	No
Pop_A01G015628	1209	3.82826	2.6462	-0.105959	0.928599	0.948994	No
Pop_A01G015629	1437	7.6313	3.48062	0.353633	0.698653	0.76343	No
Pop_A01G015631	2374	21.2003	14.6338	-0.206471	0.676139	0.743568	No
Pop_A01G015633	504	7.35008	0.304279	3.01973	0.0443827	0.0818758	Up
Pop_A01G015635	954	29.8889	55.4051	-1.71533	4.60655e-06	1.69142e-05	Down
Pop_A01G015636	1334	82.0113	1003.21	-4.4268	6.1817e-94	5.21448e-92	Down
Pop_A01G015637	3964.64	180.084	167.768	-0.581294	0.00779549	0.0172319	No
Pop_A01G015641	1734	177.686	52.9223	1.05063	6.54153e-05	0.000207022	Up
Pop_A01G015649	2435.79	259.669	145.788	0.169281	0.389687	0.508053	No
Pop_A01G015650	2045.16	233.823	264.016	-0.842366	1.3561e-05	4.70828e-05	No
Pop_A01G015651	1840	159.561	84.9585	0.160871	0.479285	0.574584	No
Pop_A01G015653	1600	380.257	59.8062	2.00134	7.12902e-21	7.62235e-20	Up
Pop_A01G015654	4400	546.205	207.742	0.665732	0.000959136	0.0025228	No
Pop_A01G015657	1569	13.7582	13.6641	-0.78878	0.160188	0.247383	No
Pop_A01G015658	1355	28.8993	29.3243	-0.562845	0.188109	0.283209	No
Pop_A01G015659	1590	14.5855	6.42333	0.561718	0.39633	0.5152	No
Pop_A01G015660	1248	215.732	6.83974	4.26654	1.08058e-26	1.49626e-25	Up
Pop_A01G015661	2454	53.7369	41.0894	-0.284686	0.367637	0.484219	No
Pop_A01G015662	1180	653.385	308.454	0.388069	0.0576853	0.103295	No
Pop_A01G015663	2852.42	190.472	182.215	-0.585704	0.0036998	0.00874411	No
Pop_A01G015666	1965	42.0369	59.9906	-1.16548	9.66674e-05	0.000299213	Down
Pop_A01G017567	1227	2.4888	5.8933	-1.8816	0.0524066	0.0949159	Down
Pop_A01G017572	1419	182.961	47.1454	1.2299	8.41176e-07	3.36365e-06	Up
Pop_A01G017574	1664	65.7337	18.9918	1.11494	0.00171985	0.00432238	Up
Pop_A01G017575	1995	0.818605	0	2.11915	0.336216	0.450733	Up
Pop_A01G017576	1566.45	245.784	122.813	0.2801	0.176939	0.269034	No
Pop_A01G017577	1635	20.919	63.2188	-2.27272	2.30445e-10	1.2895e-09	Down
Pop_A01G017581	1558	320.621	142.406	0.516565	0.0355697	0.0674326	No
Pop_A01G017582	1347	574.008	360.455	-0.0411438	0.851201	0.890088	No
Pop_A01G017588	1501	38.3484	62.0681	-1.40683	4.65289e-06	1.70763e-05	Down
Pop_A01G017593	3568.65	53.8523	44.6283	-0.32623	0.360338	0.476117	No
Pop_A01G017595	1548	67.081	101.319	-1.33762	2.99812e-06	1.12525e-05	Down
Pop_A01G017596	3868	168.359	49.2082	1.03224	0.000243171	0.000708502	Up
Pop_A01G017597	3645	403.42	209.796	0.239002	0.232834	0.338273	No
Pop_A01G017601	2040	4360.07	56.7051	5.60776	1.2843e-103	1.28323e-101	Up
Pop_A01G017603	1404	100.229	115.808	-0.966615	0.000142157	0.000428718	No
Pop_A01G017605	381	132.16	62.3674	0.350783	0.255839	0.363761	No
Pop_A01G017607	2259	1271.16	130.795	2.63632	5.06653e-41	1.19816e-39	Up
Pop_A01G017608	1676	12.1046	24.2628	-1.80611	0.0002096	0.000616435	Down
Pop_A01G017609	3976	97.2779	38.1654	0.739225	0.0180379	0.0368133	No
Pop_A01G017610	3056.25	268.843	128.394	0.333446	0.162422	0.250006	No
Pop_A01G017611	6894	6.60612	29.2743	-2.94805	8.01019e-07	3.21208e-06	Down
Pop_A01G017612	4043	38.4647	12.358	1.01382	0.0245618	0.048487	Up
Pop_A01G017613	405	104.692	110.809	-0.870803	0.0185404	0.0377068	No
Pop_A01G017614	1773	38.614	75.1466	-1.57676	3.11152e-07	1.30553e-06	Down
Pop_A01G017616	1701	181.791	3300.91	-4.98277	2.44855e-122	3.39133e-120	Down
Pop_A01G017617	1731	362.489	46.892	2.23449	2.03433e-22	2.34054e-21	Up
Pop_A01G017618	3971	49.3104	65.1219	-1.15511	0.00494908	0.0114099	Down
Pop_A01G017623	882	55.7674	17.0264	0.832506	0.0805095	0.137953	No
Pop_A01G017626	978	256.788	49.1204	1.64202	1.09235e-11	6.75219e-11	Up
Pop_A01G024362	1234	158.004	10.4833	3.29728	3.71287e-19	3.66716e-18	Up
Pop_A01G024363	966	155.901	152.495	-0.666457	0.005252	0.0120465	No
Pop_A01G024371	870	189.586	0	9.12878	2.0051e-09	1.03721e-08	Up
Pop_A01G024372	1559	76.7071	836.688	-4.0564	4.09762e-93	3.40348e-91	Down
Pop_A01G024373	3327	628.257	310.344	0.373254	0.123702	0.199335	No
Pop_A01G024374	2158	170.36	84.9755	0.320765	0.171686	0.262039	No
Pop_A01G024375	1605	15.569	28.7251	-1.56893	0.000506371	0.00139541	Down
Pop_A01G024376	1011	51.6518	34.8764	-0.22461	0.519018	0.607235	No
Pop_A01G024378	1135	1123.51	1088.22	-0.651452	0.000324212	0.000923701	No
Pop_A01G024379	1533	255.201	205.417	-0.418723	0.0203651	0.0409655	No
Pop_A01G024385	1894	35.5211	29.0786	-0.422215	0.246163	0.353054	No
Pop_A01G024388	1722	39.746	65.9132	-1.43351	1.30558e-06	5.11048e-06	Down
Pop_A01G024390	2640	274.661	75.7639	1.17256	1.07146e-05	3.77103e-05	Up
Pop_A01G024391	1829.86	242.37	111.168	0.357119	0.129488	0.207248	No
Pop_A01G024394	1319	1388.73	909.187	-0.105836	0.648652	0.720406	No
Pop_A01G024395	964	9.1036	8.93263	-0.708903	0.307666	0.420697	No
Pop_A01G024396	3727.75	1729.53	895.934	0.256189	0.0754516	0.130483	No
Pop_A01G024813	1309	16.4701	164.47	-4.07017	2.77352e-37	5.73063e-36	Down
Pop_A01G024816	1392	572.448	3.47286	6.66062	1.23482e-46	3.47565e-45	Up
Pop_A01G024817	1380	109.102	36.4052	0.936292	0.0131132	0.0276052	No
Pop_A01G024820	1813	410.739	9.94369	4.53427	1.01802e-32	1.78649e-31	Up
Pop_A01G024825	958	0.818605	0	2.11915	0.336216	0.450733	Up
Pop_A01G024826	1401	2.92716	0	4.09299	0.0415774	0.0774606	Up
Pop_A01G024830	4530	26.3584	4.54252	1.76296	0.0194799	0.0393809	Up
Pop_A01G024835	4322	25.4504	86.4945	-2.39349	3.84543e-13	2.64209e-12	Down
Pop_A01G024838	4011	0.818605	1.83946	-1.6494	0.269307	0.379277	Down
Pop_A01G024841	6814	1515.86	409.144	1.24508	2.3031e-06	8.7686e-06	Up
Pop_A01G024842	1197	4.67984	0	4.36168	0.0270611	0.0528391	Up
Pop_A01G024843	3036	112.599	30.9275	1.18794	3.58629e-05	0.000117921	Up
Pop_A01G024844	2658	81.02	106.713	-1.17405	2.07225e-05	7.03589e-05	Down
Pop_A01G024846	1824.25	119.577	85.0774	-0.195427	0.416663	0.537106	No
Pop_A01G024849	1116	147.715	55.561	0.728313	0.0579925	0.103715	No
Pop_A01G024856	4536	0.297751	13.5305	-5.20369	3.19286e-05	0.000105627	Down
Pop_A01G024859	3824	36.4379	33.4048	-0.710785	0.0895784	0.151186	No
Pop_A01G024864	1338	537.152	151.789	1.06294	8.58248e-07	3.42787e-06	Up
Pop_A01G024867	3600	665.925	198.807	1.05144	0.000297631	0.000853358	Up
Pop_A01G024871	1468	583.425	223.834	0.695603	3.04292e-05	0.000101054	No
Pop_A01G024877	1017	124.727	88.0176	-0.190196	0.519704	0.607795	No
Pop_A01G024878	1236	14.0803	9.43079	-0.209616	0.771222	0.824607	No
Pop_A01G024879	1264.1	95.1175	82.5245	-0.575575	0.0277664	0.0540741	No
Pop_A01G024881	1284	11.1965	35.9442	-2.00935	0.000219167	0.000642851	Down
Pop_A01G024882	1314	27.5079	822.005	-5.76299	3.73643e-74	2.1435e-72	Down
Pop_A01G024884	1197	6.05229	20.8097	-2.5551	1.48699e-05	5.13832e-05	Down
Pop_A01G024885	1134	4.96106	7.13626	-1.04672	0.191967	0.287873	Down
Pop_A01G024886	1575	95.8224	35.8079	0.742385	0.0127948	0.0269948	No
Pop_A01G024891	1586	1409.5	920.684	-0.0883099	0.680228	0.747064	No
Pop_A01G024894	663	0.959214	0	2.81406	0.193746	0.289723	Up
Pop_A01G024902	435	3.96887	0	4.31667	0.029038	0.0563195	Up
Pop_A01G024906	1139	0.297751	105.269	-8.02476	2.19299e-13	1.53161e-12	Down
Pop_A01G024907	1135	114.606	98.2364	-0.497228	0.109633	0.179665	No
Pop_A01G024908	956	28.5511	148.608	-2.90963	1.36091e-20	1.43665e-19	Down
Pop_A01G024911	1077	2.00092	89.5866	-6.02957	2.87173e-19	2.85258e-18	Down
Pop_A01G024912	3156	73.8105	570.462	-3.6821	1.33251e-32	2.32406e-31	Down
Pop_A01G024913	1728.71	83.9236	36.7639	0.484215	0.106749	0.175671	No
Pop_A01G024914	3727	105.945	20.7483	1.78584	2.95507e-06	1.1101e-05	Up
Pop_A01G024915	1449	38.4231	21.5242	0.112155	0.779023	0.831205	No
Pop_A01G024919	1215	476.081	745.793	-1.29544	8.04691e-09	3.95158e-08	Down
Pop_A01G024920	885	30.6354	35.1442	-0.718371	0.0639771	0.112922	No
Pop_A01G024921	898	75.7054	24.8155	0.867085	0.0363607	0.0687923	No
Pop_A01G024922	1080	37.8362	30.0466	-0.343083	0.347567	0.463236	No
Pop_A01G024923	5038.17	1212.14	914.547	-0.267074	0.304076	0.416545	No
Pop_A01G024925	2144	212.623	283.364	-1.05419	3.51595e-07	1.46873e-06	Down
Pop_A01G024927	2784	59.448	10.5049	1.69829	0.000132345	0.000401229	Up
Pop_A01G024928	2778	136.006	66.2356	0.362198	0.151047	0.235938	No
Pop_A01G024929	1337.7	377.181	170.809	0.482149	0.00800225	0.0176537	No
Pop_A01G024930	714	257.084	212.16	-0.500555	0.0343185	0.065312	No
Pop_A01G024947	1227	21.8028	41.8083	-1.7657	3.80931e-05	0.000124837	Down
Pop_A01G024958	1209	1.67019	0.961948	0.0944357	0.950259	0.964778	No
Pop_A01G024969	546	35.1982	111.552	-2.45196	3.46179e-13	2.38667e-12	Down
Pop_A01G024980	2280	1414.8	17.4154	5.59256	2.33273e-101	2.25186e-99	Up
Pop_A01G024991	11040	465.64	136.27	1.08291	0.0025988	0.006329	Up
Pop_A01G025002	2087	474.847	5.81489	5.55721	8.53713e-47	2.40921e-45	Up
Pop_A01G025013	894	65.4194	44.2285	-0.0618036	0.856359	0.893498	No
Pop_A01G025021	5029.43	954.157	301.312	1.0038	3.68982e-05	0.000121141	Up
Pop_A01G025026	1569	1904.9	150.859	2.85761	4.30693e-31	7.11537e-30	Up
Pop_A01G025030	1760	71.7271	13.3338	1.65232	1.09383e-05	3.84453e-05	Up
Pop_A01G025032	2203	38.1747	46.1345	-0.94511	0.00508749	0.0117	No
Pop_A01G025033	1956	70.6437	20.6838	1.01973	0.00359119	0.00850561	Up
Pop_A01G025034	3505	96.1303	276.812	-2.1032	2.66932e-13	1.85401e-12	Down
Pop_A01G025035	1215	54.4869	48.0902	-0.612749	0.0805018	0.137948	No
Pop_A01G025036	2799	723.587	395.559	0.142813	0.444781	0.564297	No
Pop_A01G025037	3582	100.303	47.2798	0.39685	0.249548	0.357284	No
Pop_A01G025038	922	210.977	101.28	0.345789	0.262757	0.371307	No
Pop_A01G025039	582	453.835	223.689	0.307579	0.189058	0.284362	No
Pop_A01G025041	941.35	1885.74	958.602	0.286141	0.226982	0.330907	No
Pop_A01G025042	2058	12.1053	162.623	-4.19401	7.14107e-28	1.04182e-26	Down
Pop_A01G025044	692	492.574	17.4567	4.11617	8.69108e-52	2.85945e-50	Up
Pop_A01G025045	1134	118.262	166.109	-1.23616	5.79465e-08	2.62822e-07	Down
Pop_A01G025046	1092	18.2896	12.0968	-0.0391465	0.941703	0.95886	No
Pop_A01G025047	468	44.6081	32.7325	-0.253703	0.519495	0.607603	No
Pop_A01G025048	3128.13	246.928	79.148	0.964126	0.000964167	0.00253567	No
Pop_A01G025051	595	2.15807	17.7886	-3.74672	2.60083e-06	9.83919e-06	Down
Pop_A01G025053	993	14.213	8.01377	0.174977	0.785223	0.836242	No
Pop_A01G025054	2327	41.6636	38.2282	-0.584844	0.104976	0.173106	No
Pop_A01G025055	2252	85.6866	211.91	-1.9449	1.20616e-09	6.35157e-09	Down
Pop_A01G025057	189	1.14934	0	2.81478	0.189896	0.285218	Up
Pop_A01G025058	888	4.50617	1.58429	0.95688	0.429086	0.550161	No
Pop_A01G025059	1194	23.2341	27.5606	-0.841055	0.0436219	0.0806787	No
Pop_A01G025060	3443.11	104.43	31.6421	1.08921	0.000543994	0.00149104	Up
Pop_A01G025062	497	49.3218	27.6125	0.167658	0.652802	0.723903	No
Pop_A01G025065	1557	31.8739	215.661	-3.19185	7.20886e-05	0.00022675	Down
Pop_A01G025066	2394	137.808	44.5905	0.926164	0.00258939	0.00630865	No
Pop_A01G025071	1122	1.44709	0	3.22189	0.127072	0.203929	Up
Pop_A01G025072	3060	503.396	242.625	0.364739	0.140036	0.221466	No
Pop_A01G025073	707	20.0839	210.48	-3.99679	2.14863e-42	5.32779e-41	Down
Pop_A01G025074	637	4.6052	2.554	-0.084109	0.938394	0.956281	No
Pop_A01G025076	2403	185.746	15.8248	2.79407	4.20193e-17	3.70793e-16	Up
Pop_A01G025079	2383	64.9412	7.31301	2.46061	8.78154e-08	3.9096e-07	Up
Pop_A01G025082	2011.25	565.505	104.653	1.84143	2.58325e-14	1.92191e-13	Up
Pop_A01G025083	2386	495.965	1999.53	-2.71055	2.48803e-34	4.61751e-33	Down
Pop_A01G025085	640	5.86216	16.2887	-2.21288	0.00039688	0.00111374	Down
Pop_A01G025086	1175	7.6981	13.4184	-1.28566	0.0418876	0.0779388	Down
Pop_A01G025088	3454	67.6107	46.8827	-0.215102	0.487701	0.583217	No
Pop_A01G025090	571.68	313.746	208.02	-0.0927879	0.704614	0.768192	No
Pop_A01G025091	2084	57.1416	830.288	-4.5919	3.14674e-90	2.4914e-88	Down
Pop_A01G025093	1980	1776.47	206.914	2.37645	6.4553e-43	1.62674e-41	Up
Pop_A01G025094	2820	233.544	134.519	0.169863	0.440619	0.561469	No
Pop_A01G025095	3757	81.8237	63.9771	-0.341259	0.207175	0.306905	No
Pop_A01G025096	1490	307.788	129.83	0.549897	0.00661175	0.0148381	No
Pop_A01G027289	786	5.64691	3666.55	-10.1642	1.27946e-121	1.74532e-119	Down
Pop_A01G027291	2220	2.00092	22.5586	-4.01552	1.05938e-07	4.67568e-07	Down
Pop_A01G027294	606	5.73024	4.46249	-0.423644	0.671064	0.73964	No
Pop_A01G027296	1332	9.65735	29.0114	-2.15237	0.000104515	0.000321682	Down
Pop_A01G027297	1044	9.0454	11.4607	-0.982058	0.126445	0.203134	No
Pop_A01G027299	1604	7.3839	2.82295	0.790835	0.372424	0.489517	No
Pop_A01G027301	1405.15	186.505	106.318	0.183519	0.437497	0.558762	No
Pop_A01G027302	917	9.43425	30.6352	-2.19186	1.81064e-05	6.19037e-05	Down
Pop_A01G027305	3053	4491.59	995.819	1.48093	6.32225e-18	5.86169e-17	Up
Pop_A01G027306	933	707.99	284.893	0.58647	0.00659055	0.0147961	No
Pop_A01G027307	2091	51.5112	64.0678	-1.0843	0.000356296	0.00100827	Down
Pop_A01G027308	2574.33	110.497	134.071	-0.949443	0.00119327	0.00308648	No
Pop_A01G027309	1000	185.126	111.351	-0.0288063	0.900805	0.9271	No
Pop_A01G027311	2042	1056.62	753.345	-0.193989	0.18544	0.279742	No
Pop_A01G027313	2331	59.4239	18.2945	0.862482	0.0519481	0.0941578	No
Pop_A01G027314	623	419.252	352.257	-0.420669	0.10448	0.172424	No
Pop_A01G027319	1009	596.214	516.743	-0.493985	0.0135923	0.0285262	No
Pop_A01G027326	1920	79.4157	47.9844	-0.103412	0.736655	0.796104	No
Pop_A01G027327	1938	6.87089	60.2748	-3.85698	1.66365e-15	1.33158e-14	Down
Pop_A01G027328	1059	1.33946	1229.15	-10.343	1.87391e-44	4.96728e-43	Down
Pop_A01G027329	2380	3.41503	122.815	-5.69853	7.61695e-26	1.02458e-24	Down
Pop_A01G027330	1682	0.595501	90.5368	-7.07692	7.19008e-15	5.55304e-14	Down
Pop_A01G029494	1582	99.6913	82.6062	-0.415647	0.0818649	0.139946	No
Pop_A01G029495	2845	72.9944	8.70074	2.40415	1.01303e-08	4.92864e-08	Up
Pop_A01G029496	1714	349.19	329.705	-0.629513	0.000505104	0.00139198	No
Pop_A01G029499	3153	138.288	27.3591	1.59788	2.14328e-08	1.01362e-07	Up
Pop_A01G029500	915	99.5907	67.0089	-0.189894	0.484254	0.579604	No
Pop_A01G029502	2313	85.212	27.4469	0.810728	0.0178161	0.0364102	No
Pop_A01G029505	1861	94.6678	117.765	-0.882154	0.00392225	0.00921837	No
Pop_A01G029507	1278	0.893252	20.613	-4.41269	1.87669e-06	7.21357e-06	Down
Pop_A01G029509	2380	157.087	0	8.80185	1.21628e-08	5.87526e-08	Up
Pop_A01G029510	6277	2765.61	377.687	2.1645	1.58363e-24	2.02077e-23	Up
Pop_A01G029511	3327	158.357	70.7407	0.531053	0.13777	0.218373	No
Pop_A01G029512	2334	467.08	142.368	1.05828	0.000223813	0.000655769	Up
Pop_A01G029513	1158	69.9666	21.6104	0.968394	0.00504689	0.011619	No
Pop_A01G029516	1112	96.3762	60.6509	-0.0464146	0.875493	0.907864	No
Pop_A01G029519	1032	18.6134	77.1232	-2.57269	4.02021e-10	2.20963e-09	Down
Pop_A01G029520	1419	6.01146	608.363	-7.15088	1.99143e-71	1.06148e-69	Down
Pop_A01G029522	2203.03	156.263	274.865	-1.5131	2.03276e-13	1.42301e-12	Down
Pop_A01G029525	2834	76.2262	54.7628	-0.207148	0.442293	0.562117	No
Pop_A01G029526	1213	11.8579	11.6218	-0.173502	0.832218	0.874476	No
Pop_A01G029527	1562	48.2784	46.3308	-0.669755	0.0486046	0.088799	No
Pop_A01G029528	1212	5.97847	3.04881	0.420863	0.643128	0.71543	No
Pop_A01G029529	1254	9.39267	724.456	-7.01602	4.26955e-86	3.08701e-84	Down
Pop_A01G029530	2487	840.488	363.922	0.518328	0.000610464	0.00166037	No
Pop_A01G029533	3139	141.029	140.471	-0.576195	0.129727	0.207588	No
Pop_A01G029534	749	140.817	390.475	-2.24084	1.83589e-14	1.37686e-13	Down
Pop_A01G029539	1174	1244.85	21.5106	5.06381	9.99953e-93	8.26755e-91	Up
Pop_A01G029540	577	7.2346	0.643885	2.49715	0.0451354	0.0831172	Up
Pop_A01G029543	2646	182.533	105.268	0.117709	0.619872	0.694137	No
Pop_A01G029544	2393	56.9254	25.2402	0.344825	0.409967	0.529938	No
Pop_A01G029546	573	195.116	143.262	-0.274691	0.300542	0.412402	No
Pop_A01G029547	1593	570.344	571.512	-0.689991	1.07382e-05	3.77861e-05	No
Pop_A01G029548	1769	144.39	41.9029	1.15073	0.000863368	0.0022878	Up
Pop_A01G029549	1311	136.735	21.8242	2.01644	6.61769e-10	3.56562e-09	Up
Pop_A01G029550	486	12.7912	15.2223	-0.841785	0.141379	0.223316	No
Pop_A01G029554	1314	88.1956	16.8515	1.51009	0.000339541	0.000964229	Up
Pop_A01G029555	1860	216.525	74.2635	0.917545	0.000341759	0.000970121	No
Pop_A01G029556	1290.6	338.898	216.663	-0.0282562	0.907774	0.93255	No
Pop_A01G029557	1050	1.33946	0	2.53855	0.24524	0.351851	Up
Pop_A01G029559	702	80.3672	0	7.93108	7.7532e-07	3.11433e-06	Up
Pop_A01G029560	3816	1557.29	384.272	1.19589	9.03483e-08	4.01544e-07	Up
Pop_A01G029564	1119	18.8521	7.45605	0.666909	0.238875	0.345769	No
Pop_A01G029566	1416	14.3624	14.875	-0.697884	0.171528	0.261834	No
Pop_A01G029567	1416	0.818605	7.01649	-3.56001	0.00184603	0.00461102	Down
Pop_A01G029569	1460	8.33443	71.3738	-3.69278	9.58204e-15	7.33138e-14	Down
Pop_A01G029576	2524	99.6472	41.1418	0.464211	0.145633	0.229026	No
Pop_A01G029578	2315	19.3808	34.8537	-1.58034	0.000132007	0.000400272	Down
Pop_A01G029579	816	100.253	83.8513	-0.501955	0.121601	0.196353	No
Pop_A01G029580	1782	4.63033	1.01882	1.63527	0.206466	0.305987	Up
Pop_A01G029582	2433	14.2297	16.8145	-1.04947	0.0472672	0.0866184	Down
Pop_A01G029583	1135	8.5324	41.4919	-3.14743	4.40334e-10	2.4114e-09	Down
Pop_A01G029584	2220	36.3821	318.705	-3.68031	2.32352e-44	6.12909e-43	Down
Pop_A01G029586	1572	2.90202	0	3.28871	0.121835	0.19666	Up
Pop_A01G029589	2054	1322.29	129.58	2.67727	1.82269e-41	4.38897e-40	Up
Pop_A01G029590	615	1.22398	0	3.21085	0.132152	0.210937	Up
Pop_A01G029593	840	0.628482	2.77986	-2.11662	0.111635	0.182432	Down
Pop_A01G029599	594	0.297751	0	1.48584	0.499135	0.591196	Up
Pop_A01G029601	3495	403.036	97.006	1.39349	1.40337e-06	5.47664e-06	Up
Pop_A01G029603	1723	45.6733	27.6959	-0.0404073	0.91693	0.939945	No
Pop_A01G029606	1674	1568.18	724.97	0.364085	0.0366104	0.0691874	No
Pop_A01G029608	1610	863.837	543.936	-0.0534082	0.731332	0.791394	No
Pop_A01G029609	828	9.92221	13.3874	-1.18847	0.0742835	0.128776	Down
Pop_A01G029620	2140	17.2063	10.1989	-0.0895643	0.885285	0.915739	No
Pop_A01G029628	1489	21.9937	6.61387	1.04537	0.0659998	0.11608	Up
Pop_A01G029631	1158	1.11636	1.18781	-0.577572	0.715243	0.777576	No
Pop_A01G029633	847	21.4486	12.1951	0.189438	0.69928	0.763889	No
Pop_A01G029642	2139	115.566	25.1186	1.49415	1.08516e-06	4.28703e-06	Up
Pop_A01G029646	1509	5.25881	532.295	-7.16882	1.37036e-66	6.53849e-65	Down
Pop_A01G029647	2253.05	97.3841	306.086	-2.38535	7.09091e-29	1.07807e-27	Down
Pop_A01G029648	2146.25	85.2073	73.3147	-0.362465	0.268384	0.378144	No
Pop_A01G029649	1928	93.1694	14.9629	2.01433	3.75594e-07	1.56416e-06	Up
Pop_A01G029650	411	46.8565	213.2	-2.91281	7.10807e-10	3.82034e-09	Down
Pop_A01G029651	1613	26.5407	14.9164	0.0812576	0.879395	0.910934	No
Pop_A01G029652	833	115.863	525.675	-2.8911	9.12247e-06	3.23974e-05	Down
Pop_A01G029654	2092	83.5824	122.98	-1.33202	4.71665e-06	1.72927e-05	Down
Pop_A01G029660	1764	0.595501	177.685	-8.08862	9.89766e-20	1.00621e-18	Down
Pop_A01G029661	2087	55.0582	12.3735	1.38729	0.00205767	0.00509689	Up
Pop_A01G029663	1152	6.46635	2.21439	1.00601	0.309993	0.423428	Up
Pop_A01G029664	2943	77.7551	75.4053	-0.704541	0.00645219	0.0145222	No
Pop_A01G029665	2354	52.1821	101.949	-1.59919	1.4794e-09	7.7445e-09	Down
Pop_A01G029666	2712	408.863	111.811	1.09509	9.97895e-07	3.95789e-06	Up
Pop_A01G029672	3267	0.297751	0	1.48584	0.499135	0.591196	Up
Pop_A01G029675	2710.18	110.878	117.619	-0.832028	0.000184878	0.000547826	No
Pop_A01G029682	414	25.4661	42.8946	-1.59013	0.00016613	0.000495662	Down
Pop_A01G029683	2131	18.2983	8.44557	0.483006	0.393306	0.511908	No
Pop_A01G029693	960	8.30929	26.9884	-2.54546	1.60418e-05	5.52108e-05	Down
Pop_A01G029694	2327	367.998	265.642	-0.241016	0.172227	0.262745	No
Pop_A01G029695	2500.8	176.088	245.712	-1.25986	8.0196e-09	3.93924e-08	Down
Pop_A01G029696	1164	176.47	117.821	-0.186001	0.450998	0.564297	No
Pop_A01G032068	1149	70.7435	13.1278	1.70438	1.7035e-05	5.84288e-05	Up
Pop_A01G032070	2181	111.681	141.445	-1.02437	7.54944e-06	2.70701e-05	Down
Pop_A01G032071	3441	424.676	184.035	0.477838	0.0113921	0.0243158	No
Pop_A01G032073	1456	176.851	15.2639	2.77775	2.21239e-18	2.09976e-17	Up
Pop_A01G032074	1857	131.021	146.938	-0.828652	0.00600798	0.0136032	No
Pop_A01G032075	2864	4.15899	11.0841	-2.11848	0.00313412	0.00751043	Down
Pop_A01G032076	2067	36.5958	0.926621	4.37698	5.4561e-07	2.23034e-06	Up
Pop_A01G032079	1002	105.796	77.2828	-0.170148	0.520599	0.608565	No
Pop_A01G032080	390	3.38205	0.983492	1.26065	0.344225	0.45992	Up
Pop_A01G032081	1653	5.96979	23.6526	-2.62586	2.39986e-06	9.1152e-06	Down
Pop_A01G032082	1604	366.971	182.677	0.255558	0.280058	0.390398	No
Pop_A01G032085	2037	1092.36	197.591	1.78863	2.39644e-27	3.41435e-26	Up
Pop_A01G032087	3390	1045.94	27469.4	-5.43784	1.0553e-208	4.64632e-206	Down
Pop_A01G032089	321	17.1481	619.015	-5.98146	4.30835e-75	2.53057e-73	Down
Pop_A01G032096	2001	7.64783	10.4971	-1.36461	0.0443342	0.081803	Down
Pop_A01G032098	2363.13	59.4983	304.027	-3.07001	3.83099e-45	1.03423e-43	Down
Pop_A01G032099	2307	244.857	173.675	-0.247397	0.213701	0.314953	No
Pop_A01G032100	519	479.235	14.6829	4.17107	5.69779e-40	1.2916e-38	Up
Pop_A01G032101	1218	244.546	71.1344	1.10376	2.57394e-06	9.74291e-06	Up
Pop_A01G032103	3838.68	423.155	104	1.28873	1.96731e-10	1.10714e-09	Up
Pop_A01G032106	1203	1326.55	323.303	1.30235	6.02582e-08	2.72964e-07	Up
Pop_A01G032107	2043	122.085	0.282736	7.37988	3.46654e-11	2.07048e-10	Up
Pop_A01G032108	1692	36.5785	8.82999	1.22018	0.0402097	0.0752907	Up
Pop_A01G032112	1998	0.818605	14.0717	-4.47101	3.05681e-05	0.000101472	Down
Pop_A01G032119	1672.44	80.723	41.3074	0.223583	0.469868	0.573128	No
Pop_A01G032123	1364	468.277	154.985	0.899509	4.18329e-06	1.54404e-05	No
Pop_A01G032125	3586	1596.21	204.54	2.23576	2.40809e-19	2.40077e-18	Up
Pop_A01G032126	3599	204.839	379.805	-1.59423	6.67617e-09	3.30332e-08	Down
Pop_A01G032127	2043	1.71186	0	3.41402	0.106066	0.174658	Up
Pop_A01G032128	1539	30.1467	31.4173	-0.735735	0.0620306	0.109924	No
Pop_A01G032130	2594	266.646	810.102	-2.27933	2.00038e-34	3.71887e-33	Down
Pop_A01G032131	2666	241.664	86.5749	0.679635	0.0044687	0.0103931	No
Pop_A01G032132	1313.21	126.474	46.0189	0.819786	0.0028728	0.00693825	No
Pop_A01G032133	678	4.41507	3.00573	-0.393767	0.695743	0.76071	No
Pop_A01G032134	618	14.4614	19.8279	-1.1176	0.0185352	0.0376977	Down
Pop_A01G032135	1249	607.851	312.787	0.256761	0.208154	0.308145	No
Pop_A01G032136	1278	127.266	96.9614	-0.324669	0.171308	0.261552	No
Pop_A01G032137	3501	481.956	134.299	1.18287	1.0133e-09	5.37257e-09	Up
Pop_A01G032139	1141	1.14934	17.9237	-4.30914	3.3171e-06	1.23922e-05	Down
Pop_A01G032142	219	2.90202	2.41871	-0.842136	0.495297	0.590629	No
Pop_A01G032144	1296	20.8035	0	6.41735	0.000214418	0.000629845	Up
Pop_A01G032145	669	32.2553	3.45908	2.52246	4.17586e-05	0.000136133	Up
Pop_A01G032147	2229	62.4767	48.2693	-0.22445	0.522377	0.610289	No
Pop_A01G032148	870	46.7079	5.59505	2.38058	2.39603e-06	9.10257e-06	Up
Pop_A01G032149	1654	0.595501	0	2.18084	0.323253	0.438167	Up
Pop_A01G032151	4021	400.223	232.912	0.122879	0.638331	0.711	No
Pop_A01G032152	552	16.3799	1.57051	2.58554	0.00288491	0.00696284	Up
Pop_A01G032153	396	36.008	78.8645	-1.87915	1.38138e-05	4.78988e-05	Down
Pop_A01G032154	1414	223.223	69.0169	1.06342	2.00372e-05	6.81604e-05	Up
Pop_A01G032157	1063	7.98716	0.961948	2.38944	0.0367906	0.0694965	Up
Pop_A01G032161	921.07	145.864	44.0872	1.05847	0.000144608	0.000435602	Up
Pop_A01G032165	1132	73.2142	20.47	1.02662	0.0170967	0.0351041	Up
Pop_A01G032167	2233	56.9447	23.911	0.493874	0.309914	0.423364	No
Pop_A01G032168	1381.03	199.532	172.479	-0.514973	0.0512716	0.0931155	No
Pop_A01G032171	2836	320.107	12.1046	4.13734	7.20068e-34	1.31608e-32	Up
Pop_A01G032172	2073	41.0195	30.1439	-0.241251	0.532626	0.620309	No
Pop_A01G032176	729	14.0317	8.21809	0.063803	0.917232	0.94013	No
Pop_A01G032178	741	12.0559	17.4688	-1.06719	0.0621679	0.110127	Down
Pop_A01G032180	1152	1.81948	182.121	-6.37834	3.75543e-12	2.40681e-11	Down
Pop_A01G032181	1774	7.90475	32.1861	-2.63995	9.46718e-08	4.1976e-07	Down
Pop_A01G032182	1515	563.118	134.039	1.28995	1.84878e-10	1.04282e-09	Up
Pop_A01G032183	2161	135.153	78.6292	0.034466	0.885124	0.91559	No
Pop_A01G032186	2304	153.096	102.211	-0.106925	0.643794	0.716054	No
Pop_A01G032187	372	5.07654	0.905078	1.47389	0.246582	0.35357	Up
Pop_A01G032188	324	5.34131	2.65836	0.153595	0.885713	0.916095	No
Pop_A01G032193	1267	215.678	423.471	-1.67367	1.69445e-17	1.53194e-16	Down
Pop_A01G032194	1686	8.86397	34.864	-2.49186	2.13622e-06	8.16078e-06	Down
Pop_A01G032195	1535	579.268	274.947	0.363548	0.21277	0.313812	No
Pop_A01G032196	2104	3414.89	1201.93	0.822449	9.6885e-09	4.72585e-08	No
Pop_A01G032197	5028	264.515	99.7333	0.755646	0.00284817	0.00688245	No
Pop_A01G032198	1254	262.834	50.7475	1.70681	2.95526e-13	2.04684e-12	Up
Pop_A01G032199	3462	12.7999	7.58358	0.208562	0.73757	0.79679	No
Pop_A01G032200	1785	18.4711	47.6033	-2.12795	2.8859e-08	1.34752e-07	Down
Pop_A01G032201	4610	366.074	263.355	-0.233007	0.196118	0.292656	No
Pop_A01G032202	2814	1157.22	336.045	1.0796	2.57887e-08	1.20864e-07	Up
Pop_A01G032203	1101	0.959214	1.21711	-0.440675	0.795589	0.844757	No
Pop_A01G032206	767	3.86124	1.01882	1.14399	0.413498	0.533752	Up
Pop_A01G032207	887	93.5732	88.9632	-0.62669	0.0081891	0.0180313	No
Pop_A01G032214	210	0.595501	0	2.18084	0.323253	0.438167	Up
Pop_A01G032217	1708.95	458.486	290.228	-0.0664952	0.704218	0.767837	No
Pop_A01G032219	771	32.2883	25.1446	-0.314144	0.446358	0.564297	No
Pop_A01G032220	1000	2941.78	1684.86	0.152918	0.427569	0.548527	No
Pop_A01G032221	1081	140.246	2652.33	-4.99532	3.20116e-190	1.11128e-187	Down
Pop_A01G032222	552	23.433	13.9407	0.0657542	0.898166	0.924947	No
Pop_A01G032223	990	181.026	250.265	-1.21211	2.62587e-05	8.79215e-05	Down
Pop_A01G032224	1035	15.5022	295.531	-5.10066	2.71516e-51	8.80477e-50	Down
Pop_A01G032226	930	5.75453	30.0268	-3.19908	1.01521e-08	4.93792e-08	Down
Pop_A01G032227	1334.27	524.939	286.011	0.201902	0.312076	0.425844	No
Pop_A01G032231	1579.14	1191.27	1633.26	-1.15884	1.80552e-10	1.01958e-09	Down
Pop_A01G032232	555	6.61481	5.96999	-0.537418	0.4959	0.591196	No
Pop_A01G032233	1563	24.4651	4.35037	1.65913	0.0118014	0.0251112	Up
Pop_A01G032236	1687.9	37.1409	268.281	-3.59915	5.63385e-49	1.69407e-47	Down
Pop_A01G032237	1654	527.945	722.81	-1.20269	1.07149e-14	8.16817e-14	Down
Pop_A01G032239	942	5.5731	0	4.72216	0.0143286	0.029915	Up
Pop_A01G032241	2037	11.3441	11.4236	-0.632906	0.320027	0.435082	No
Pop_A01G032243	2765	221.292	186.046	-0.470064	0.022613	0.0450024	No
Pop_A01G032245	1305	43.0204	53.0387	-0.956528	0.00165456	0.00417067	No
Pop_A01G032246	1015	93.7875	1410	-4.59399	1.16363e-147	2.25058e-145	Down
Pop_A01G032248	2157	40.4726	90.1566	-1.96135	6.0268e-08	2.72985e-07	Down
Pop_A01G032249	783	179.945	228.015	-1.04864	1.7585e-05	6.02425e-05	Down
Pop_A01G032250	2073	9.1279	0.905078	2.23454	0.0473224	0.0867081	Up
Pop_A01G032251	3558	29.1624	18.1851	-0.124203	0.788471	0.838817	No
Pop_A01G032255	1013	12.6176	7.19927	0.030317	0.963261	0.974552	No
Pop_A01G032256	1328	0.926233	13.1157	-3.82511	5.73793e-05	0.000183207	Down
Pop_A01G032257	2390	150.676	34.8304	1.46099	2.51222e-07	1.06405e-06	Up
Pop_A01G032258	1493	30.816	16.312	0.205342	0.634812	0.707896	No
Pop_A01G032259	1746	45.7417	4.33658	2.79576	4.80367e-07	1.97752e-06	Up
Pop_A01G032262	915	2351.69	2340.26	-0.694156	0.000161533	0.000482904	No
Pop_A01G032264	4097	636.501	157.579	1.33536	6.74477e-12	4.23739e-11	Up
Pop_A01G032265	918	196.812	29.544	2.00811	2.30021e-11	1.39058e-10	Up
Pop_A01G032266	2160	168.938	94.2021	0.111698	0.611783	0.686855	No
Pop_A01G032268	1373	10.9891	256.792	-5.14235	2.07224e-44	5.4796e-43	Down
Pop_A01G032269	3444	13.1965	14.0406	-0.659325	0.214139	0.315368	No
Pop_A01G032271	1260	3.82041	33.8746	-3.48968	1.8465e-09	9.58195e-09	Down
Pop_A01G032272	2478	122.835	257.861	-1.77396	1.92033e-14	1.43899e-13	Down
Pop_A01G032274	1545	216.077	428.416	-1.69355	1.22962e-13	8.73997e-13	Down
Pop_A01G032275	1830	21.2914	21.4493	-0.62313	0.174282	0.265429	No
Pop_A01G032276	3728	106.242	46.5604	0.55986	0.0662913	0.116544	No
Pop_A01G032277	647	1355.58	855.506	-0.0309274	0.892633	0.921739	No
Pop_A01G032280	1590	356.636	82.0124	1.48166	3.81476e-10	2.1014e-09	Up
Pop_A01G032281	2388	570.286	388.021	-0.150612	0.43549	0.556666	No
Pop_A01G032283	1865	107.05	52.1563	0.321814	0.256957	0.365063	No
Pop_A01G032284	1622	38.2235	120.486	-2.48586	2.75894e-12	1.78485e-11	Down
Pop_A01G032286	1575	4.34126	0.282736	2.8911	0.0522969	0.0947457	Up
Pop_A01G032287	688	32.1382	521.384	-4.82222	1.18809e-60	4.90032e-59	Down
Pop_A01G032288	2631	94.2659	227.293	-2.03025	2.86463e-19	2.8465e-18	Down
Pop_A01G032289	564.61	12.4361	54.6214	-2.71822	1.46448e-11	8.98077e-11	Down
Pop_A01G032290	1646	6.58959	10.6876	-1.43041	0.0440621	0.0814087	Down
Pop_A01G032291	4383	283.322	110.568	0.742669	0.00111345	0.00289563	No
Pop_A01G032294	1203	79.6475	39.5853	0.175397	0.617946	0.692539	No
Pop_A01G032295	654	15.3373	43.5329	-2.31978	5.11933e-08	2.33384e-07	Down
Pop_A01G032296	912	65.0707	110.66	-1.55431	4.2724e-09	2.1469e-08	Down
Pop_A01G032297	1311	164.161	183.143	-0.825519	9.89597e-05	0.000305731	No
Pop_A01G032299	2539	845.647	181.446	1.49224	1.48969e-16	1.27246e-15	Up
Pop_A01G032302	1406	31.3533	31.9463	-0.671508	0.0815624	0.139523	No
Pop_A01G032304	1361	187.79	130.299	-0.174246	0.386242	0.504484	No
Pop_A01G032306	1551	81.7098	45.3443	0.203816	0.541134	0.628637	No
Pop_A01G032307	3033	15.7757	13.1493	-0.519161	0.342221	0.457594	No
Pop_A01G032308	1744	161.373	315.38	-1.69987	3.47795e-11	2.07707e-10	Down
Pop_A01G032309	1040	5043.81	206.259	3.94009	5.27394e-65	2.41225e-63	Up
Pop_A01G032311	2787	55.4219	72.9943	-1.18188	4.13625e-05	0.000134923	Down
Pop_A01G032312	3105	828.727	336.901	0.598274	0.00581605	0.013209	No
Pop_A01G032313	1629	16.2974	11.0151	-0.0400414	0.94389	0.960527	No
Pop_A01G032314	1003	104.132	79.7194	-0.332371	0.27363	0.384405	No
Pop_A01G032327	1830	19.7862	8.04909	0.553567	0.323196	0.438167	No
Pop_A01G032328	1515	131.541	16.3102	2.26694	1.00113e-08	4.8747e-08	Up
Pop_A01G032329	1475	199.283	174.685	-0.547704	0.0125691	0.0265766	No
Pop_A01G032331	1465	0.959214	22.5036	-4.63234	3.79831e-07	1.57937e-06	Down
Pop_A01G032337	3821	3885.61	122.6	4.28793	5.5722e-128	8.59722e-126	Up
Pop_A01G032338	3491	2392.34	463.795	1.73235	3.87313e-20	4.00974e-19	Up
Pop_A01G032341	2737	276.794	169.434	0.0373244	0.861321	0.897309	No
Pop_A01G032342	1007.8	36.9014	61.7377	-1.49121	3.11729e-06	1.16828e-05	Down
Pop_A01G032343	1270	198.341	7.63107	3.92485	2.43327e-25	3.20618e-24	Up
Pop_A01G032346	4449	265.339	19.1073	3.10956	4.10757e-27	5.79436e-26	Up
Pop_A01G036598	895	576.063	33.5366	3.35753	3.32612e-39	7.36812e-38	Up
Pop_A01G036600	1266	144.721	88.4142	-0.0382579	0.880125	0.911578	No
Pop_A01G036601	1596	70.7278	8.96969	2.28552	2.72608e-08	1.27532e-07	Up
Pop_A01G036605	921	3288.87	373.613	2.44533	4.92338e-51	1.58611e-49	Up
Pop_A01G036606	1332	35.2138	2.72299	2.73694	4.03343e-05	0.000131712	Up
Pop_A01G036608	1308	22.7212	26.7306	-0.997948	0.0157996	0.0326651	No
Pop_A01G054455	2427	19.1238	0.565471	3.78939	0.000777269	0.00207733	Up
Pop_A01G054456	1061	56.3655	88.8704	-1.41683	1.32859e-05	4.62047e-05	Down
Pop_A01G054461	1043	8.25118	0.587014	2.23545	0.100822	0.167418	Up
Pop_A01G054463	1070	75.1923	29.3337	0.696586	0.0310251	0.0597051	No
Pop_A01G054467	1052	333.037	139.431	0.61733	0.00258195	0.0062922	No
Pop_A01G054468	1161	34.4629	4.82526	2.15302	0.000503	0.00138661	Up
Pop_A01G054469	2310	8.41776	15.0224	-1.23057	0.0779101	0.134041	Down
Pop_A01G054470	399	39.8866	51.3666	-1.06672	0.000619307	0.00168333	Down
Pop_A01G054472	555	7.3257	6.77684	-0.46952	0.528444	0.616234	No
Pop_A01G054474	2367	226.28	89.6767	0.660998	0.00233161	0.0057236	No
Pop_A01G054475	1173	19.0674	96.8959	-2.93673	1.71432e-19	1.72179e-18	Down
Pop_A01G054476	1434	1.67019	103.829	-6.49525	8.20994e-19	7.95081e-18	Down
Pop_A01G054483	1185	541.611	314.441	0.0971418	0.608943	0.684376	No
Pop_A01G054486	1770	3.25789	1.2309	0.882501	0.45887	0.566521	No
Pop_A01G054487	996	13.1722	11.3607	-0.126225	0.838934	0.879963	No
Pop_A01G054489	1103	83.9515	4.15983	3.34748	4.40684e-06	1.62216e-05	Up
Pop_A01G054491	750	355.805	181.423	0.26187	0.201048	0.298933	No
Pop_A01G054500	1417	6.797	0.926621	2.40184	0.0373773	0.0704768	Up
Pop_A01G054510	1494.26	99.4189	76.8938	-0.33232	0.218813	0.320958	No
Pop_A01G054512	2063.72	280.268	583.898	-1.81914	3.97731e-24	4.96637e-23	Down
Pop_A01G054513	1895	186.659	173.529	-0.583479	0.00326491	0.00779454	No
Pop_A01G054514	1542	69.016	22.2328	0.941601	0.00517315	0.0118789	No
Pop_A01G054515	1054	64.8813	67.0681	-0.75384	0.0170173	0.034957	No
Pop_A01G054534	1740	171.89	165.346	-0.679032	0.00586702	0.0133074	No
Pop_A01G054535	873	133.486	114.351	-0.430291	0.0915482	0.154036	No
Pop_A01G054536	795	54.1414	19.4728	0.762098	0.0350645	0.0665844	No
Pop_A01G054538	2203	305.713	180.743	0.024654	0.890691	0.920101	No
Pop_A01G054541	2475	54.5217	187.989	-2.49961	8.94323e-26	1.19941e-24	Down
Pop_A01G054542	2670	231.53	69.898	1.00848	1.05666e-05	3.72256e-05	Up
Pop_A01G054546	3087	277.448	130.999	0.438785	0.0574631	0.102969	No
Pop_A01G054547	1097	350.174	151.606	0.519135	0.00404665	0.00948808	No
Pop_A01G054548	1397	107.655	121.453	-0.821777	0.00110153	0.00286725	No
Pop_A01G054550	2275	512.277	909.381	-1.49546	3.10817e-11	1.8628e-10	Down
Pop_A01G054551	1005	126.969	55.362	0.443445	0.114288	0.185892	No
Pop_A01G054552	2157	2.66239	4.51936	-1.31999	0.17644	0.268372	Down
Pop_A01G054554	1009	2475.11	2133.32	-0.507821	0.0500091	0.0911028	No
Pop_A01G054561	432	18.5379	44.8434	-1.91852	6.87326e-07	2.77653e-06	Down
Pop_A01G054562	1836	250.144	99.7124	0.604655	0.00881107	0.019277	No
Pop_A01G054565	3891	816.821	243.325	0.995155	0.000252384	0.000733687	No
Pop_A01G054566	1649	5118.01	198.441	4.0027	4.06298e-82	2.72591e-80	Up
Pop_A01G054567	2235	135.097	289.441	-1.79885	1.28434e-21	1.42469e-20	Down
Pop_A01G054569	1549	92.9949	86.3615	-0.511653	0.0519357	0.0941417	No
Pop_A01G054571	3283.94	151.493	34.1746	1.45259	1.42689e-07	6.20966e-07	Up
Pop_A01G054572	2484	13.1054	11.5159	-0.376321	0.510532	0.602442	No
Pop_A01G054578	759	180.318	12.2935	3.11992	2.24668e-17	2.01272e-16	Up
Pop_A01G054579	4235	764.797	381.883	0.219127	0.350151	0.465348	No
Pop_A01G054581	2912	342.306	67.9776	1.58947	4.90057e-09	2.45006e-08	Up
Pop_A01G054582	1400	151.814	98.6226	-0.128683	0.575497	0.660647	No
Pop_A01G054583	1527	34.9491	24.6144	-0.394563	0.394929	0.513651	No
Pop_A01G054592	2639	168.311	55.6022	0.933764	0.000192165	0.000568329	No
Pop_A01G054593	750	58.6642	50.927	-0.526582	0.111184	0.181804	No
Pop_A01G054594	3750	456.729	193.438	0.568486	0.0127397	0.0268859	No
Pop_A01G054595	1080	17.9346	16.2197	-0.484488	0.326465	0.440211	No
Pop_A01G054596	1972	207.368	71.6022	0.825499	0.000621188	0.00168802	No
Pop_A01G054597	1940.9	133.475	103.069	-0.363432	0.137956	0.218616	No
Pop_A01G054599	903	30.0894	12.172	0.655413	0.172952	0.263651	No
Pop_A01G054602	3255	142.38	69.6395	0.342329	0.162986	0.250768	No
Pop_A01G054604	1176	127.405	96.7613	-0.348077	0.21264	0.313685	No
Pop_A01G054606	2928	213.696	97.7904	0.453791	0.0359226	0.0680349	No
Pop_A01G054607	1801	116.601	68.5812	0.0521428	0.84744	0.887065	No
Pop_A01G054608	1473	8.54108	2.85828	0.779202	0.378902	0.496502	No
Pop_A01G054609	1503	19.6455	4.88051	1.282	0.0388189	0.0729487	Up
Pop_A01G054610	1624	74.1185	21.9716	1.12776	0.000860443	0.00228094	Up
Pop_A01G054611	1600.03	145.951	65.5537	0.441306	0.0717105	0.124891	No
Pop_A01G054612	1780	151.552	1.85324	5.28357	7.68389e-15	5.92133e-14	Up
Pop_A01G054614	1908.69	95.5803	28.1045	0.987368	0.00179806	0.00450069	No
Pop_A01G054616	3170	559.845	138.516	1.2819	1.92002e-10	1.08131e-09	Up
Pop_A01G054617	3453	242.057	82.039	0.869222	2.9412e-05	9.79043e-05	No
Pop_A01G054618	630	2.19105	1.87478	-0.572941	0.647229	0.719122	No
Pop_A01G054622	849	1.67019	1.13094	-0.360488	0.816798	0.862235	No
Pop_A01G054623	2958	47.5275	88.3492	-1.53168	2.56248e-06	9.70426e-06	Down
Pop_A01G054633	2189	30.0625	34.0133	-0.95617	0.0367567	0.0694422	No
Pop_A01G054635	2410	389.8	100.14	1.23311	6.17815e-09	3.06587e-08	Up
Pop_A01G054636	870	68.1212	33.3047	0.212909	0.54712	0.63442	No
Pop_A01G054637	1737	174.543	138.264	-0.360373	0.0949969	0.159126	No
Pop_A01G054639	2010	5.1182	84.267	-4.61509	7.25156e-22	8.12724e-21	Down
Pop_A01G054641	4406.57	525.327	252.146	0.395441	0.0665958	0.117045	No
Pop_A01G054643	2729	212.91	172.326	-0.401233	0.0671328	0.117885	No
Pop_A01G054645	648	88.3976	24.5852	1.15106	0.000487	0.00134674	Up
Pop_A01G054646	1453	26.7569	8.78518	0.966425	0.0624562	0.110602	No
Pop_A01G054647	1284	27.94	11.6528	0.877129	0.156148	0.242312	No
Pop_A01G054649	2610	702.808	1401.79	-1.7281	2.06e-17	1.85191e-16	Down
Pop_A01G054651	2421	74.9693	97.3467	-1.05547	0.000125195	0.000380703	Down
Pop_A01G054652	674	162.088	383.975	-2.05493	3.4922e-17	3.09678e-16	Down
Pop_A01G054653	774	160.89	6068.02	-5.99865	4.47037e-214	2.32781e-211	Down
Pop_A01G054655	1980	0.595501	248.605	-8.50811	4.08882e-22	4.63146e-21	Down
Pop_A01G054656	1200	86.0062	26.9676	0.92648	0.00692827	0.01548	No
Pop_A01G054657	1053	1.28995	0	3.1611	0.139122	0.220182	Up
Pop_A01G054658	2622.48	62.7884	542.522	-3.85803	5.36098e-58	2.06342e-56	Down
Pop_A01G054659	1944	79.939	144.299	-1.52817	2.66142e-11	1.6009e-10	Down
Pop_A01G054660	2111	1043.6	176.223	1.89255	5.10803e-28	7.49865e-27	Up
Pop_A01G054661	744	299.24	37.0673	2.23044	2.2405e-07	9.54788e-07	Up
Pop_A01G054663	1881.93	183.84	92.3404	0.34748	0.153243	0.238439	No
Pop_A01G054665	3664	76.0605	50.9874	-0.143476	0.612321	0.687359	No
Pop_A01G054667	1463	173.156	245.467	-1.15336	1.27599e-08	6.14615e-08	Down
Pop_A01G054668	1955	210.775	68.0257	0.887286	0.000800565	0.00213527	No
Pop_A01G054670	1275	216.921	199.396	-0.573826	0.00453938	0.0105439	No
Pop_A01G054671	1438	38.0185	16.0095	0.593582	0.2096	0.309997	No
Pop_A01G054672	1119	189.164	101.103	0.238328	0.481609	0.576987	No
Pop_A01G054675	6245	186.862	79.2311	0.543798	0.134666	0.214224	No
Pop_A01G054677	1687	58.5156	64.7341	-0.79438	0.00652563	0.0146716	No
Pop_A01G054678	2954	224.334	200.287	-0.602185	0.00734124	0.0163191	No
Pop_A01G054683	884	416.094	185.298	0.446089	0.0103149	0.0222472	No
Pop_A01G054684	2095	87.473	138.869	-1.25916	5.9728e-06	2.1649e-05	Down
Pop_A01G054689	2499	187.02	60.9162	0.872431	0.00110529	0.00287608	No
Pop_A01G054691	2461	435.414	216.438	0.356275	0.0596338	0.10626	No
Pop_A01G054692	1830	152.204	54.0653	0.821938	0.000707351	0.00190258	No
Pop_A01G054693	2953	395.679	181.99	0.423726	0.111418	0.182131	No
Pop_A01G054694	1350	75.3078	84.0154	-0.861686	0.000583534	0.001592	No
Pop_A01G054699	1461	258.166	561.339	-1.77042	2.06422e-23	2.49249e-22	Down
Pop_A01G054700	1761	55.8352	21.3752	0.560095	0.141312	0.223235	No
Pop_A01G054701	612	36.3388	82.6096	-1.95852	4.17441e-10	2.29136e-09	Down
Pop_A01G054702	2837.15	121.281	169.421	-1.15084	1.3969e-07	6.08502e-07	Down
Pop_A01G054704	2811	176.075	67.2586	0.722175	0.027641	0.0538627	No
Pop_A01G054707	2702	71.2895	19.9615	1.13837	0.000853369	0.00226429	Up
Pop_A01G054710	3552	108.44	59.0405	0.226328	0.576001	0.661114	No
Pop_A01G054711	2233	172.22	93.5663	0.12288	0.628456	0.701964	No
Pop_A01G054712	3448.47	372.933	186.228	0.272571	0.118702	0.19221	No
Pop_A01G054713	585	61.5176	15.3974	1.28763	0.00182539	0.00456383	Up
Pop_A01G054714	1746	23.1683	3.52973	2.03761	0.00354726	0.00841002	Up
Pop_A01G054715	858	1.14934	452.676	-8.94499	1.74659e-32	3.03259e-31	Down
Pop_A01G054716	2649.6	264.542	93.5736	0.880617	8.5676e-05	0.000267023	No
Pop_A01G054720	837	34.0645	9.4506	1.01951	0.0478421	0.0875419	Up
Pop_A01G054721	1782	146.309	58.4554	0.644775	0.00707179	0.0157608	No
Pop_A01G054727	447	10.5012	14.1467	-1.03301	0.0602484	0.10719	Down
Pop_A01G054728	2310	98.5734	41.0558	0.470576	0.116149	0.188505	No
Pop_A01G054729	3533	258.105	165.302	-0.0313381	0.909138	0.933707	No
Pop_A01G054730	1470	45.5925	35.5634	-0.304782	0.376956	0.494358	No
Pop_A01G054731	2010	43.971	40.2456	-0.61642	0.0662047	0.116414	No
Pop_A01G054733	4968.51	208.229	150.204	-0.250905	0.291927	0.404159	No
Pop_A01G054735	1338	24.3419	46.2525	-1.64532	4.29999e-06	1.58455e-05	Down
Pop_A01G054736	982	10.6991	37.9009	-2.44194	1.16634e-07	5.12272e-07	Down
Pop_A01G054738	1489	76.7731	104.724	-1.06865	1.77369e-05	6.07246e-05	Down
Pop_A01G054739	3006	98.8634	46.0225	0.317008	0.283487	0.394385	No
Pop_A01G054741	1917	8.49942	158.375	-5.01259	1.84849e-32	3.20643e-31	Down
Pop_A01G054744	3848	1155.67	526.402	0.462184	0.0363183	0.0687229	No
Pop_A01G054745	1094	21.6387	21.2614	-0.647434	0.144906	0.228042	No
Pop_A01G054747	3645	279.345	163.113	0.0778093	0.767318	0.821341	No
Pop_A01G054748	2529	411.157	306.542	-0.33475	0.0560595	0.10073	No
Pop_A01G054749	396	7.89607	4.26593	0.089036	0.916833	0.939881	No
Pop_A01G054750	735	9.42565	90.6475	-4.02629	1.19068e-23	1.45556e-22	Down
Pop_A01G054751	681	27.7899	17.9548	-0.0429761	0.922948	0.944437	No
Pop_A01G054752	2038	15.0403	147.709	-3.85545	2.11745e-24	2.68487e-23	Down
Pop_A01G054753	2277	50.7028	130.883	-1.95322	8.08989e-12	5.05315e-11	Down
Pop_A01G054754	2594.26	273.038	244.348	-0.529203	0.00566489	0.0128992	No
Pop_A01G054759	948	21.1743	12.9296	-0.159611	0.773234	0.826337	No
Pop_A01G054760	3625.03	669.14	207.348	1.00533	1.46931e-05	5.08079e-05	Up
Pop_A01G054762	1113	31.8247	31.9982	-0.730252	0.0512072	0.0930392	No
Pop_A01G054765	2283	1894.23	1827.22	-0.670224	7.42377e-05	0.000233077	No
Pop_A01G054766	357	0.595501	0.608557	-0.0312035	0.987386	0.991357	No
Pop_A01G054768	2028	10.7407	7.68968	-0.0975413	0.883574	0.914354	No
Pop_A01G054769	1749	57.3585	63.8833	-0.801063	0.00522391	0.0119858	No
Pop_A01G054770	651	27.7648	15.2715	0.0915886	0.83944	0.880357	No
Pop_A01G054771	2057	13.0143	25.8485	-1.59552	0.00211056	0.0052162	Down
Pop_A01G054772	2223	180.415	65.5088	0.731293	0.00327538	0.00781644	No
Pop_A01G054774	546	164.587	0.587014	6.9077	2.67893e-14	1.99172e-13	Up
Pop_A01G054775	1836	72.6297	31.6989	0.582399	0.0725811	0.126208	No
Pop_A01G054776	1185	73.3487	56.765	-0.345364	0.229661	0.334327	No
Pop_A01G054777	600	147.112	29.3492	1.44677	0.00018921	0.000559959	Up
Pop_A01G054780	812	1221.68	921.866	-0.312542	0.026861	0.0524977	No
Pop_A01G054781	3165	46.8486	31.748	-0.0884973	0.796364	0.84543	No
Pop_A01G054782	264	1.25696	0	3.20396	0.132692	0.211389	Up
Pop_A01G054787	2736	675.122	487.57	-0.220497	0.161129	0.248552	No
Pop_A01G054790	621	273.615	187.612	-0.17861	0.471069	0.573467	No
Pop_A01G054791	6717.09	1630.26	562.368	0.792613	0.0118714	0.0252452	No
Pop_A01G054792	636	1213.34	362.339	1.02213	1.85809e-07	7.99056e-07	Up
Pop_A01G054794	1575	76.4642	55.834	-0.298752	0.311759	0.425455	No
Pop_A01G054795	1672	156.997	90.2875	-0.00944933	0.976253	0.984232	No
Pop_A01G054796	1401	65.8303	45.1388	-0.341012	0.335027	0.449992	No
Pop_A01G054798	507	0.297751	1.20936	-1.74621	0.311759	0.425455	Down
Pop_A01G054801	1923	57.671	64.3383	-0.867686	0.00341139	0.00811312	No
Pop_A01G054802	2391	183.396	29.7716	1.82962	5.06682e-10	2.758e-09	Up
Pop_A01G054803	652.98	286.624	65.5685	1.43212	3.11375e-10	1.72595e-09	Up
Pop_A01G054804	2769	111.309	147.866	-1.08805	2.76698e-07	1.16693e-06	Down
Pop_A01G054809	681	0	0.304279	-1.6124	0.463123	0.566521	Down
Pop_A01G054811	2091	905.991	64.7745	3.02971	1.29715e-49	3.98452e-48	Up
Pop_A01G054812	1275	28.3265	11.6927	0.379442	0.453038	0.564297	No
Pop_A01G054814	1071	9.26066	10.1773	-0.713736	0.278072	0.389776	No
Pop_A01G054820	2493	1702.87	52.0493	4.29963	5.2058e-97	4.65215e-95	Up
Pop_A01G054823	2345	74.9683	181.712	-1.97711	9.59525e-16	7.80695e-15	Down
Pop_A01G054830	1242	888.295	751.632	-0.485986	0.0103111	0.0222407	No
Pop_A01G054836	351	11.9317	11.8262	-0.469455	0.421329	0.541897	No
Pop_A01G054837	2027	271.103	67.6079	1.30336	7.07998e-10	3.80637e-09	Up
Pop_A01G054838	1735	442.506	166.099	0.704463	5.78874e-05	0.00018471	No
Pop_A01G054839	4149	135.28	34.8399	1.316	4.05092e-06	1.49797e-05	Up
Pop_A01G054843	1539	138.156	90.5566	-0.0661814	0.804025	0.851627	No
Pop_A01G054845	546	181.504	97.4898	0.0421452	0.888933	0.918861	No
Pop_A01G054848	2014	255.615	11.2332	3.80973	1.57438e-31	2.64209e-30	Up
Pop_A01G054853	1835	246.146	193.994	-0.393876	0.0466094	0.0855551	No
Pop_A01G054856	858	8.04536	27.227	-2.28561	5.23315e-06	1.91023e-05	Down
Pop_A01G054857	3114	46.2036	48.7592	-0.757004	0.0179039	0.0365618	No
Pop_A01G054870	564	0.297751	0	1.48584	0.499135	0.591196	Up
Pop_A01G054872	1797	185.739	111.188	-0.00126591	0.995208	0.996477	No
Pop_A01G054880	2003	205.534	121.134	0.0596259	0.767264	0.821332	No
Pop_A01G056844	1715	147.258	21.2847	2.01246	3.26327e-11	1.95295e-10	Up
Pop_A01G056845	3009	638.75	162.334	1.28655	1.45894e-09	7.6411e-09	Up
Pop_A01G056847	1958	977.913	140.088	2.13819	6.50176e-36	1.27251e-34	Up
Pop_A01G056848	642	31.9158	5.55972	1.83209	0.000698106	0.00187958	Up
Pop_A01G056849	504	3.41503	0	4.21514	0.0343922	0.0654362	Up
Pop_A01G056850	2211	60.4255	58.7047	-0.672002	0.022634	0.0450409	No
Pop_A01G056852	2535	174.949	83.5896	0.356395	0.107526	0.176755	No
Pop_A01G056853	3153	28.204	1.26623	3.73131	6.55691e-06	2.36632e-05	Up
Pop_A01G056854	2577	74.8364	48.5944	-0.0669449	0.818459	0.863706	No
Pop_A01G056856	441	17.9502	43.6046	-2.02994	1.70529e-06	6.58796e-06	Down
Pop_A01G056857	2041	459.297	95.6846	1.54287	1.08894e-13	7.76554e-13	Up
Pop_A01G056858	1068.18	35.5705	26.8919	-0.31466	0.407793	0.527581	No
Pop_A01G056859	1130.05	330.103	186.645	0.0971526	0.618954	0.693266	No
Pop_A01G056862	1148	1.67019	268.608	-7.82106	1.17507e-28	1.7657e-27	Down
Pop_A01G056865	1284	24.045	22.5294	-0.538053	0.200142	0.297759	No
Pop_A01G056866	750	155.13	65.589	0.51426	0.295618	0.408406	No
Pop_A01G056867	1674	72.4726	26.105	0.757649	0.0350354	0.0665394	No
Pop_A01G056868	1491	14.4024	34.7371	-2.18962	0.000520443	0.00143127	Down
Pop_A01G056869	1444	1.63721	0	3.01132	0.160974	0.248342	Up
Pop_A01G056872	987	2824.78	389.172	2.09571	1.03087e-20	1.09336e-19	Up
Pop_A01G056874	2733	49.6847	4.7546	2.68522	9.21232e-07	3.66591e-06	Up
Pop_A01G056876	885	11.6835	55.3223	-2.84388	9.89375e-13	6.6001e-12	Down
Pop_A01G056878	1407.04	455.934	110.931	1.34546	2.05525e-13	1.43764e-12	Up
Pop_A01G056879	2043	263.797	69.474	1.14653	2.35908e-06	8.97352e-06	Up
Pop_A01G056880	3774	150.376	55.1369	0.763623	0.0161007	0.0332241	No
Pop_A01G056881	2388	43.5664	27.1598	0.0228333	0.957968	0.970603	No
Pop_A01G056887	1974	5.95326	0	4.92702	0.00968091	0.0209968	Up
Pop_A01G056888	3178	5.97764	194.345	-5.85825	2.7868e-38	5.97228e-37	Down
Pop_A01G056890	1538	124.553	30.1301	1.27991	0.000103049	0.000317478	Up
Pop_A01G056891	822	22.5719	4.59778	1.37491	0.0318802	0.0611627	Up
Pop_A01G056892	1717	141.538	122.227	-0.458619	0.0296373	0.0573237	No
Pop_A01G056898	921	44.2193	41.7652	-0.675393	0.0610611	0.108447	No
Pop_A01G056900	2234	214.701	52.8175	1.28385	2.57006e-05	8.61859e-05	Up
Pop_A01G056901	3237	285.681	71.7381	1.3301	5.50688e-05	0.000176371	Up
Pop_A01G056902	659	15.8008	123.501	-3.63181	3.67732e-27	5.1969e-26	Down
Pop_A01G056903	1167	29.6745	4.44257	1.97816	0.0010122	0.00265232	Up
Pop_A01G056904	1674	10.9717	5.70879	0.194913	0.790524	0.840499	No
Pop_A01G056908	2436.32	232.201	553.45	-1.9224	5.12448e-22	5.77918e-21	Down
Pop_A01G056911	1612	218.791	149.731	-0.141103	0.5011	0.593173	No
Pop_A01G056913	2505	136.134	70.049	0.141412	0.672833	0.741006	No
Pop_A01G056914	1551	17.3712	862.713	-6.42663	3.02834e-112	3.47457e-110	Down
Pop_A01G056915	1515	28.2856	153.881	-3.19202	4.9142e-29	7.50927e-28	Down
Pop_A01G056916	801	103.007	67.6262	-0.146471	0.578259	0.662864	No
Pop_A01G056918	1855.06	25.1345	69.7386	-2.37877	3.01068e-08	1.40416e-07	Down
Pop_A01G056919	810	74.9536	50.9933	-0.0756286	0.786698	0.837451	No
Pop_A01G056920	633	763.325	5.36154	6.32945	1.01241e-60	4.18529e-59	Up
Pop_A01G056921	942	100.586	47.1026	0.404585	0.145786	0.229233	No
Pop_A01G056922	1347	126.199	87.1701	-0.181339	0.435186	0.556402	No
Pop_A01G056924	3491	127.322	40.7713	0.886826	0.00144323	0.00367577	No
Pop_A01G056925	2432.96	316.238	120.7	0.658177	0.000780703	0.00208579	No
Pop_A01G056927	1551	13.345	2.13598	1.85621	0.0223306	0.0445125	Up
Pop_A01G056950	1065	274.344	201.648	-0.258348	0.189826	0.285218	No
Pop_A01G056952	1665	105.032	50.9462	0.253707	0.43452	0.55572	No
Pop_A01G056953	1860	240.976	189.037	-0.307535	0.124935	0.201041	No
Pop_A01G056955	255	0.297751	0	1.48584	0.499135	0.591196	Up
Pop_A01G056957	1956	85.3621	1.47055	4.86565	5.0679e-12	3.21485e-11	Up
Pop_A01G056959	2603	173.964	84.501	0.24284	0.318277	0.432985	No
Pop_A01G056964	4254.53	182.283	294.021	-1.368	8.58781e-08	3.82713e-07	Down
Pop_A01G056965	2341	23.572	915.878	-6.12385	1.10822e-94	9.52629e-93	Down
Pop_A01G056966	900	88.3221	21.2002	1.35012	2.53746e-05	8.51614e-05	Up
Pop_A01G056967	1237	50.2212	36.7477	-0.334153	0.429057	0.550136	No
Pop_A01G056972	1548	3.67112	112.085	-5.55827	2.48272e-25	3.27054e-24	Down
Pop_A01G056973	1878	371.74	122.808	0.83788	0.00014083	0.000425025	No
Pop_A01G056975	1788	15.3538	53.5474	-2.58749	7.77865e-11	4.52085e-10	Down
Pop_A01G056976	1530	9.7234	5.2339	0.08204	0.909574	0.934084	No
Pop_A01G056977	435	22.7298	11.5712	0.275867	0.579504	0.663988	No
Pop_A01G056978	1873	56.1988	225.334	-2.74936	3.33886e-30	5.34642e-29	Down
Pop_A01G056981	2453	203.64	82.6996	0.527536	0.0295281	0.0571432	No
Pop_A01G056982	963	21.8028	22.5845	-0.964163	0.046016	0.084572	No
Pop_A01G056985	1704	31.3447	34.0446	-0.93259	0.0506628	0.0921552	No
Pop_A01G056986	4660	0.628482	9.18165	-3.78173	0.000655885	0.00177544	Down
Pop_A01G056988	872.46	182.002	179.329	-0.716143	0.000474882	0.00131573	No
Pop_A01G056991	2695	217.645	77.1622	0.787362	0.012317	0.0260974	No
Pop_A01G056993	634.52	285.073	76.6051	1.10565	2.46848e-06	9.36532e-06	Up
Pop_A01G056994	1431	20.2914	33.6136	-1.30938	0.00303858	0.00729893	Down
Pop_A01G056995	2504	374.596	124.278	0.864709	3.4569e-06	1.28878e-05	No
Pop_A01G056996	1761	107.339	6.57854	3.2897	3.49973e-15	2.74837e-14	Up
Pop_A01G056997	1972	3.04263	57.9874	-4.95837	9.14849e-15	7.00858e-14	Down
Pop_A01G056998	2535	8.88835	4.1245	0.231356	0.796569	0.845588	No
Pop_A01G056999	3447	90.8274	124.952	-1.13375	2.36312e-05	7.96208e-05	Down
Pop_A01G057000	2112	75.2088	57.0681	-0.229177	0.477788	0.573467	No
Pop_A01G057003	1155	163.077	158.292	-0.65368	0.00103017	0.00269484	No
Pop_A01G057004	510	54.5467	22.895	0.564737	0.124616	0.200594	No
Pop_A01G057005	957	19.4468	14.3096	-0.337749	0.49177	0.587174	No
Pop_A01G057007	2839.98	92.6634	151.001	-1.37831	2.25439e-09	1.16129e-08	Down
Pop_A01G057009	2403	538.743	271.356	0.280101	0.104385	0.172295	No
Pop_A01G057010	1152	26.0702	74.4493	-2.17392	2.99008e-12	1.93001e-11	Down
Pop_A01G057011	1473	126.226	54.3587	0.55228	0.0405555	0.0758463	No
Pop_A01G057012	1020	10.095	190.142	-5.0972	1.12121e-38	2.43852e-37	Down
Pop_A01G057013	918	66.8612	0.304279	6.6261	9.02699e-09	4.41525e-08	Up
Pop_A01G057014	2909	144.315	129.848	-0.586983	0.012149	0.025782	No
Pop_A01G057018	5166	86.6763	87.1572	-0.733836	0.0216087	0.0432288	No
Pop_A01G057022	777	187.423	47.3694	1.38469	2.97467e-05	9.89272e-05	Up
Pop_A01G057023	1487.68	76.9946	91.8904	-0.97891	9.81609e-05	0.000303436	No
Pop_A01G057024	807	136.166	108.864	-0.339064	0.30782	0.420822	No
Pop_A01G057025	752	7.52451	2.23593	1.24309	0.1953	0.29158	Up
Pop_A01G057027	1524	10.2615	4.66843	0.672211	0.35296	0.467748	No
Pop_A01G057029	4309.99	164.617	40.6995	1.40167	4.91898e-06	1.80065e-05	Up
Pop_A01G057032	2462	7.83011	49.3658	-3.32656	1.0076e-12	6.71838e-12	Down
Pop_A01G057034	2805	9.97949	106.444	-4.1926	1.13019e-23	1.38349e-22	Down
Pop_A01G057035	831	110.831	41.1875	0.812137	0.0105172	0.0226349	No
Pop_A01G057036	1904	126.572	110.852	-0.559115	0.0391347	0.0734988	No
Pop_A01G057037	3574	46.708	8.93598	1.73195	0.000687511	0.00185395	Up
Pop_A01G057038	3109	1.8108	190.044	-7.06686	1.25749e-28	1.88745e-27	Down
Pop_A01G057041	1392	21.2002	4.02455	1.74238	0.00621311	0.0140266	Up
Pop_A01G057042	2485	39.2338	74.8632	-1.5701	5.83799e-07	2.37765e-06	Down
Pop_A01G058623	1101	12.9891	10.0592	-0.440423	0.465223	0.568602	No
Pop_A01G058634	3146	55.2559	16.2903	1.03517	0.0188265	0.0382312	Up
Pop_A01G058645	2167	1666.01	193.029	2.36318	2.78916e-44	7.34307e-43	Up
Pop_A01G058667	2594	401.288	123.238	1.02725	3.64931e-08	1.68769e-07	Up
Pop_A01G058687	2687	129.309	97.6965	-0.223762	0.353649	0.46849	No
Pop_A01G058690	3942.75	668.297	95.5735	2.10384	1.08672e-19	1.10209e-18	Up
Pop_A01G058691	2136.14	181.622	68.7352	0.678796	0.0227741	0.0452848	No
Pop_A01G058693	993	33.7094	64.6541	-1.70427	8.34106e-07	3.33747e-06	Down
Pop_A01G058695	858	489.133	312.081	-0.0582866	0.811661	0.857836	No
Pop_A01G058698	870	28.7005	26.3463	-0.515596	0.239272	0.34627	No
Pop_A01G058699	2098	351.835	190.545	0.192351	0.323693	0.438167	No
Pop_A01G058702	3104	112.036	126.018	-0.893441	6.30394e-05	0.000199982	No
Pop_A01G058703	870	13.7252	37.4337	-2.18158	2.10359e-07	8.99342e-07	Down
Pop_A01G058704	735	3.22491	1.28777	0.922148	0.455997	0.566521	No
Pop_A01G058705	765	8.46727	41.8869	-2.89454	2.53497e-09	1.29891e-08	Down
Pop_A01G058706	1630	255.126	6.00531	4.84183	1.677e-29	2.61572e-28	Up
Pop_A01G058708	1142.45	68.9421	74.6728	-0.783703	0.0202489	0.0407558	No
Pop_A01G058709	1627	268.893	189.688	-0.211566	0.293245	0.405622	No
Pop_A01G058710	740	19.208	44.8812	-1.7909	0.000195701	0.000578031	Down
Pop_A01G058712	2133	0.297751	0	1.48584	0.499135	0.591196	Up
Pop_A01G058713	972	9.71555	8.21206	-0.388741	0.544591	0.632055	No
Pop_A01G058717	4488	17.255	186.217	-4.40508	1.13589e-07	4.99465e-07	Down
Pop_A01G058718	1359.02	138.279	335.597	-2.05426	7.92206e-20	8.09012e-19	Down
Pop_A01G058720	1422	1.86031	0	2.84634	0.188378	0.283465	Up
Pop_A01G058721	1584	979.922	347.447	0.780445	1.34025e-06	5.24165e-06	No
Pop_A01G058722	1594.4	81.4174	44.1303	0.146674	0.623343	0.697361	No
Pop_A01G058723	1380	88.5131	77.3931	-0.503247	0.0647123	0.114086	No
Pop_A01G058724	1855.59	37.4222	36.4132	-0.746417	0.0352758	0.0669363	No
Pop_A01G058735	1680	642.467	6.83974	5.92474	1.05021e-54	3.7516e-53	Up
Pop_A01G058746	1394	26.1944	21.9467	-0.425735	0.347348	0.463236	No
Pop_A01G058757	1071	127.655	93.4181	-0.285307	0.221173	0.323781	No
Pop_A01G058768	1338	54.3793	36.4348	-0.265359	0.472342	0.573467	No
Pop_A01G058779	1008	1.33946	3.08414	-1.92469	0.121577	0.19632	Down
Pop_A01G058780	1512	5.27535	12.8357	-1.95505	0.00897486	0.0196116	Down
Pop_A01G058781	576	174.23	139.192	-0.425736	0.0781199	0.134352	No
Pop_A01G058785	3521	16.5039	7.19313	0.589966	0.3418	0.457087	No
Pop_A01G058787	1641	249.442	43.571	1.8468	5.08268e-14	3.7066e-13	Up
Pop_A01G058788	1546	200.434	101.761	0.305523	0.13979	0.221108	No
Pop_A01G058791	2243	280.816	92.0887	0.855535	4.26014e-05	0.00013868	No
Pop_A01G058792	3816	373.392	88.1997	1.44051	2.80218e-08	1.31002e-07	Up
Pop_A01G058796	1692	47.7739	55.7635	-0.897989	0.00543454	0.0124275	No
Pop_A01G058798	2527	2039.16	3323.09	-1.37338	3.47351e-15	2.72818e-14	Down
Pop_A01G058800	2246	83.1874	40.0584	0.349114	0.222099	0.324873	No
Pop_A01G058804	684	27.7654	747.636	-5.30573	3.7128e-60	1.50612e-58	Down
Pop_A01G058805	2041	508.415	131.552	1.19276	8.27297e-10	4.41924e-09	Up
Pop_A01G058806	2068	199.571	8.96969	3.66058	1.0766e-23	1.31938e-22	Up
Pop_A01G058807	2197	164.68	73.8142	0.457923	0.081163	0.138927	No
Pop_A01G058810	951	41.846	137.021	-2.46713	5.39967e-16	4.45218e-15	Down
Pop_A01G058811	2143	374.25	226.015	0.0210557	0.907288	0.932155	No
Pop_A01G058814	2823	84.8098	33.5228	0.714809	0.0191618	0.0388248	No
Pop_A01G058815	4564	410.411	164.851	0.624605	0.0130804	0.0275437	No
Pop_A01G058816	2163	5432.4	3339.75	-0.0283864	0.862128	0.89777	No
Pop_A01G058817	1422	209.263	82.3309	0.640814	0.00458107	0.0106311	No
Pop_A01G058818	3071	679.127	188.458	1.20475	1.83368e-07	7.89122e-07	Up
Pop_A01G058819	2010	150.996	196.073	-1.11338	6.66168e-08	3.00486e-07	Down
Pop_A01G058820	3640	319.605	87.5581	1.17914	2.27494e-06	8.66746e-06	Up
Pop_A01G058823	2511	123.495	79.2364	-0.0554585	0.828971	0.871775	No
Pop_A01G058824	1429.92	122.453	70.5258	0.0355701	0.890372	0.919842	No
Pop_A01G058826	3267	576.365	201.981	0.859397	0.000496896	0.00137167	No
Pop_A01G058829	3348	16.4953	25.1092	-1.2706	0.00611191	0.0138173	Down
Pop_A01G058830	1146	125.415	76.7388	-0.0227527	0.926065	0.9468	No
Pop_A01G058831	2562	67.0314	234.775	-2.43385	4.52811e-17	3.98796e-16	Down
Pop_A01G058832	2181	857.491	707.175	-0.388728	0.119	0.192653	No
Pop_A01G058833	2342	87.9349	482.349	-3.10993	6.24875e-53	2.12965e-51	Down
Pop_A01G058834	2958	326.046	61.5635	1.70686	1.7901e-08	8.52544e-08	Up
Pop_A01G058835	5574	112.092	48.2951	0.435006	0.171846	0.262253	No
Pop_A01G058836	2640	111.911	44.3036	0.590008	0.0911477	0.153486	No
Pop_A01G058837	1490	93.522	81.5838	-0.546484	0.0449342	0.0827803	No
Pop_A01G058838	1440	11.7911	4.54091	0.765584	0.277521	0.389085	No
Pop_A01G058839	3330	108.547	140.114	-1.0571	3.4876e-06	1.2996e-05	Down
Pop_A01G058840	1158	26.7231	3.65737	2.02301	0.00184738	0.00461398	Up
Pop_A01G058841	3408	49.6752	57.7862	-0.951069	0.0174395	0.0357186	No
Pop_A01G058842	975	34.3135	53.9868	-1.32679	5.98347e-05	0.000190474	Down
Pop_A01G058843	2704	199.671	135.165	-0.144686	0.518761	0.60702	No
Pop_A01G058844	1242	69.5872	118.2	-1.45113	6.91506e-08	3.11448e-07	Down
Pop_A01G058845	3339	335.16	259.521	-0.301073	0.0903482	0.152286	No
Pop_A01G058846	1257	153.915	4623.51	-5.57165	4.3369e-232	2.93581e-229	Down
Pop_A01G058847	4110	339.786	261.035	-0.335618	0.172917	0.263605	No
Pop_A01G058848	2882	123.118	91.5565	-0.182875	0.552843	0.639813	No
Pop_A01G058849	3669	473.347	48.4193	2.66415	1.57322e-24	2.00796e-23	Up
Pop_A01G058850	645	96.5575	124.505	-1.07709	7.17978e-05	0.000225941	Down
Pop_A01G058852	1137	91.547	32.9419	0.775545	0.00697287	0.0155628	No
Pop_A01G058854	3603	684.732	514.512	-0.306106	0.229495	0.334121	No
Pop_A01G058856	1951	256.871	859.035	-2.46893	1.85308e-50	5.84471e-49	Down
Pop_A01G058857	2374	171.196	94.6523	0.137838	0.527111	0.614944	No
Pop_A01G058858	4899	242.083	51.5009	1.61588	1.05761e-09	5.59982e-09	Up
Pop_A01G058859	1534.31	235.093	58.47	1.28787	4.40002e-06	1.61998e-05	Up
Pop_A01G058860	2431	181.862	82.7321	0.405492	0.0706882	0.123384	No
Pop_A01G058861	2511	514.172	103.475	1.81759	9.43999e-10	5.01888e-09	Up
Pop_A01G058862	3044	448.157	81.3923	1.71488	7.67382e-16	6.27947e-15	Up
Pop_A01G058863	2346.81	25.0788	268.291	-3.98614	3.13624e-37	6.46282e-36	Down
Pop_A01G058864	1962	52.571	56.5575	-0.759625	0.0117551	0.0250196	No
Pop_A01G058878	1280	2.00092	1.85324	-0.517964	0.669837	0.738483	No
Pop_A01G058901	807	8.31013	55.5662	-3.27584	3.31465e-13	2.28814e-12	Down
Pop_A01G058923	1578	45.2289	52.3252	-0.902585	0.013679	0.028687	No
Pop_A01G058944	2617.96	195.081	204.38	-0.790223	0.000191953	0.000567764	No
Pop_A01G058955	3119	776.105	501.449	-0.0876216	0.608406	0.6839	No
Pop_A01G058998	2724	268.787	86.3593	0.931591	0.000126221	0.000383672	No
Pop_A01G058999	2106	8.62358	33.9851	-2.90014	8.60761e-08	3.83469e-07	Down
Pop_A01G059018	1512	153.889	80.8323	0.174364	0.482365	0.577675	No
Pop_A01G059019	3602	84.9825	20.1564	1.37962	0.000226584	0.000663136	Up
Pop_A01G059024	2951	14.1558	12.4088	-0.41838	0.496669	0.591196	No
Pop_A01G059025	711	0.297751	0	1.48584	0.499135	0.591196	Up
Pop_A01G059027	2709	68.7017	101.118	-1.24201	1.09404e-05	3.84501e-05	Down
Pop_A01G059028	2009	561.147	76.3033	2.17583	8.83025e-21	9.39309e-20	Up
Pop_A01G059030	2595	36.4047	72.0583	-1.72467	6.61762e-08	2.98648e-07	Down
Pop_A01G059031	1732.54	144.017	188.778	-1.13415	6.73695e-08	3.03704e-07	Down
Pop_A01G059032	1869	99.1934	388.728	-2.78859	5.12537e-37	1.04741e-35	Down
Pop_A01G059033	1988	60.3249	21653.2	-9.25395	0	0	Down
Pop_A01G059035	2554	87.3299	105.665	-0.944022	0.00293157	0.00706254	No
Pop_A01G059036	4128	59.8943	42.3866	-0.333388	0.328348	0.442268	No
Pop_A01G059037	1125	209.965	136.75	-0.122087	0.602656	0.678662	No
Pop_A01G059038	4011	517.089	321.476	0.00761627	0.962648	0.974288	No
Pop_A01G059039	1341	54.2664	51.3848	-0.587942	0.0826889	0.141098	No
Pop_A01G059041	858	8.00453	8.11975	-0.327204	0.657697	0.727959	No
Pop_A01G059043	1827	82.7594	11.1073	2.29824	2.15139e-08	1.01737e-07	Up
Pop_A01G059044	2543	62.9975	46.3574	-0.163221	0.616309	0.691063	No
Pop_A01G059045	1761	32.5947	43.351	-0.975616	0.0135317	0.0284079	No
Pop_A01G059046	5556.45	326.695	174.601	0.261886	0.214389	0.315668	No
Pop_A01G059047	1151	140.265	57.4278	0.624677	0.0161997	0.033413	No
Pop_A01G059048	6356	470.18	112.832	1.37814	1.48029e-06	5.76066e-06	Up
Pop_A01G059049	4019	338.917	76.5689	1.40933	1.35944e-10	7.74791e-10	Up
Pop_A01G059050	1549	29.2621	946.265	-5.64319	4.56926e-119	5.96261e-117	Down
Pop_A01G059053	3823	233.158	76.3949	0.891064	3.9336e-05	0.000128646	No
Pop_A01G059054	3165	96.9638	168.783	-1.4204	2.53535e-08	1.18917e-07	Down
Pop_A01G059056	453	12.4275	287.738	-5.19758	1.50552e-50	4.76234e-49	Down
Pop_A01G059057	1374	648.159	102.989	1.95432	2.58575e-25	3.40378e-24	Up
Pop_A01G059058	1214	13.2295	7.44054	0.228961	0.718095	0.780046	No
Pop_A01G059059	3197	363.298	110.724	1.05501	1.20765e-05	4.21965e-05	Up
Pop_A01G059062	2170	31.8986	1215.56	-6.05283	8.40105e-120	1.11237e-117	Down
Pop_A01G059063	1379	46.3521	10.8876	1.34019	0.00302561	0.00727094	Up
Pop_A01G059064	3914	195.613	83.0001	0.511598	0.0459296	0.0844303	No
Pop_A01G059067	3927.6	123.208	204.617	-1.32918	4.01624e-08	1.85075e-07	Down
Pop_A01G059068	854	1.11636	2.47558	-1.50368	0.246216	0.35312	Down
Pop_A01G059069	1538.5	311.246	160.603	0.246873	0.239435	0.34646	No
Pop_A01G059074	2365.27	3566.83	157.019	3.81904	4.32389e-111	4.90902e-109	Up
Pop_A01G059076	1302	17.3972	28.0167	-1.27911	0.00301398	0.00724593	Down
Pop_A01G059078	1131	225.062	46.3265	1.51888	1.3739e-09	7.20827e-09	Up
Pop_A01G059079	567	11.4266	23.6602	-1.80513	0.000304423	0.000871217	Down
Pop_A01G059080	985	246.307	192.843	-0.322643	0.271022	0.381285	No
Pop_A01G059081	12939	4485.04	186.917	3.6632	5.72097e-06	2.0786e-05	Up
Pop_A01G059082	2205	101.587	111.889	-0.742632	0.00502716	0.0115766	No
Pop_A01G059083	3199	447.396	248.626	0.19338	0.309754	0.423188	No
Pop_A01G059085	3954	19.2394	23.6128	-1.26622	0.0150912	0.0313416	Down
Pop_A01G059086	1595	163.372	216.133	-1.15931	3.15797e-09	1.60281e-08	Down
Pop_A01G059089	1431	35.5862	27.1011	-0.365071	0.359954	0.475667	No
Pop_A01G059090	2371	80.4103	288.525	-2.4664	2.62322e-25	3.45059e-24	Down
Pop_A01G059091	402	173.473	99.6926	0.0928628	0.788948	0.839252	No
Pop_A01G059612	1560	121.619	981.255	-3.71502	6.55438e-105	6.65952e-103	Down
Pop_A01G059614	876	46.2272	5.77181	2.07012	0.000120719	0.000368146	Up
Pop_A01G059618	2267.98	324.68	236.66	-0.247579	0.16105	0.248452	No
Pop_A01G059619	2001	90.935	17.1109	1.74968	6.45866e-06	2.33195e-05	Up
Pop_A01G059620	1524	342.285	0.587014	8.17536	1.08352e-19	1.09905e-18	Up
Pop_A01G059621	1934.61	192.804	74.6881	0.721884	0.00512185	0.0117691	No
Pop_A01G059623	1920	4.22495	165.594	-5.96626	2.57307e-32	4.44765e-31	Down
Pop_A01G059624	2130	19.3478	8.80069	0.479704	0.397898	0.516904	No
Pop_A01G059625	2037	74.0039	16.9895	1.51601	5.35573e-05	0.000171845	Up
Pop_A01G059626	1336	505.737	26.0314	3.61691	1.99757e-49	6.10833e-48	Up
Pop_A01G059627	2646	5.72155	7.24397	-1.14328	0.142737	0.225212	Down
Pop_A01G059629	4178	185.782	76.3042	0.584021	0.00747318	0.016581	No
Pop_A01G059631	1125	266.373	41.8978	1.97433	1.67941e-17	1.5191e-16	Up
Pop_A01G059633	2204	316.992	100.426	0.965072	9.94068e-06	3.51166e-05	No
Pop_A01G059634	2676	47.3278	219.962	-2.88665	7.44798e-23	8.75505e-22	Down
Pop_A01G059640	1198	67.3952	35.482	0.25818	0.410998	0.531046	No
Pop_A01G059642	2963.38	189.18	52.4224	1.16312	8.77417e-07	3.50107e-06	Up
Pop_A01G059643	1212	350.668	94.5366	1.17129	4.39138e-09	2.20362e-08	Up
Pop_A01G059644	1152	736.149	3.43753	6.93944	1.79631e-51	5.85315e-50	Up
Pop_A01G059649	3099	9.16172	30.9507	-2.26712	1.10656e-05	3.88598e-05	Down
Pop_A01G059650	1986	277.49	36.9776	2.13029	3.78587e-14	2.78906e-13	Up
Pop_A01G059655	2431	31.3446	97.5154	-2.29947	1.22849e-11	7.56785e-11	Down
Pop_A01G059657	426	4.06781	0	4.14019	0.0403783	0.0755593	Up
Pop_A01G059659	1405.13	28.8481	55.7723	-1.65704	8.46014e-07	3.3817e-06	Down
Pop_A01G059660	1569	100.799	149.691	-1.29653	8.4943e-07	3.3944e-06	Down
Pop_A01G059664	744	43.1029	80.3883	-1.5908	3.60796e-08	1.67028e-07	Down
Pop_A01G059666	634.38	506.744	450.084	-0.543367	0.0804493	0.13788	No
Pop_A01G059668	507	23.4409	22.7492	-0.736161	0.116272	0.1887	No
Pop_A01G059669	606	53.4452	93.3855	-1.54727	2.52595e-06	9.5733e-06	Down
Pop_A01G059670	606	52.0085	75.0147	-1.17625	2.11602e-05	7.17468e-05	Down
Pop_A01G059671	1032	89.7519	51.5433	0.0489923	0.861012	0.897072	No
Pop_A01G059672	1454.83	61.5246	30.8396	0.235112	0.507677	0.599582	No
Pop_A01G059673	2601.64	218.179	211.737	-0.63059	0.00145345	0.00370059	No
Pop_A01G059674	442	131.59	2.12219	5.07868	7.55979e-18	6.97683e-17	Up
Pop_A01G059675	1796	139.561	55.113	0.583445	0.0295551	0.0571934	No
Pop_A01G059676	1146	50.926	96.1091	-1.5313	3.42318e-08	1.58772e-07	Down
Pop_A01G059677	1833	173.728	135.75	-0.291901	0.195242	0.291517	No
Pop_A01G059680	1886	137.114	98.3083	-0.217015	0.375879	0.493269	No
Pop_A01G059681	2208	101.032	21.6337	1.59659	4.59535e-06	1.68765e-05	Up
Pop_A01G059682	3835	170.112	135.487	-0.3912	0.0699636	0.122281	No
Pop_A01G059684	1654	33.3135	19.1271	0.157395	0.699534	0.76398	No
Pop_A01G059685	3297	110.989	145.79	-1.01773	1.96446e-05	6.68965e-05	Down
Pop_A01G059687	2325	30.0131	75.7635	-2.11043	2.11534e-09	1.09164e-08	Down
Pop_A01G059688	492	226.712	79.3137	0.817172	0.00320568	0.00766496	No
Pop_A01G059690	2888	52.7438	52.0476	-0.709983	0.0172115	0.0353158	No
Pop_A01G059695	897	2.56344	0.961948	0.928691	0.501913	0.593877	No
Pop_A01G059697	2019	38.1425	37.5302	-0.567948	0.117074	0.189882	No
Pop_A01G059698	1560	18.9589	12.2107	-0.126533	0.815984	0.861547	No
Pop_A01G059699	2049	76.3487	10.8169	2.02541	2.9475e-06	1.10756e-05	Up
Pop_A01G059700	1128.29	206.084	51.3284	1.39924	2.45024e-07	1.0391e-06	Up
Pop_A01G059701	3362.93	333.573	215.152	-0.00877137	0.972567	0.981264	No
Pop_A01G059702	552	61.9879	58.2089	-0.568845	0.117867	0.190972	No
Pop_A01G059703	1941	16.214	5.73034	0.787424	0.222668	0.3256	No
Pop_A01G059704	672	16.4293	5.97774	0.810284	0.186196	0.28075	No
Pop_A01G059705	279	1.67019	0.912836	0.0562907	0.972005	0.980861	No
Pop_A01G059706	681	85.4861	104.826	-1.03941	0.00043272	0.00120663	Down
Pop_A01G059714	2718	863.431	164.07	1.69644	8.55253e-14	6.14437e-13	Up
Pop_A01G059715	2938	685.919	231.57	0.895007	1.19327e-07	5.23676e-07	No
Pop_A01G059717	762	111.308	34.8398	0.996497	0.00129968	0.0033405	No
Pop_A01G059719	2416	162.487	161.227	-0.723969	0.0048618	0.0112268	No
Pop_A01G059720	2682	6.87949	290.895	-5.79631	6.70248e-37	1.36353e-35	Down
Pop_A01G059722	1631.33	70.0985	94.9176	-1.17181	1.03849e-05	3.66168e-05	Down
Pop_A01G059723	2219	170.032	123.295	-0.206974	0.336917	0.451605	No
Pop_A01G059724	2945	6.34219	5.89319	-0.241509	0.778596	0.830884	No
Pop_A01G059727	846	12.5429	101.47	-3.74828	2.00742e-21	2.206e-20	Down
Pop_A01G059729	1035	4475.24	359.517	2.86707	4.37165e-54	1.53135e-52	Up
Pop_A01G059730	2427	176.104	229.874	-1.20472	3.40043e-08	1.57771e-07	Down
Pop_A01G059731	1173	25.2272	28.0692	-0.689848	0.0948034	0.158822	No
Pop_A01G059732	1011	456.269	11.4573	4.5692	6.27241e-42	1.52941e-40	Up
Pop_A01G059734	1188	47.558	26.2677	-0.0390109	0.93171	0.951476	No
Pop_A01G059735	2113	199.582	164.53	-0.431063	0.0325809	0.0623227	No
Pop_A01G059737	2057	11.989	44.0107	-2.46518	5.68938e-08	2.58263e-07	Down
Pop_A01G059738	1474	9.16088	550.912	-6.6773	6.83575e-70	3.50227e-68	Down
Pop_A01G059740	1468	9.77367	18.2203	-1.27146	0.0411371	0.0767882	Down
Pop_A01G059744	807	7.41688	8.51634	-0.832276	0.217945	0.319877	No
Pop_A01G059745	5090	134.955	49.9658	0.724689	0.0151542	0.0314605	No
Pop_A01G059746	1507	703.827	662.412	-0.606839	0.00562111	0.0128087	No
Pop_A01G059747	3548	131.55	142.211	-0.794699	0.000199653	0.000588836	No
Pop_A01G059749	2922	47.0883	32.0446	-0.151479	0.650688	0.722238	No
Pop_A01G059752	1640	6.90387	3.45132	0.16772	0.863965	0.899216	No
Pop_A01G059755	1906	586.415	287.311	0.316556	0.0714815	0.124552	No
Pop_A01G059756	1159	111.713	45.3242	0.537879	0.0786031	0.135079	No
Pop_A01G059757	765	464.832	85.804	1.77805	1.76565e-19	1.7726e-18	Up
Pop_A01G059758	3297	9.67472	19.814	-1.39348	0.0120019	0.0254937	Down
Pop_A01G059760	2035	301.915	105.23	0.740363	0.000435071	0.00121306	No
Pop_A01G059762	3053.37	475.477	355.393	-0.280104	0.198042	0.295112	No
Pop_A01G059765	561	403.929	1.17403	7.53054	7.94222e-27	1.10568e-25	Up
Pop_A01G059766	2392	59.9265	62.6169	-0.959661	0.00713789	0.0158964	No
Pop_A01G059769	2415	26.8332	14.4509	0.510687	0.364548	0.480921	No
Pop_A01G059771	2247	78.2593	22.3604	1.08574	0.000997854	0.00261778	Up
Pop_A01G059772	1689	91.5393	14.5448	1.983	4.94354e-08	2.25731e-07	Up
Pop_A01G059773	888	21.6795	0.679213	4.10188	0.000109207	0.00033521	Up
Pop_A01G059776	2648	783.411	656.645	-0.477944	0.00948343	0.0206255	No
Pop_A01G059779	4734	248.078	23.6542	2.72513	2.43443e-24	3.07742e-23	Up
Pop_A01G059780	2959	102.387	42.4315	0.518314	0.127203	0.204102	No
Pop_A01G059784	2490	11.8815	35.047	-2.34735	2.77558e-07	1.17042e-06	Down
Pop_A01G059785	2155	135.056	58.5709	0.545287	0.0248161	0.0489194	No
Pop_A01G059786	450	25.9297	19.0963	-0.376312	0.44558	0.564297	No
Pop_A01G059791	4794	67.2961	105.067	-1.2241	0.000104959	0.000322959	Down
Pop_A01G059792	2625	260.877	176.209	-0.0742483	0.708366	0.771452	No
Pop_A01G059793	3459	11.8736	14.2776	-0.821585	0.19543	0.291734	No
Pop_A01G059794	2793.09	420.815	474.899	-0.880806	8.87039e-07	3.5379e-06	No
Pop_A01G059796	3311	0.818605	20.9434	-5.09342	3.24368e-07	1.35929e-06	Down
Pop_A01G059797	1864	92.2164	26.5539	1.04062	0.000680685	0.00183752	Up
Pop_A01G059798	1815	420.07	253.667	0.0546204	0.868518	0.902879	No
Pop_A01G059799	2259	119.651	50.634	0.519091	0.0523931	0.0948945	No
Pop_A01G059800	1365	151.325	0.304279	7.41204	3.72847e-11	2.22153e-10	Up
Pop_A01G059801	1293	17.7602	111.977	-3.44173	2.87122e-22	3.27902e-21	Down
Pop_A01G059803	644	12.8571	3.36688	1.19656	0.10824	0.177615	Up
Pop_A01G059806	1981	77.6977	83.0832	-0.83643	0.00641674	0.0144445	No
Pop_A01G059807	746.22	15.7513	38.3043	-1.89243	0.000257603	0.000747443	Down
Pop_A01G059808	1167	376.685	84.5119	1.41387	1.25522e-11	7.72987e-11	Up
Pop_A01G059809	730	56.0919	102.306	-1.56184	2.0548e-07	8.79596e-07	Down
Pop_A01G059810	1512	24.1109	32.3626	-1.01858	0.00950793	0.0206755	Down
Pop_A01G059812	1313	39.3415	18.9522	0.390628	0.361941	0.477967	No
Pop_A01G059814	663	2.73703	2.1713	0.0227067	0.983872	0.98961	No
Pop_A01G059817	1869	90.0395	367.598	-2.86957	6.60978e-23	7.79174e-22	Down
Pop_A01G059818	1599	1.67019	0.622342	0.56526	0.72307	0.784287	No
Pop_A01G059819	1782	35.6861	23.5482	-0.176056	0.657287	0.727654	No
Pop_A01G059820	2330	1094.48	844.304	-0.354432	0.0160613	0.0331541	No
Pop_A01G059822	1314	89.4558	31.2224	0.82126	0.00531755	0.0121816	No
Pop_A01G059823	1230	21.0848	1.20936	3.38427	8.45781e-05	0.000263798	Up
Pop_A01G059824	2121	21.4155	24.4499	-0.774579	0.0955978	0.159984	No
Pop_A01G059827	690	19.1334	366.414	-4.86946	1.67725e-68	8.31792e-67	Down
Pop_A01G059830	2504	20.6795	103.91	-3.00315	2.18454e-18	2.07405e-17	Down
Pop_A01G059831	2423	1521.76	231.054	1.99922	1.05743e-34	1.98355e-33	Up
Pop_A01G059834	2406	1701.25	318.99	1.75625	1.13812e-27	1.64623e-26	Up
Pop_A01G059835	1260	88.8603	24.6025	1.15729	0.000419432	0.00117278	Up
Pop_A01G059837	705	64.8561	5.46139	2.87488	1.48634e-08	7.13209e-08	Up
Pop_A01G059838	1752	414.833	7.61115	5.17319	5.6912e-42	1.3902e-40	Up
Pop_A01G059841	1461	16.2722	26.4264	-1.35529	0.00209981	0.00519105	Down
Pop_A01G059842	4945	357.873	115.801	0.986677	0.000364016	0.0010285	No
Pop_A01G059843	3392.21	242.288	420.473	-1.45038	3.28671e-13	2.27059e-12	Down
Pop_A01G059844	3002	209.634	45.1311	1.65263	2.30276e-09	1.18463e-08	Up
Pop_A01G059845	2622	46.8885	45.9853	-0.715485	0.0434438	0.0804121	No
Pop_A01G059846	1706.68	17.6611	271.018	-4.54432	1.90737e-48	5.66303e-47	Down
Pop_A01G059847	1139.6	208.988	205.405	-0.709775	0.0146884	0.0305825	No
Pop_A01G059848	1119	95.9214	72.9667	-0.308812	0.224568	0.32797	No
Pop_A01G059850	2403	86.9835	147.607	-1.43599	1.16089e-10	6.65763e-10	Down
Pop_A01G059851	946	31.2553	7.51131	1.33996	0.0152864	0.0317069	Up
Pop_A01G059852	1068	0.297751	3.0626	-3.04846	0.0392935	0.0737613	Down
Pop_A01G059853	2285	1174.61	179.376	1.931	7.68558e-18	7.08929e-17	Up
Pop_A01G059854	3147	253.275	77.5171	0.985883	3.84054e-05	0.000125791	No
Pop_A01G059856	1269	69.3389	722.861	-4.05422	4.00473e-71	2.10355e-69	Down
Pop_A01G059857	1144	598.384	449.435	-0.27044	0.199958	0.29755	No
Pop_A01G059858	1423	20.505	35.7047	-1.57261	0.000159243	0.0004764	Down
Pop_A01G059859	1873	96.0853	35.9588	0.708748	0.0295927	0.057262	No
Pop_A01G059862	3628	36.8362	27.5314	-0.219569	0.555196	0.642024	No
Pop_A01G059863	2378	2918.95	451.524	2.02653	3.25377e-27	4.60794e-26	Up
Pop_A01G059864	1668	134.004	169.783	-1.06651	7.53791e-07	3.03145e-06	Down
Pop_A01G059865	2448	6244.98	1347.73	1.53614	7.02271e-21	7.51257e-20	Up
Pop_A01G059866	915	183.86	64.0568	0.67446	0.015287	0.0317069	No
Pop_A01G059867	726	8.49942	10.6031	-1.19883	0.0741874	0.128658	Down
Pop_A01G059868	1395	26.4426	20.6993	-0.245007	0.568672	0.654289	No
Pop_A01G059871	2882	768.425	336.218	0.493107	0.00141363	0.00360734	No
Pop_A01G059872	847	62.6415	16.0275	1.32233	0.000573052	0.00156609	Up
Pop_A01G059873	2314	24.499	64.8065	-2.13683	1.51781e-10	8.61243e-10	Down
Pop_A01G059875	2130	101.272	39.7419	0.719936	0.0124963	0.0264388	No
Pop_A01G059878	2490	104.289	47.8377	0.424155	0.218129	0.320097	No
Pop_A01G059879	1319.09	81.9887	32.6885	0.5895	0.0546593	0.0985543	No
Pop_A01G059880	1140	203.662	97.5656	0.280092	0.234221	0.340033	No
Pop_A01G059881	1296	95.3085	62.8181	-0.151181	0.564843	0.650845	No
Pop_A01G059883	2832	86.0415	18.9305	1.60111	7.79433e-06	2.78891e-05	Up
Pop_A01G059887	2480	230.983	133.63	0.0733038	0.713107	0.775593	No
Pop_A01G059889	2036	146.349	95.5615	-0.0686811	0.781282	0.833169	No
Pop_A01G059890	1298	29.8829	16.8757	0.183659	0.69029	0.755862	No
Pop_A01G059891	1365	74.538	77.2722	-0.83589	0.00218599	0.0053896	No
Pop_A01G059892	876	39.2172	29.2157	-0.181015	0.626011	0.699725	No
Pop_A01G059893	576	13.1463	7.50355	-0.15049	0.825317	0.869214	No
Pop_A01G059894	1645	76.3841	16.5084	1.59152	3.26559e-05	0.000107893	Up
Pop_A01G059897	2133	129.408	80.2442	-0.0105168	0.963784	0.974745	No
Pop_A01G059898	732	3.12596	14.4449	-2.45106	0.00220689	0.00543814	Down
Pop_A01G059899	342	1.67019	3.51595	-1.62845	0.154983	0.240677	Down
Pop_A01G059900	1077	14.9736	84.4682	-3.35038	7.61433e-18	7.02477e-17	Down
Pop_A01G059901	2010	19.7054	22.4111	-0.517321	0.339331	0.454346	No
Pop_A01G059902	2722	555.542	279.513	0.369671	0.136756	0.216982	No
Pop_A01G059904	468	138.766	32.8799	1.55208	0.000650527	0.0017619	Up
Pop_A01G059905	2358	106.916	1134.45	-4.12578	1.67253e-81	1.10729e-79	Down
Pop_A01G059906	2125	5.09307	189.305	-6.04532	2.37076e-35	4.56573e-34	Down
Pop_A01G059907	981	45.74	31.568	-0.159531	0.655551	0.726157	No
Pop_A01G059911	1852	4.34911	303.983	-6.83654	1.07548e-43	2.78407e-42	Down
Pop_A01G059912	1416	0.926233	0	2.84769	0.187937	0.283006	Up
Pop_A01G059915	2271	2.00092	460.977	-8.34738	5.53491e-41	1.30721e-39	Down
Pop_A01G059916	2414	778.323	142.25	1.72955	1.01681e-21	1.13327e-20	Up
Pop_A01G059921	1282	247.051	858.652	-2.48333	1.49643e-41	3.60815e-40	Down
Pop_A01G059927	693	7.25974	1.8317	1.33428	0.160356	0.247622	Up
Pop_A01G059930	1749	5.19285	217.651	-5.88908	1.15684e-42	2.89505e-41	Down
Pop_A01G059931	1189	39.2511	7.68968	1.77495	0.000606435	0.00165066	Up
Pop_A01G059932	999	60.6304	24.492	0.525659	0.183964	0.277842	No
Pop_A01G059934	207	0.297751	0	1.48584	0.499135	0.591196	Up
Pop_A01G059936	2310	1.22398	31.8078	-4.8	8.90123e-10	4.74502e-09	Down
Pop_A01G059937	2763	407.33	219.474	0.206626	0.463801	0.56721	No
Pop_A01G059938	291	1.96794	0	3.44378	0.0991118	0.164902	Up
Pop_A01G059939	3209	166.714	84.9483	0.219402	0.351438	0.466062	No
Pop_A01G059942	1773	202.02	106.14	0.219195	0.353108	0.467906	No
Pop_A01G059943	1435.58	48.4174	1117.57	-5.36488	3.40234e-83	2.3442e-81	Down
Pop_A01G059945	1048	261.672	17242.5	-6.768	1.42883e-205	5.99833e-203	Down
Pop_A01G059946	588	29.9888	3.74181	2.17388	0.000423871	0.00118397	Up
Pop_A01G059947	2196	996.741	69.4722	3.15454	8.95126e-64	3.99305e-62	Up
Pop_A01G059948	720	68.3867	142.908	-1.8411	8.00559e-12	5.0028e-11	Down
Pop_A01G059952	2905	75.6473	78.6783	-0.791386	0.00297149	0.007153	No
Pop_A01G059953	918	39.0012	21.5889	0.0984376	0.800008	0.848401	No
Pop_A01G059954	654	22.9702	0.608557	4.40482	2.39174e-05	8.05351e-05	Up
Pop_A01G059956	387	5.65559	0.339606	2.80027	0.0817595	0.139789	Up
Pop_A01G059958	1282	212.358	116.228	0.179441	0.432106	0.55326	No
Pop_A01G059959	3322	111.894	79.46	-0.26113	0.433518	0.554727	No
Pop_A01G059961	753	3.42288	1.60583	-0.00106557	0.999377	0.99947	No
Pop_A01G059963	2155	185.68	47.0594	1.23423	7.87109e-07	3.15911e-06	Up
Pop_A01G059964	1009	2.90202	34.4212	-4.4788	5.50336e-09	2.74105e-08	Down
Pop_A01G059965	2015.86	179.92	291.377	-1.40873	9.5663e-13	6.38717e-12	Down
Pop_A01G059966	1520	126.951	17.598	2.03502	4.49366e-09	2.25328e-08	Up
Pop_A01G059967	1221	329.694	82.4824	1.27841	7.68533e-07	3.08776e-06	Up
Pop_A01G059969	1173	25.0623	24.7144	-0.489538	0.264204	0.373021	No
Pop_A01G059972	2623.88	140.503	182.226	-1.1079	1.07685e-07	4.74786e-07	Down
Pop_A01G059974	1202	145.414	98.1114	-0.182941	0.414696	0.535042	No
Pop_A01G059976	1887	3.94373	1912.56	-9.77984	1.5918e-81	1.05642e-79	Down
Pop_A01G059978	813	200.374	0.587014	7.23558	6.39692e-16	5.24727e-15	Up
Pop_A01G059979	1129	92.291	0.304279	6.8784	1.01191e-09	5.36623e-09	Up
Pop_A01G059980	1410	36.0254	27.9279	-0.316656	0.389448	0.507778	No
Pop_A01G059981	1010	69.0057	25.3722	0.582542	0.105921	0.174462	No
Pop_A01G059983	831	6.49849	23.7354	-2.84231	8.07993e-06	2.88482e-05	Down
Pop_A01G059984	2160	122.281	82.1631	-0.131722	0.588146	0.665518	No
Pop_A01G059985	906	383.037	42.958	2.5306	5.90907e-27	8.26887e-26	Up
Pop_A01G059986	2553	0.818605	13.2201	-4.44621	2.07589e-05	7.04737e-05	Down
Pop_A01G059987	1365	792.317	200.248	1.28407	1.77129e-10	1.00088e-09	Up
Pop_A01G059989	786	24.3757	16.1749	-0.0137755	0.980286	0.987103	No
Pop_A01G059991	1191	17.0822	61.368	-2.61693	3.50598e-11	2.09311e-10	Down
Pop_A01G059992	2099	112.798	53.1233	0.422656	0.0954047	0.159716	No
Pop_A01G059993	2215	7.59047	19.121	-1.83127	0.00110585	0.00287735	Down
Pop_A01G059995	2351	110.39	40.8179	0.721775	0.0213402	0.042738	No
Pop_A01G059996	5569.07	121.031	76.9026	-0.0860904	0.761387	0.816541	No
Pop_A01G059999	1374	21.985	24.8343	-0.913065	0.0368863	0.0696492	No
Pop_A01G060000	1141	12.3536	4.10296	1.10147	0.128485	0.205837	Up
Pop_A01G060001	2238.98	56.9271	29.8607	0.106346	0.788492	0.838817	No
Pop_A01G060002	1407	7.11913	2.554	0.869758	0.335306	0.450293	No
Pop_A01G060003	771	0.959214	0.282736	1.06337	0.574838	0.660059	Up
Pop_A01G060007	1662	98.9389	124.789	-1.10723	5.90433e-05	0.000188099	Down
Pop_A01G060008	1719	217.688	2444.31	-4.20524	2.0698e-149	4.10587e-147	Down
Pop_A01G060009	1365	413.927	65.6331	1.8944	9.89516e-19	9.5334e-18	Up
Pop_A01G060010	741	115.814	74.7027	-0.118457	0.636756	0.709581	No
Pop_A01G067151	1223	258.618	193.879	-0.289413	0.113335	0.184635	No
Pop_A01G067152	1065	5.15118	0	4.64284	0.0164444	0.0338727	Up
Pop_A01G067153	2556	452.976	323.801	-0.204702	0.224593	0.32799	No
Pop_A01G067154	1279	135.79	38.6862	1.02656	0.00027185	0.00078505	Up
Pop_A01G067159	1697.97	8.97076	0	5.14094	0.00619518	0.0139902	Up
Pop_A01G067166	1443	63.5758	0	7.72818	1.83422e-06	7.05987e-06	Up
Pop_A01G067170	1469	255.203	66.5985	1.23614	7.89989e-09	3.88185e-08	Up
Pop_A01G067171	4398	143.773	83.7377	0.166013	0.541637	0.629099	No
Pop_A01G067174	1885	99.0709	43.2606	0.422419	0.179328	0.272189	No
Pop_A01G067176	1037	1931.99	870.657	0.464196	0.00910507	0.0198705	No
Pop_A01G067178	2408	184.73	93.6736	0.297287	0.19939	0.296826	No
Pop_A01G067179	1658	310.232	155.768	0.349348	0.0851359	0.144703	No
Pop_A01G067180	1878	315.938	62.9053	1.73042	5.15914e-07	2.11533e-06	Up
Pop_A01G067181	606	23.1179	26.8195	-1.02633	0.0195458	0.0394978	Down
Pop_A01G067183	1812	355.349	131.473	0.80714	0.00107484	0.0028021	No
Pop_A01G067186	2013	87.6363	11.9832	2.15415	1.60391e-08	7.67179e-08	Up
Pop_A01G067188	450	43.3173	1.79637	3.69434	1.28557e-07	5.62043e-07	Up
Pop_A01G067189	2242	40.655	52.7225	-1.16373	0.000736174	0.00197481	Down
Pop_A01G067190	2845	6.74673	9.84708	-1.23748	0.0810989	0.138839	Down
Pop_A01G067192	1975	61.6713	13.5182	1.33107	0.00284236	0.00686994	Up
Pop_A01G067193	2710	304.918	247.59	-0.428299	0.0194002	0.0392549	No
Pop_A01G067196	2022.63	168.353	83.2869	0.353034	0.129766	0.207643	No
Pop_A01G067197	1323	5.39082	2.19285	0.353757	0.737842	0.797037	No
Pop_A01G067198	594	37.0757	1.15249	4.11258	3.11122e-07	1.3055e-06	Up
Pop_A01G067199	1017	63.3117	35.3082	0.186174	0.572071	0.657425	No
Pop_A01G067201	1107	4.11816	2.1713	0.587815	0.577311	0.662093	No
Pop_A01G067203	364	2.00092	0.304279	1.6297	0.342697	0.458089	Up
Pop_A01G067204	653	500.26	238.106	0.345914	0.162509	0.250121	No
Pop_A01G067205	647	123.314	128.492	-0.783056	0.00460979	0.0106936	No
Pop_A01G067207	4244	174.719	96.1328	0.219675	0.418792	0.539349	No
Pop_A01G067211	4460	124.239	35.7546	1.09107	0.00230965	0.00567484	Up
Pop_A01G067212	2232	1.52173	218.112	-6.75262	9.31025e-11	5.37809e-10	Down
Pop_A01G067218	990	0.297751	0.304279	-0.0374696	0.986089	0.990644	No
Pop_A01G067220	4281	46.6915	26.2667	0.202995	0.589378	0.666745	No
Pop_A01G067221	1671	183.844	72.4979	0.58564	0.0124495	0.0263525	No
Pop_A01G067222	585	98.1124	42.9639	0.504245	0.103456	0.170933	No
Pop_A01G067224	2043	332.895	148.628	0.412427	0.0554285	0.0997617	No
Pop_A01G067225	267	5.96979	2.48937	0.587765	0.556475	0.643118	No
Pop_A01G067226	1441	4582.26	1092.14	1.38777	1.03333e-24	1.33112e-23	Up
Pop_A01G067227	1551	72.0743	1213.09	-4.82396	8.83701e-126	1.29693e-123	Down
Pop_A01G067228	1068	45.649	1154.37	-5.40669	2.82609e-147	5.44651e-145	Down
Pop_A01G067229	3282	49.8575	50.8491	-0.770432	0.0256217	0.0503098	No
Pop_A01G067232	2192	37.1088	26.5323	-0.177939	0.63832	0.711	No
Pop_A01G067239	1783	64.0878	237.672	-2.52713	1.43368e-25	1.90437e-24	Down
Pop_A01G067240	1756.74	35.8265	69.0403	-1.57148	1.72653e-06	6.66574e-06	Down
Pop_A01G067241	1860	914.491	1109.93	-1.01099	1.04363e-11	6.4621e-11	Down
Pop_A01G067242	4889	170.883	71.088	0.623665	0.0605315	0.107647	No
Pop_A01G067243	5311	303.983	215.615	-0.204942	0.448462	0.564297	No
Pop_A01G067245	755	24.7229	12.7684	0.381959	0.420882	0.541494	No
Pop_A01G067246	1119	57.0001	37.6596	-0.265054	0.453645	0.564749	No
Pop_A01G067247	1026	82.9156	52.5578	0.0137927	0.959633	0.971927	No
Pop_A01G067249	3212	110.911	106.805	-0.62406	0.0120115	0.0255071	No
Pop_A01G067250	1777.71	68.8165	381.964	-3.26005	2.63236e-49	8.00422e-48	Down
Pop_A01G067251	2586	226.354	71.0692	0.992619	0.00019653	0.00058032	No
Pop_A01G067252	1092	114.36	82.2375	-0.242721	0.504596	0.596399	No
Pop_A01G067253	947	7.75546	1.58429	1.39751	0.185494	0.279794	Up
Pop_A01G067256	1413	18.893	1.2309	3.01201	0.000676452	0.00182664	Up
Pop_A01G067257	1559.95	26.6822	84.6695	-2.29974	9.88364e-09	4.81729e-08	Down
Pop_A01G067258	1486.41	56.539	47.187	-0.450363	0.129104	0.2067	No
Pop_A01G067260	1674	66.8414	41.2185	0.0235376	0.936253	0.954621	No
Pop_A01G067261	3553.25	740.664	378.776	0.335607	0.107723	0.176967	No
Pop_A01G067263	2148	133.565	78.0909	0.0351496	0.921666	0.94349	No
Pop_A01G067267	1729	104.471	6.97502	3.24871	1.02384e-14	7.81699e-14	Up
Pop_A01G067268	1029	120.113	4.2935	3.98533	2.10024e-17	1.88697e-16	Up
Pop_A01G067269	984	52.1985	2.82295	3.53196	5.81296e-09	2.891e-08	Up
Pop_A01G067270	1969	117.468	104.394	-0.531345	0.0336656	0.0642184	No
Pop_A01G067271	1716	35.6452	26.0297	-0.179758	0.66027	0.730121	No
Pop_A01G067272	1414	127.994	10.5031	2.86786	7.98865e-15	6.14961e-14	Up
Pop_A01G067274	2055.5	2510.23	887.93	0.804106	2.45605e-09	1.26026e-08	No
Pop_A01G067276	797	11.8485	139.877	-4.33498	7.67076e-26	1.03156e-24	Down
Pop_A01G067282	1762.41	160.768	97.2004	-0.0161408	0.949005	0.963903	No
Pop_A01G067283	518	0.595501	1.57051	-1.20224	0.440738	0.561469	Down
Pop_A01G067284	1999	313.934	97.3451	1.04353	0.000102575	0.000316106	Up
Pop_A01G067285	1083	1.5877	2.87206	-0.874138	0.467569	0.570863	No
Pop_A01G067288	3372	519.835	162.756	0.998867	1.34229e-05	4.66421e-05	No
Pop_A01G067290	1083	1.48007	2.56778	-1.10671	0.371503	0.48845	Down
Pop_A01G067293	2831	206.538	76.3505	0.820835	0.000992322	0.00260402	No
Pop_A01G067295	567	37.4724	27.5528	-0.159769	0.668814	0.737581	No
Pop_A01G067296	300	14.2713	6.3726	0.3309	0.629631	0.70303	No
Pop_A01G067297	473	777.848	330.167	0.525381	0.034445	0.0655251	No
Pop_A01G067298	2507.37	56.7708	42.2201	-0.241909	0.490176	0.585664	No
Pop_A01G069886	297	1.8108	0	3.47998	0.0955212	0.159873	Up
Pop_A01G069888	654	3.19977	10.0867	-2.45805	0.0048661	0.0112348	Down
Pop_A01G069894	2205	9.8059	2.22818	1.19971	0.201922	0.30006	Up
Pop_A01G069895	1935	2.37332	0	3.95628	0.051409	0.093337	Up
Pop_A01G069896	5368	208.107	496.366	-1.90238	2.93815e-20	3.05346e-19	Down
Pop_A01G069897	2927	146.905	59.7476	0.59909	0.017306	0.0354774	No
Pop_A01G069898	814	9.0454	3.91081	0.39853	0.617167	0.69178	No
Pop_A01G069899	1044	92.7113	1058.9	-4.30637	2.90926e-96	2.56597e-94	Down
Pop_A01G069901	1412	41.2182	514.947	-4.30601	1.44143e-82	9.7454e-81	Down
Pop_A01G069903	1044	103.958	41.8376	0.586712	0.0354228	0.0671916	No
Pop_A01G069905	1835	203.465	168.348	-0.449866	0.0438182	0.0809999	No
Pop_A01G069906	1437	39.5983	143.765	-2.42314	5.56214e-19	5.44108e-18	Down
Pop_A01G069907	1547	1024.72	120.729	2.36426	3.92878e-43	9.98887e-42	Up
Pop_A01G069966	627	150.62	14.6371	2.74669	3.84975e-14	2.83458e-13	Up
Pop_A01G074706	354	0.628482	0.304279	0.640041	0.74686	0.804564	No
Pop_A01G074708	753	1.41411	2.10841	-0.880378	0.548776	0.635972	No
Pop_A01G074709	750	50.8661	17.1678	0.851522	0.0310442	0.0597357	No
Pop_A01G074710	2877	28.0947	14.2389	0.0808935	0.87053	0.903705	No
Pop_A01G074711	882	395.567	268.519	-0.143976	0.485227	0.580603	No
Pop_A01G074712	471	243.775	153.587	0.00321641	0.988862	0.991939	No
Pop_A01G074717	1802	21.9113	20.9743	-0.643392	0.154637	0.240248	No
Pop_A01G074718	1170	44.9389	28.4227	-0.0348022	0.92265	0.944235	No
Pop_A01G074719	297	28.9141	29.6977	-0.861099	0.0443615	0.081845	No
Pop_A01G074720	1968	287.274	305.194	-0.827901	1.00655e-05	3.55367e-05	No
Pop_A01G074721	912	49.4364	38.7765	-0.319182	0.343149	0.458596	No
Pop_A01G074722	1242	60.9863	24.9895	0.503834	0.151136	0.236056	No
Pop_A01G074723	1239.52	698.426	77.7067	2.46504	6.28898e-32	1.07235e-30	Up
Pop_A01G074724	1893.03	140.279	142.877	-0.749743	0.000648427	0.00175692	No
Pop_A01G074725	1768	46.7079	9.5274	1.60369	0.000326837	0.000930842	Up
Pop_A01G074726	609	45.0951	36.7087	-0.391646	0.2787	0.390329	No
[truncated: 52,157 more rows]

## Sheet: C
Differentially Expressed Gene analysis result in X vs. P group of L. kaempferi
GeneID1	GeneID2	Length	X	P	log2FC(X/P)	Pvalue	Padj	Up/Down
3175_0|path0	Lkgene16913	4294	36.44	57.22	-0.258616	0.542468	0.769433	No
2686_0|path5	Lkgene10646	5429	194.16	292.33	-0.18933	0.597918	0.81204	No
9759_0|path6	Lkgene3967	3596	526.69	482.17	0.515703	0.625668	0.831678	No
8929_0|path3	Lkgene22262	2339	235.37	0	8.83465	7.17e-17	1.74e-15	Up
8713_0|path5	Lkgene4726	2001	434.5	147.51	1.89972	3.27e-12	5.5e-11	Up
3159_0|path11	Lkgene24756	3794	395.22	38.2	2.12983	0.136483	0.371409	Up
5204_0|path10	Lkgene29882	2394	2.07	1.07	0.381022	0.787377	0.923265	No
3904_3|path2	Lkgene9301	5698	456.13	640.94	-0.119387	0.424825	0.678068	No
4168_0|path0	Lkgene6671	3563	250.22	221.89	0.484753	0.125613	0.349195	No
9574_4|path1	Lkgene18907	5832	99.78	109.59	0.233674	0.640548	0.841656	No
3896_0|path4	Lkgene24418	6398	0.32	0	0.937078	0.468617	0.715895	No
8245_0|path2	Lkgene11254	2397	614	889.12	-0.161365	0.596427	0.810915	No
9733_0|path60	Lkgene2296	1688	439.23	602.67	-0.11458	0.680385	0.866722	No
7228_87|path3	Lkgene15694	4227	14.1	544.53	-4.51265	6.02e-11	9.09e-10	Down
2507_0|path0	Lkgene26019	4088	0	14.38	-1.68723	0.234261	0.531187	Down
7228_2|path3	Lkgene7706	5198	246.31	684.01	-1.1156	6.37e-06	5.32e-05	Down
7772_0|path1	Lkgene21191	5561	22.93	73.9	-0.978412	0.425399	0.678619	No
3428_83|path23	Lkgene17867	4640	146.67	15.78	1.46613	0.313505	0.594877	Up
10559_0|path2	Lkgene15472	2231	4.88	22.25	-1.57239	0.153812	0.406222	Down
5652_0|path3	Lkgene10889	4145	147.78	450.87	-1.25561	1.01e-07	1.08e-06	Down
3181_0|path2	Lkgene12008	3816	124.02	170.48	-0.0508554	0.910051	0.974519	No
2153_0|path12	Lkgene24885	2592	176.6	150.72	0.120569	0.932563	0.981326	No
4731_2|path26	Lkgene20735	6964	0	3.2	-1.49163	0.287405	0.575907	Down
3268_0|path8	Lkgene16287	4024	57.41	59.44	0.257905	0.699279	0.877494	No
2836_3|path2	Lkgene15779	4753	45.46	77.03	-0.142291	0.92243	0.978662	No
6096_0|path0	Lkgene1636	4405	64.32	52.25	0.639181	0.344574	0.620022	No
4305_0|path1	Lkgene26694	3796	0	9.09	-1.63969	0.246548	0.544633	Down
5810_0|path0	Lkgene8074	2944	224.04	280.98	0.0352194	0.887782	0.964651	No
1617_0|path10	Lkgene24266	4460	30.26	34.16	0.161239	0.896359	0.96804	No
4884_0|path31	Lkgene22715	3133	0	0.38	-0.830586	0.518433	0.74812	No
2891_0|path6	Lkgene21772	3481	1.01	7.57	-1.98982	0.115277	0.326752	Down
8955_0|path0	Lkgene15097	2224	25.71	782.73	-3.92213	0.000343231	0.00212276	Down
4892_0|path4	Lkgene14617	4499	149.37	273.62	-0.469056	0.177201	0.449914	No
3365_0|path10	Lkgene5360	4789	802.76	808.67	0.341845	0.0163154	0.0664153	No
3428_24|path19	Lkgene27993	2998	0.63	0	1.16333	0.389248	0.650496	Up
5689_3|path20	Lkgene20262	3818	500.67	151.29	2.02765	6.07e-07	5.86e-06	Up
7699_0|path3	Lkgene30300	2389	20.1	28.42	-0.126443	0.883162	0.963583	No
2939_0|path2	Lkgene12496	3951	115.48	192.32	-0.35778	0.172566	0.441629	No
3592_0|path1	Lkgene20277	2485	0.69	4.21	-0.87607	0.535893	0.763432	No
4248_0|path0	Lkgene17781	3935	82.12	313.31	-1.0204	0.438544	0.692508	Down
4986_0|path9	Lkgene10966	3323	26.9	50.03	-0.360835	0.803955	0.930161	No
10128_0|path2	Lkgene25109	2606	3.87	5.3	-0.112189	0.937647	0.983525	No
6909_0|path8	Lkgene2230	5176	1990.4	4157.02	-0.714084	1.1e-06	1.02e-05	No
5030_0|path0	Lkgene20575	3652	1.3	2.17	-0.324001	0.78855	0.923564	No
4754_24|path0	Lkgene16583	2410	409.54	25.49	3.98811	3.17e-07	3.18e-06	Up
8299_0|path0	Lkgene9160	2552	7.59	64.14	-1.91493	0.165109	0.427638	Down
3428_50|path16	Lkgene5234	4948	43.77	131.86	-1.22101	0.0957305	0.28419	Down
3113_0|path7	Lkgene8653	3876	187.66	348.79	-0.561743	0.0791289	0.244616	No
1679_0|path2	Lkgene25407	4374	0	9.89	-4.10263	0.00275599	0.013927	Down
5214_0|path0	Lkgene8474	4637	541.69	741.88	-0.0875605	0.36327	0.632543	No
1173_0|path3	Lkgene2800	4539	964.51	1376.45	-0.142921	0.419368	0.674472	No
5689_5|path6	Lkgene12394	4067	123.27	79.97	0.448008	0.755368	0.909149	No
5671_0|path18	Lkgene9050	10052	168.55	248.02	-0.0206963	0.988411	0.996152	No
3841_0|path0	Lkgene16060	3565	7.44	17.05	-0.813922	0.199313	0.488972	No
9708_0|path0	Lkgene714	1784	1024.69	1434.22	-0.131869	0.501741	0.742715	No
3428_120|path15	Lkgene17533	8163	0	2.1	-1.40472	0.313174	0.594877	Down
7672_0|path3	Lkgene29742	3126	4.56	3.57	0.52768	0.627221	0.832559	No
5150_3|path118	Lkgene22755	2496	0	1.05	-1.2194	0.372324	0.640603	Down
6728_0|path0	Lkgene17031	2992	31.04	45.86	-0.151717	0.8138	0.934693	No
5933_0|path10	Lkgene22948	6048	6.55	0	1.6382	0.246716	0.544759	Up
6189_0|path26	Lkgene23691	3479	132.85	72.52	0.39546	0.784056	0.922007	No
2467_0|path0	Lkgene29136	8276	7.39	5.96	0.311241	0.827687	0.941669	No
6490_0|path18	Lkgene24162	3468	35.31	4.21	2.30494	0.0884056	0.267191	Up
9498_0|path0	Lkgene750	1889	522.17	882.66	-0.400448	0.000406371	0.00247352	No
5237_0|path11	Lkgene6006	5411	350.65	552.93	-0.205673	0.675615	0.864091	No
2057_1|path7	Lkgene13496	4788	918.81	4055.13	-1.66193	0.00703759	0.0320208	Down
5689_3|path23	Lkgene25146	9964	5.36	0	1.63527	0.247483	0.545114	Up
5141_0|path10	Lkgene29079	2952	4.42	24.31	-0.793861	0.583382	0.800685	No
2704_1|path15	Lkgene20785	3520	1.29	0.73	0.646776	0.65725	0.85253	No
9730_0|path14	Lkgene25972	2102	21.57	10.73	1.10474	0.409149	0.66908	Up
10573_0|path1	Lkgene20795	2300	145.26	1.09	5.36325	1.39e-05	0.000110372	Up
4252_0|path0	Lkgene16469	3779	6.67	16.61	-0.893306	0.179031	0.453127	No
5150_10|path20	Lkgene28728	3825	0	1.51	-1.28246	0.351578	0.620938	Down
5140_1|path10	Lkgene19779	2984	1.72	0	1.39611	0.314904	0.594877	Up
4691_0|path126	Lkgene15476	2236	6068.61	456.99	4.07441	3.68e-253	2.18e-249	Up
2439_0|path1	Lkgene8264	4268	333.7	209.82	1.09073	0.175576	0.447238	Up
10492_0|path5	Lkgene2509	1553	3.52	339.19	-5.92741	4.84e-23	1.68e-21	Down
5586_0|path1	Lkgene18295	3568	37.97	88.08	-0.861299	0.433126	0.68666	No
3840_0|path1	Lkgene19746	3339	0	1.08	-1.21319	0.374403	0.641602	Down
3952_0|path5	Lkgene22776	4395	1.38	0	1.33995	0.332093	0.606502	Up
4964_0|path1	Lkgene20146	3332	25.96	8.43	1.20553	0.397813	0.656753	Up
2739_0|path5	Lkgene19642	5157	59.11	41.41	0.754274	0.239397	0.53761	No
10396_0|path6	Lkgene10987	1560	48.43	48.86	0.294029	0.564259	0.786266	No
3827_0|path20	Lkgene27277	3096	85.2	96.67	-0.0383737	0.978694	0.993848	No
3664_0|path8	Lkgene29025	3389	2.84	124.75	-1.92784	0.187243	0.468193	Down
3096_0|path19	Lkgene17385	3992	84.81	47.36	1.18059	0.076636	0.238451	Up
4459_0|path3	Lkgene4065	3077	314.1	496.79	-0.303083	0.104704	0.303878	No
10805_0|path29	Lkgene22210	3627	2.65	12.44	-0.622359	0.66169	0.854976	No
5767_0|path7	Lkgene27669	5311	13.09	24.13	-0.376144	0.794358	0.92629	No
8491_0|path0	Lkgene264	3633	1928.64	7258.53	-1.50132	1.74e-05	0.000136161	Down
4040_1|path16	Lkgene21614	4405	471.21	272.18	0.489926	0.730967	0.896032	No
9062_0|path0	Lkgene4660	2374	264.95	670.25	-0.977781	1.92e-08	2.26e-07	No
4631_0|path24	Lkgene19244	5467	3.07	6.74	-0.567973	0.696209	0.875555	No
2731_0|path9	Lkgene21323	3143	2.67	4.58	-0.373182	0.793911	0.926265	No
3469_0|path30	Lkgene23258	3629	0.63	0	1.16333	0.389248	0.650496	Up
8948_0|path12	Lkgene28330	2214	47.69	61.58	-0.155221	0.914109	0.975868	No
8693_0|path2	Lkgene15372	2269	111.52	27.53	2.37224	1.01e-11	1.64e-10	Up
2505_0|path1	Lkgene22366	4777	157.49	229.81	-0.154561	0.91464	0.97608	No
2147_0|path5	Lkgene13270	3016	23.8	137.84	-1.49387	0.288935	0.577811	Down
1091_0|path12	Lkgene636	4899	23.21	35.94	-0.241499	0.583738	0.800877	No
4800_0|path0	Lkgene970	3451	2910.65	7687.05	-0.996714	8.4e-06	6.9e-05	No
6133_0|path10	Lkgene27557	2879	0	7.46	-1.63075	0.248906	0.546253	Down
1458_0|path3	Lkgene7835	4865	551.42	702.33	0.0137238	0.944957	0.985309	No
8157_0|path6	Lkgene24693	2901	46	28.4	0.535983	0.710839	0.884728	No
8191_0|path5	Lkgene3476	5326	661.91	678.37	0.295749	0.474343	0.718462	No
6583_0|path6	Lkgene8148	2735	709.69	348.1	1.39443	1.14e-09	1.53e-08	Up
6389_0|path1	Lkgene8429	4805	387.62	587.81	-0.239346	0.307088	0.590325	No
5194_0|path97	Lkgene28434	4972	12.32	11.14	0.339764	0.787194	0.923244	No
2392_0|path0	Lkgene23864	3577	2.06	3.97	-0.151035	0.91668	0.976573	No
7081_0|path6	Lkgene22165	2639	2.06	0.76	0.750351	0.595294	0.809984	No
6653_0|path4	Lkgene15180	2675	27.83	48.73	-0.47875	0.380972	0.647024	No
3607_0|path3	Lkgene9369	3636	233.05	319.43	-0.0705878	0.781484	0.920802	No
7691_0|path15	Lkgene4790	4384	6269.57	4250.8	0.911259	9.74e-05	0.000670815	No
7024_0|path13	Lkgene27972	4396	33.46	5.33	0.968566	0.496314	0.73716	No
4543_1|path30	Lkgene27080	2607	0	0.36	-0.849089	0.509959	0.744226	No
5206_0|path35	Lkgene21560	4531	0	1.14	-1.20041	0.378693	0.644298	Down
7283_0|path12	Lkgene16865	4457	36.46	39.34	0.183892	0.774417	0.917679	No
10577_0|path0	Lkgene2353	1707	236.99	355.31	-0.194105	0.426022	0.679348	No
3402_0|path0	Lkgene20965	3858	4.43	2.9	0.886976	0.345014	0.620022	No
9310_0|path0	Lkgene23465	1919	46.33	70.79	-0.0317003	0.982247	0.995422	No
5952_0|path2	Lkgene11595	2762	84.03	125.35	-0.220505	0.49566	0.73658	No
6437_0|path1	Lkgene28849	2725	2.01	14.49	-1.55576	0.273576	0.565909	Down
4590_0|path4	Lkgene22291	3178	51.27	73.47	-0.140076	0.922316	0.978604	No
3148_0|path13	Lkgene30332	3531	0	2.46	-1.44049	0.30241	0.586874	Down
5633_0|path1	Lkgene11098	3408	33.75	265.77	-1.75315	0.183973	0.462437	Down
7665_0|path3	Lkgene24508	4056	0	2.49	-1.43771	0.303241	0.587053	Down
3798_0|path11	Lkgene11759	3709	152.12	224.3	-0.191399	0.556266	0.780537	No
6455_0|path12	Lkgene8720	2905	76.12	84.4	0.186553	0.699102	0.877445	No
8510_0|path0	Lkgene8162	2548	443.16	164.92	1.7852	5.29e-07	5.16e-06	Up
1437_0|path4	Lkgene6423	4701	346.95	445.96	0.0540138	0.890584	0.965429	No
3131_9|path5	Lkgene25051	3413	250.76	27.72	1.22579	0.395516	0.655368	Up
5568_0|path3	Lkgene10466	3080	96.74	178.5	-0.545894	0.075453	0.235487	No
9618_0|path4	Lkgene7615	3409	385.9	280.11	0.793741	0.000921161	0.00520411	No
6055_0|path0	Lkgene13999	2843	11.49	14.73	0.0548458	0.969271	0.991496	No
5336_0|path0	Lkgene14574	4999	345.31	289.67	0.618183	0.21874	0.51823	No
7974_0|path2	Lkgene16820	3134	4.45	20.09	-1.69357	0.0234409	0.0905589	Down
7228_1019|path1	Lkgene6939	3596	60.26	255.48	-1.68875	1.05e-07	1.12e-06	Down
2116_0|path13	Lkgene5900	5521	1423.46	1105.57	0.671241	0.188291	0.470153	No
10061_0|path0	Lkgene675	1630	351.74	555.22	-0.289431	0.0410386	0.144375	No
3428_547|path0	Lkgene28285	3202	1.29	2.63	-0.32722	0.822286	0.939024	No
2647_66|path1	Lkgene768	1456	1055.49	1539.09	-0.184374	0.0526367	0.175988	No
6981_0|path0	Lkgene8504	2728	35.77	34.77	0.363727	0.785372	0.922449	No
1214_0|path0	Lkgene7231	4651	489.27	460.62	0.458635	0.0253902	0.096965	No
7228_324|path4	Lkgene25385	2349	0	1.75	-1.35972	0.327023	0.604617	Down
4691_0|path37	Lkgene23616	3234	3.79	0	3.38141	0.0175899	0.0707172	Up
9773_0|path19	Lkgene28589	1784	0.95	0.38	0.611999	0.661182	0.854645	No
5154_0|path2	Lkgene12926	5450	80.2	433.22	-2.06474	1.06e-25	4.16e-24	Down
9254_0|path3	Lkgene19960	3019	1.03	24.32	-3.39484	0.00470811	0.0224089	Down
1688_0|path16	Lkgene4127	8096	1112.63	3463.97	-1.3049	1.13e-06	1.05e-05	Down
9803_0|path1	Lkgene4541	1736	0	2920.1	-11.6841	4.58e-36	2.74e-34	Down
7452_0|path3	Lkgene25443	2486	4.41	0	1.60954	0.254271	0.551258	Up
6334_0|path1	Lkgene25100	2693	0	16.93	-2.42177	0.0977808	0.288697	Down
5526_0|path0	Lkgene17706	4463	35.64	19.72	0.64347	0.65422	0.850857	No
5026_0|path9	Lkgene4927	3546	518.39	342.66	0.79309	0.261621	0.556547	No
5025_0|path0	Lkgene9939	3492	340.94	322.01	0.41854	0.0531864	0.177525	No
1055_0|path27	Lkgene13475	5540	115.67	428.7	-0.838065	0.561184	0.783867	No
5110_0|path13	Lkgene21655	2392	0.63	0	1.16333	0.389248	0.650496	Up
6325_2|path24	Lkgene23688	4931	7.59	27.78	-1.1176	0.425309	0.678515	Down
3428_12|path8	Lkgene28993	2469	1.64	0	1.40799	0.311332	0.593838	Up
5357_0|path0	Lkgene8544	5464	294.49	872.16	-1.20825	9.74e-11	1.45e-09	Down
4731_1|path4	Lkgene15465	4860	186.8	73.52	1.62782	0.0189762	0.0754876	Up
7181_0|path2	Lkgene12831	2565	21.52	8.43	1.15706	0.419857	0.674472	Up
5477_0|path0	Lkgene6695	3072	311.31	513.8	-0.349801	0.0148055	0.0610999	No
6243_0|path27	Lkgene25948	3622	197.76	125.11	0.522152	0.717417	0.88871	No
6189_3|path146	Lkgene25439	2731	0.98	0	1.27461	0.352705	0.621991	Up
2733_3|path15	Lkgene7859	3653	46.85	312.71	-1.21183	0.405548	0.665504	Down
852_2|path27	Lkgene12470	3843	100.54	205.79	-0.494818	0.587155	0.803589	No
8796_0|path2	Lkgene3387	3963	247.96	711	-1.13896	4.38e-05	0.00031928	Down
3148_1|path32	Lkgene14849	3503	103.94	292.74	-1.15625	0.0170389	0.0688874	Down
9418_0|path0	Lkgene986	1940	31.2	483.86	-3.52902	1.63e-29	7.63e-28	Down
2505_0|path9	Lkgene18168	4124	129.53	129.56	0.218074	0.803301	0.929923	No
8517_0|path3	Lkgene1409	5048	232.72	960.24	-1.60897	1.85e-07	1.92e-06	Down
7871_0|path6	Lkgene5692	2151	557.13	252.87	1.50827	9.48e-34	5.31e-32	Up
5303_0|path0	Lkgene13775	5759	122.65	172.36	-0.145696	0.596579	0.81095	No
4893_0|path5	Lkgene16837	3798	58.39	103.31	-0.422923	0.184025	0.462448	No
9876_0|path0	Lkgene17885	1706	54.56	266.87	-1.86751	0.0135585	0.0567194	Down
8663_0|path2	Lkgene678	2535	96.27	57.18	1.05868	0.00621818	0.0287111	Up
7058_0|path1	Lkgene5871	1902	0.29	347.65	-8.37325	4.52e-22	1.49e-20	Down
1805_0|path1	Lkgene4278	4539	19.8	269.52	-2.79111	0.0200486	0.0790293	Down
8466_0|path0	Lkgene25568	2378	42.45	73.71	-0.233364	0.871348	0.959949	No
5150_0|path173	Lkgene22166	3148	1.61	0.35	0.934266	0.516166	0.74812	No
10398_0|path13	Lkgene1086	1647	4138.01	367.97	3.84393	1.13e-168	1.77e-165	Up
2958_0|path16	Lkgene14878	4617	93.04	115.64	0.11619	0.833704	0.94429	No
9952_0|path2	Lkgene5565	1664	1141.96	202.89	2.20663	0.0690615	0.219279	Up
105_0|path4	Lkgene16496	4365	11.98	69.79	-1.35899	0.336868	0.612323	Down
6128_0|path23	Lkgene4661	3140	585.34	278.08	1.45318	6.01e-12	9.94e-11	Up
9945_0|path1	Lkgene154	1677	297.84	519.62	-0.457254	0.0104971	0.0453925	No
5741_0|path10	Lkgene4771	2586	94.34	214.05	-0.76942	0.0325092	0.119399	No
2435_0|path7	Lkgene20095	4151	182.45	133.48	0.817587	0.269528	0.563634	No
7015_0|path1	Lkgene4926	2598	482.27	580.3	0.0710401	0.727789	0.894513	No
10501_0|path0	Lkgene2596	1483	232.51	1192.14	-1.96502	1.95e-08	2.3e-07	Down
9047_0|path0	Lkgene7506	2317	110.7	574.19	-1.98528	2.16e-21	6.92e-20	Down
10812_0|path0	Lkgene460	2592	2717.89	1878.07	0.892272	0.000347582	0.00214654	No
5490_0|path39	Lkgene25685	3387	1.38	2.46	-0.283761	0.841058	0.947604	No
2097_0|path2	Lkgene18197	2685	6.94	14.64	-0.577915	0.532317	0.760393	No
7718_0|path0	Lkgene12416	2474	68.52	100.49	-0.160425	0.662969	0.855605	No
9246_0|path2	Lkgene6011	2096	408.57	556.54	-0.0566315	0.867727	0.958344	No
5486_0|path27	Lkgene24807	3157	0.61	0.36	0.422947	0.762904	0.913063	No
426_0|path3	Lkgene12307	6179	379.85	364.06	0.419586	0.0383719	0.136681	No
3428_130|path7	Lkgene16650	3723	82.62	96.37	0.195768	0.88578	0.964343	No
3904_0|path0	Lkgene21189	3160	100.05	129.61	0.0467197	0.963081	0.990205	No
5387_0|path44	Lkgene3344	5174	226.05	651.95	-1.1019	0.0461818	0.158427	Down
9297_0|path0	Lkgene3709	2171	306.33	539.28	-0.449807	0.00571173	0.0266677	No
4637_0|path14	Lkgene22706	4628	4.41	1.78	0.604656	0.670074	0.860288	No
4709_0|path0	Lkgene13347	5230	109.19	567.44	-2.00499	5.11e-10	7.12e-09	Down
2998_0|path11	Lkgene13805	5190	53.04	97.89	-0.152874	0.915314	0.976277	No
8810_0|path1	Lkgene25981	2344	81.97	53.68	0.282243	0.844439	0.949393	No
6937_0|path18	Lkgene4152	5965	12614.2	2449.58	2.73913	1.78e-32	9.58e-31	Up
9466_0|path1	Lkgene330	1937	10817	6489.79	1.10906	1.35e-21	4.38e-20	Up
5326_0|path0	Lkgene9016	3132	215.95	300.9	-0.118316	0.70128	0.878319	No
3428_120|path0	Lkgene6786	4658	757.5	456.47	1.02811	0.211439	0.509153	Up
3148_1|path53	Lkgene25683	4142	0.32	0	0.937078	0.468617	0.715895	No
3918_0|path4	Lkgene27997	3880	2.8	8.19	-0.849768	0.511211	0.745393	No
141_0|path15	Lkgene2611	5487	1960.71	1132.26	1.13745	0.265201	0.560085	Up
2623_0|path1	Lkgene29279	4047	229.01	123.87	1.21472	0.0216782	0.084676	Up
4969_0|path5	Lkgene22757	3349	22.27	0.76	2.31923	0.113565	0.323413	Up
5975_7|path19	Lkgene21952	7722	2.78	2.58	0.485005	0.672388	0.861758	No
4691_0|path141	Lkgene18754	3362	28.75	0	5.36993	5.37e-05	0.000385324	Up
3428_123|path12	Lkgene2020	4906	663.45	960.4	-0.16299	0.216933	0.516054	No
5206_0|path30	Lkgene5538	2736	375.64	444.99	0.0739823	0.887417	0.964651	No
5156_0|path8	Lkgene9742	2659	351.83	657.85	-0.557546	0.00792087	0.035554	No
5045_0|path6	Lkgene12066	2606	15.25	66.63	-1.0928	0.445556	0.699519	Down
10916_0|path0	Lkgene2527	1415	330.77	551.33	-0.378721	0.135912	0.370197	No
6069_0|path0	Lkgene8615	4603	187.28	316.32	-0.407909	0.201767	0.493006	No
6794_0|path6	Lkgene17634	2850	35.53	49.55	-0.206137	0.767626	0.914508	No
7200_0|path13	Lkgene8856	2683	186.01	205.91	0.164712	0.660351	0.854645	No
9144_0|path0	Lkgene2203	2253	1694.36	1267.29	0.776357	2.7e-16	6.29e-15	No
5918_0|path10	Lkgene3478	4861	905.47	2554.01	-1.09452	6.26e-06	5.24e-05	Down
1152_0|path2	Lkgene6252	4155	92.91	226.43	-0.592482	0.668735	0.85943	No
5187_0|path6	Lkgene24666	3180	0	6.72	-1.77029	0.215845	0.514704	Down
3564_2|path4	Lkgene67	1669	14381.1	10412.5	0.823341	2e-08	2.34e-07	No
2129_0|path7	Lkgene12859	4023	211.01	225.58	0.298139	0.418036	0.674016	No
6128_0|path39	Lkgene13927	4753	279.15	116.64	1.4076	0.0693319	0.219949	Up
5300_0|path3	Lkgene17694	4906	48.16	86.82	-0.521927	0.29017	0.579086	No
4793_0|path1	Lkgene11081	4158	146.38	220.91	-0.22896	0.276091	0.567626	No
10181_0|path2	Lkgene21336	1441	0	8.71	-1.63448	0.247921	0.545309	Down
7237_0|path10	Lkgene14483	8794	156.85	396.99	-0.962622	7.32e-05	0.00051527	No
9313_0|path6	Lkgene25902	2243	1.38	0	1.33995	0.332093	0.606502	Up
6519_0|path13	Lkgene2853	5039	893.39	1328.72	-0.197868	0.202304	0.493817	No
5207_0|path8	Lkgene22022	5035	13.8	20.34	-0.194114	0.89156	0.965707	No
2435_0|path9	Lkgene12140	4152	168.35	187.87	0.214952	0.664478	0.856434	No
3661_0|path0	Lkgene9356	3267	220.95	212.44	0.432332	0.121141	0.339669	No
6069_0|path11	Lkgene24088	4518	32.87	21.68	0.465735	0.747508	0.905196	No
4914_0|path9	Lkgene12097	6281	2477.13	738.43	1.92784	0.000724812	0.00419723	Up
6325_2|path33	Lkgene19945	3565	1.58	0	1.41554	0.309073	0.591206	Up
8467_0|path0	Lkgene11377	2409	33.12	108.53	-0.970746	0.414735	0.672044	No
5206_0|path39	Lkgene21541	2694	0.34	0	0.917305	0.475848	0.718462	No
6523_0|path0	Lkgene21519	3721	2.64	2.6	0.223221	0.876138	0.961679	No
4247_0|path0	Lkgene29807	3808	0.95	0	1.28311	0.349985	0.620938	Up
8560_0|path0	Lkgene11009	3969	101.57	62.46	1.08433	0.139954	0.378277	Up
6940_0|path2	Lkgene17612	2803	13.32	30.03	-0.753176	0.222591	0.521972	No
7228_87|path7	Lkgene18822	2771	0.93	311.5	-7.36162	8.8e-24	3.15e-22	Down
5253_0|path1	Lkgene18032	3026	10.09	21.58	-0.5126	0.720415	0.890205	No
7982_0|path1	Lkgene6686	4489	479.74	235.57	1.40971	0.0112171	0.0481198	Up
6189_3|path82	Lkgene17545	12014	199.48	105.72	0.700595	0.63271	0.836205	No
3431_0|path9	Lkgene2463	4958	2194.87	2382.82	0.224976	0.118134	0.333097	No
7032_0|path1	Lkgene16018	2825	13.19	44.94	-0.849481	0.554292	0.778863	No
7583_0|path9	Lkgene19359	2212	0.29	2.57	-1.02743	0.479634	0.721732	Down
6604_0|path1	Lkgene9963	4176	327.23	300.91	0.462667	0.166556	0.430023	No
3428_129|path5	Lkgene23886	9687	21.7	0	5.31931	5.09e-05	0.000366212	Up
5455_0|path0	Lkgene19540	5273	1.18	3.64	-0.638448	0.653977	0.850769	No
9897_0|path1	Lkgene20240	1603	5.77	11.48	-0.586115	0.659418	0.854241	No
5161_0|path2	Lkgene19682	5996	78.14	175.06	-0.824268	0.123677	0.34531	No
5564_0|path1	Lkgene26638	5377	0	11.36	-1.66471	0.240032	0.537975	Down
5934_0|path24	Lkgene23952	4767	0	40.34	-2.95961	0.0434087	0.150851	Down
2104_0|path0	Lkgene6194	4385	383.85	580.01	-0.234609	0.0944339	0.280927	No
3897_0|path0	Lkgene13586	4982	407	386.19	0.426384	0.00935362	0.041083	No
8174_0|path5	Lkgene3849	2401	158.65	302.42	-0.551914	0.0608161	0.198325	No
1353_0|path4	Lkgene16680	4634	70.21	310.6	-1.69873	0.00271723	0.0137509	Down
7893_0|path9	Lkgene24566	4265	0.59	0	1.17962	0.383789	0.64791	Up
2136_0|path4	Lkgene15057	2850	113.88	25.46	1.76257	0.197559	0.485685	Up
7432_0|path1	Lkgene22925	3227	2.36	0	1.52839	0.276426	0.567626	Up
2791_1|path11	Lkgene22840	3532	31.64	60.89	-0.218639	0.881417	0.963097	No
4603_0|path14	Lkgene24992	5359	12.67	0	1.72343	0.225093	0.523783	Up
8494_0|path11	Lkgene14299	5036	63.98	117.21	-0.514723	0.123767	0.34543	No
5167_0|path4	Lkgene6836	4770	997.02	654.7	0.977163	0.00240826	0.012353	No
2467_0|path16	Lkgene17859	8611	54.51	43.14	0.318894	0.822876	0.939324	No
8798_0|path0	Lkgene11353	2355	38.3	67.42	-0.394464	0.432066	0.685639	No
9702_0|path110	Lkgene20518	18831	23	19.36	0.642662	0.297779	0.58357	No
5387_1|path13	Lkgene16034	3385	75.62	0	6.195	2.03e-06	1.82e-05	Up
1281_0|path2	Lkgene22659	7227	0.69	0	1.14141	0.396652	0.655368	Up
9773_0|path5	Lkgene17619	1794	16.43	11.04	0.728308	0.473651	0.718462	No
5116_0|path0	Lkgene7520	3234	194.53	293.33	-0.259323	0.33145	0.606502	No
3428_15|path32	Lkgene19875	9988	182.93	43.01	1.39135	0.330019	0.606502	Up
2699_0|path5	Lkgene10329	4638	330.24	293.67	0.473116	0.296827	0.583013	No
9579_0|path1	Lkgene15065	4123	31.25	44.87	-0.19309	0.775724	0.918388	No
6956_1|path23	Lkgene23162	2679	23.46	0	1.73907	0.221263	0.521039	Up
4691_0|path75	Lkgene20344	7347	6010.74	229.76	5.03988	3.07e-110	1.38e-107	Up
3208_4|path0	Lkgene4354	3310	672.15	1102.04	-0.354966	0.001967	0.0103017	No
10984_0|path1	Lkgene6	703	6.08	17.45	-1.0731	0.332228	0.606502	Down
6248_0|path16	Lkgene393	5140	46.52	6305.18	-4.33032	0.00135978	0.00739596	Down
9356_0|path4	Lkgene29813	2480	0.32	1.49	-0.656249	0.645633	0.845116	No
5877_0|path13	Lkgene17568	2588	10.37	3.79	0.786855	0.589123	0.805135	No
9193_0|path1	Lkgene23068	4059	2.06	2.65	0.131926	0.92586	0.979702	No
5150_0|path162	Lkgene28139	3256	5.32	0	1.70671	0.230341	0.527742	Up
3428_83|path24	Lkgene27348	3413	44.83	0	6.46123	9.84e-08	1.06e-06	Up
7380_0|path1	Lkgene7041	2507	185.54	162.33	0.577434	0.0156087	0.063921	No
5872_0|path3	Lkgene5861	4169	737.45	730.27	0.383579	0.135483	0.369297	No
3428_141|path37	Lkgene30494	2815	5.01	22.39	-0.600841	0.672957	0.862075	No
3603_0|path3	Lkgene28944	3219	1.58	9.36	-1.43239	0.301654	0.586874	Down
3428_6|path0	Lkgene15506	3175	76.14	231.5	-1.12948	0.12005	0.337184	Down
10015_1|path0	Lkgene11522	5171	355.42	937.41	-1.0574	4.11e-09	5.18e-08	Down
7515_0|path1	Lkgene26443	2457	0	0.35	-0.853025	0.508168	0.744226	No
6964_0|path10	Lkgene22346	4796	6.99	0	2.02201	0.162513	0.422726	Up
3427_0|path14	Lkgene7017	4836	42.99	12.1	1.58036	0.216135	0.51519	Up
7219_0|path3	Lkgene11207	2734	92.9	19.81	2.09911	0.0700706	0.221913	Up
6193_0|path9	Lkgene26059	1749	3.18	0.36	2.30223	0.0898324	0.270373	Up
7054_0|path3	Lkgene27585	3286	0	27.86	-5.34578	3.43e-05	0.00025487	Down
7231_0|path2	Lkgene4784	4734	783.97	831.01	0.285014	0.0651732	0.209446	No
5142_0|path13	Lkgene6066	4108	125.97	538.87	-1.72556	3.6e-11	5.55e-10	Down
8842_0|path1	Lkgene28440	5047	616.75	328.5	1.27909	0.0725666	0.228402	Up
3428_92|path22	Lkgene27788	3453	7.47	0	2.05723	0.155801	0.409907	Up
4997_0|path2	Lkgene14508	3351	60.04	62.49	0.280427	0.526223	0.75477	No
3498_2|path11	Lkgene17331	9821	53.11	67.47	-0.0252261	0.95775	0.987784	No
4999_0|path1	Lkgene2791	7082	1782.43	3460.65	-0.597014	4.92e-15	1.05e-13	No
7088_0|path9	Lkgene4200	4822	637.76	675.3	0.268865	0.141354	0.380715	No
4969_0|path4	Lkgene16390	3381	105.56	12.27	3.27766	1.36e-06	1.25e-05	Up
10885_0|path1	Lkgene4870	1439	653.34	28.19	4.47287	8.13e-07	7.68e-06	Up
7514_0|path12	Lkgene17379	4152	25.63	55.62	-0.758842	0.319588	0.599364	No
7225_0|path3	Lkgene5083	2792	63.63	68.88	0.284711	0.562186	0.784635	No
675_0|path8	Lkgene29723	4869	17.36	18.89	0.158657	0.867992	0.958416	No
867_0|path3	Lkgene21666	4360	2.52	0	1.51647	0.279774	0.570293	Up
629_0|path2	Lkgene14157	4943	35.26	199.35	-1.95024	0.00217798	0.0112693	Down
4443_0|path1	Lkgene12100	3643	32.7	54.05	-0.311692	0.503685	0.744226	No
4354_0|path5	Lkgene27278	3399	0.29	1.08	-0.478227	0.735744	0.898627	No
3428_2|path11	Lkgene8099	4535	518.96	397.91	0.654379	0.405359	0.665487	No
7228_99|path10	Lkgene4282	5024	2077.84	2231.92	0.260719	1.55e-05	0.000121796	No
5370_0|path2	Lkgene12575	4553	219.75	258.61	0.151051	0.531819	0.759782	No
5218_0|path4	Lkgene7545	4426	63.12	168.37	-1.01399	0.00444787	0.0213044	Down
1688_0|path21	Lkgene6726	7988	238.41	1157.06	-1.85106	4.58e-09	5.75e-08	Down
5054_0|path13	Lkgene3822	3405	956.18	1355.68	-0.118233	0.577234	0.796007	No
774_0|path15	Lkgene13066	4901	225.44	350.36	-0.321521	0.493409	0.734649	No
6886_0|path6	Lkgene15459	2431	38.6	56.04	-0.173697	0.654853	0.851059	No
9704_0|path1	Lkgene21669	2091	30.17	7.46	1.39625	0.326688	0.604617	Up
940_0|path12	Lkgene19734	2870	4.86	0	1.79646	0.209516	0.505921	Up
4003_0|path2	Lkgene26267	5074	0.88	3.79	-0.501999	0.722923	0.89139	No
10331_0|path3	Lkgene10535	1596	215.29	92.88	1.42509	0.0189068	0.0752387	Up
6729_0|path16	Lkgene22733	3220	5.34	1.86	1.52868	0.216977	0.516076	Up
5051_0|path4	Lkgene18432	3130	28.47	15.75	0.945374	0.436914	0.690625	No
4297_0|path34	Lkgene21136	3699	35.13	112.02	-0.75729	0.605304	0.81777	No
5689_2|path3	Lkgene4837	4177	907.34	840.53	0.453148	0.0665316	0.213003	No
2699_0|path8	Lkgene17145	3643	51.43	51.78	0.398066	0.387046	0.650496	No
2856_0|path8	Lkgene25821	4740	87.02	7.02	2.68858	0.0472558	0.161457	Up
4691_0|path109	Lkgene24493	3568	111.05	11.74	1.51305	0.299046	0.584338	Up
5689_1|path65	Lkgene16342	5734	37.58	38	0.359847	0.607252	0.819064	No
7043_0|path6	Lkgene24502	3947	11.7	10.32	0.403921	0.689804	0.872303	No
3359_37|path14	Lkgene17879	3697	83.36	44.64	1.1922	0.101537	0.2973	Up
6666_0|path2	Lkgene21878	2227	14.42	10.94	0.602114	0.623304	0.830312	No
2226_1|path11	Lkgene14171	3278	19.75	24.05	0.0998533	0.900105	0.969684	No
5150_3|path14	Lkgene21606	2418	2.19	0.73	1.41182	0.290323	0.579297	Up
5217_0|path6	Lkgene28987	2523	17.94	0	1.72542	0.224603	0.523781	Up
9755_0|path0	Lkgene17558	2409	16.58	4.73	1.95913	0.0577718	0.190022	Up
8808_0|path1	Lkgene28348	3562	4.13	18.37	-0.943451	0.514103	0.747257	No
6646_0|path9	Lkgene2391	2745	1524.84	542.2	1.82828	5.03e-18	1.31e-16	Up
4832_0|path9	Lkgene7171	3433	149.4	178.56	0.12017	0.718887	0.889407	No
3338_0|path16	Lkgene11629	3902	269.46	542.58	-0.600993	0.0417802	0.146359	No
3408_0|path0	Lkgene27877	4821	0	29.91	-1.73566	0.222159	0.521497	Down
4023_0|path0	Lkgene25883	5251	0	2.23	-1.39263	0.316862	0.596629	Down
3407_0|path12	Lkgene26714	5168	33	0	1.76153	0.215837	0.514704	Up
9102_0|path4	Lkgene9297	2774	111.14	243.67	-0.727482	0.0336268	0.122759	No
520_0|path7	Lkgene29847	5493	9.97	3.41	0.952186	0.513741	0.747097	No
3993_0|path0	Lkgene22297	5000	0	1.78	-1.35665	0.327978	0.604617	Down
7713_0|path1	Lkgene7525	2391	276.54	344.5	0.0539266	0.75742	0.910426	No
3803_0|path14	Lkgene22592	3641	28.36	37.1	0.0539242	0.969801	0.991509	No
7228_0|path25	Lkgene24829	3415	3.15	0	1.55707	0.268469	0.562079	Up
3428_26|path28	Lkgene23974	7177	0	2.13	-1.4018	0.314063	0.594877	Down
3555_0|path0	Lkgene26392	3666	1.01	1.47	-0.155628	0.914455	0.976062	No
3428_400|path8	Lkgene16629	3244	19.51	167.81	-2.7072	2.18e-10	3.15e-09	Down
3053_0|path0	Lkgene12530	3907	47.8	56.12	0.0984174	0.945838	0.985461	No
10541_0|path0	Lkgene10309	1564	79.61	98.58	0.0652284	0.887707	0.964651	No
5241_0|path3	Lkgene24439	3063	5.76	5.43	0.275673	0.846748	0.950295	No
7802_0|path1	Lkgene9039	2602	9.14	85.05	-1.24201	0.395387	0.655368	Down
3328_0|path9	Lkgene23875	3156	5.58	19.61	-1.39611	0.0675879	0.215775	Down
6189_3|path89	Lkgene26582	2834	0.63	0	1.16333	0.389248	0.650496	Up
9566_0|path10	Lkgene22189	3102	22.98	20.7	0.248503	0.861486	0.956277	No
5272_0|path4	Lkgene8982	3133	152.19	123.3	0.647123	0.0578692	0.1902	No
5150_0|path100	Lkgene10067	17880	3424.35	820.21	2.40857	2.83e-15	6.15e-14	Up
10478_0|path0	Lkgene36	1484	3965.19	6146.86	-0.270387	0.0160229	0.0654316	No
6998_0|path3	Lkgene15988	2635	19.87	34.85	-0.496285	0.39097	0.652234	No
6282_0|path5	Lkgene1369	5351	2326.49	2066.64	0.5437	1.62e-05	0.00012724	No
5114_1|path3	Lkgene370	2427	3973.53	4565.59	0.15657	0.316198	0.596137	No
6102_0|path3	Lkgene18225	6015	52.92	43.92	0.560759	0.438905	0.693004	No
1222_0|path11	Lkgene9656	2544	344.4	145.2	1.58161	3.21e-12	5.4e-11	Up
1055_0|path0	Lkgene21158	4650	281.88	930.36	-1.25065	0.0974174	0.287844	Down
7935_0|path10	Lkgene2484	3110	1735.64	1905.57	0.23813	0.0113844	0.0487383	No
2733_1|path30	Lkgene21014	11394	0.29	1.08	-0.711546	0.626148	0.831908	No
2399_0|path11	Lkgene22450	3905	18.77	14.32	0.43318	0.761589	0.912596	No
3692_2|path11	Lkgene17882	6404	477.19	167.37	1.48828	0.153612	0.40584	Up
4926_0|path0	Lkgene15150	5262	126.77	198.46	-0.284692	0.505979	0.744226	No
7673_0|path4	Lkgene26604	2847	2.07	0	1.43878	0.302178	0.586874	Up
8710_0|path5	Lkgene2825	3686	10215.5	1317.27	3.30263	4.13e-24	1.51e-22	Up
11018_1|path1	Lkgene23493	3477	14.83	16	-0.00804315	0.995492	0.998147	No
1691_0|path1	Lkgene14899	5482	218.61	176.29	0.704569	0.0531706	0.177493	No
8675_0|path0	Lkgene9127	2357	130.37	162.45	0.0527679	0.85727	0.954452	No
8673_0|path4	Lkgene16088	2367	123.45	98.22	0.681308	0.0520977	0.174599	No
2947_0|path6	Lkgene26948	3860	0	6.06	-1.58385	0.261501	0.556547	Down
9184_0|path12	Lkgene15392	4356	156.75	327.56	-0.715042	0.413906	0.672044	No
7228_64|path2	Lkgene2834	2312	455.78	420.87	0.491954	0.00059567	0.00351532	No
282_0|path0	Lkgene7333	5257	419.06	1145.63	-1.02693	0.000510686	0.00305453	Down
1155_3|path4	Lkgene28566	2515	0	0.7	-1.09558	0.414822	0.672044	Down
1921_0|path5	Lkgene5475	4251	600.43	822.93	-0.0873191	0.498546	0.739438	No
3320_0|path3	Lkgene9671	4476	77.8	112.57	-0.207648	0.865176	0.957369	No
7343_0|path0	Lkgene12540	2513	134.73	136.54	0.345955	0.108702	0.312563	No
10992_1|path12	Lkgene17178	3363	39.55	82.38	-0.715971	0.447639	0.701799	No
3428_40|path0	Lkgene26805	3610	1.98	0	1.44821	0.299407	0.584787	Up
6192_0|path9	Lkgene29803	4787	0	2.13	-1.4018	0.314063	0.594877	Down
6881_0|path0	Lkgene6736	2517	97.13	821.22	-2.57293	0.0021725	0.0112449	Down
8419_0|path0	Lkgene4350	4349	784.49	3820.17	-1.9279	9.57e-14	1.84e-12	Down
2862_0|path1	Lkgene22465	4580	3.05	5.43	-0.200003	0.889574	0.965269	No
9610_0|path12	Lkgene27773	1827	4.84	0.71	1.40885	0.335625	0.610852	Up
7703_0|path0	Lkgene11414	5291	203.13	364.01	-0.577815	0.447784	0.701839	No
6887_0|path10	Lkgene18874	4701	18.48	22.74	-0.0238311	0.977292	0.993407	No
7441_0|path1	Lkgene3970	4548	189.55	180.21	0.477295	0.234377	0.531409	No
7309_0|path4	Lkgene3020	2825	127.06	111.26	0.60141	0.190264	0.473432	No
5671_0|path21	Lkgene28327	8692	261.8	212.57	0.147962	0.917293	0.976891	No
8027_0|path0	Lkgene28797	3946	0.34	0	0.917305	0.475848	0.718462	No
6334_0|path8	Lkgene24539	3363	7.25	0	1.66922	0.238699	0.537019	Up
4691_0|path86	Lkgene22998	3323	10.45	0.36	3.76458	0.00218782	0.0113163	Up
7965_0|path8	Lkgene20168	2723	259.15	3.18	5.23446	1.28e-05	0.000102317	Up
9782_0|path1	Lkgene7624	2012	266.14	223.12	0.62412	0.0530495	0.177147	No
4681_0|path15	Lkgene13398	3271	46.26	0	1.76879	0.214103	0.512779	Up
141_0|path0	Lkgene8182	3115	365.57	457.49	-0.0484898	0.955363	0.987117	No
7120_0|path2	Lkgene7875	2695	571.58	515.91	0.5099	0.00540945	0.0253963	No
8923_0|path0	Lkgene5079	5105	712.34	789.23	0.213903	0.339393	0.615437	No
1720_0|path11	Lkgene7846	3994	66.39	172.88	-0.888774	0.204076	0.49675	No
8494_0|path9	Lkgene24674	2975	9.66	10.66	-0.0207214	0.988383	0.996152	No
11004_0|path10	Lkgene12014	3169	99.87	169.28	-0.278557	0.758125	0.910875	No
6325_85|path0	Lkgene26765	4242	0	1.05	-1.2194	0.372324	0.640603	Down
9733_0|path32	Lkgene28207	1473	0	0.71	-1.09225	0.415995	0.672044	Down
5504_0|path6	Lkgene14530	4425	73.03	0	3.5569	0.0145677	0.060337	Up
4705_0|path1	Lkgene4913	3411	436.97	296.21	0.971266	0.0637274	0.205781	No
2306_2|path0	Lkgene13206	4184	69.19	86.34	0.0438158	0.877033	0.962186	No
9591_0|path3	Lkgene22085	2591	0	16.28	-1.69751	0.231656	0.529083	Down
3594_0|path1	Lkgene14609	3622	22	98.66	-1.79027	8.24e-06	6.78e-05	Down
3145_0|path0	Lkgene7662	5568	646.02	686.87	0.275779	0.109581	0.314424	No
6996_1|path28	Lkgene25437	2604	0.29	0.35	0.0764703	0.955582	0.987117	No
3428_83|path19	Lkgene29235	5215	168.75	5.94	3.94507	0.0014287	0.00772827	Up
3400_0|path7	Lkgene29247	3675	1.72	0	1.39611	0.314904	0.594877	Up
9121_0|path0	Lkgene5673	2287	446.32	538.17	0.0589307	0.904819	0.972114	No
2950_0|path43	Lkgene20590	4356	12.94	7.56	0.706974	0.620975	0.829107	No
3428_190|path1	Lkgene9949	4001	183.01	288.15	-0.317941	0.471482	0.718382	No
7742_0|path0	Lkgene11537	2622	102.95	135.71	-0.0387021	0.89934	0.969177	No
3428_127|path6	Lkgene21105	4607	4.56	7.88	-0.449123	0.607351	0.819095	No
5891_7|path10	Lkgene14098	3601	11.46	22.75	-0.256783	0.85793	0.954836	No
3658_0|path6	Lkgene16728	3178	110.03	81.58	0.773196	0.00989335	0.0431785	No
4928_0|path0	Lkgene21507	3325	2.9	4.56	-0.16148	0.91056	0.974817	No
3264_0|path3	Lkgene26818	4236	23.89	10.59	1.42659	0.0553041	0.183232	Up
10992_1|path10	Lkgene26376	5649	0	2.1	-1.40472	0.313174	0.594877	Down
9487_0|path0	Lkgene2119	1774	911.15	319.68	1.89736	0.000102681	0.000703922	Up
8074_0|path0	Lkgene3300	2706	1264.5	2273.14	-0.464657	0.00144468	0.00780619	No
6044_0|path0	Lkgene20508	4743	21.51	8.75	1.09114	0.444492	0.698623	Up
1744_0|path2	Lkgene17535	4533	26.98	23.76	0.533397	0.390504	0.651712	No
5936_1|path3	Lkgene14400	4871	4290.91	224.76	3.17204	0.0197687	0.078061	Up
9750_0|path1	Lkgene1942	1778	629.47	1065.13	-0.384268	0.00370213	0.0180914	No
2877_0|path1	Lkgene15547	8082	395.59	130.93	1.56307	0.196068	0.483589	Up
9893_0|path7	Lkgene20470	3373	0.63	1.08	-0.212262	0.884419	0.963883	No
7361_0|path8	Lkgene1977	2337	406.28	916.3	-0.808787	2.09e-08	2.43e-07	No
5150_0|path197	Lkgene25591	17328	0.92	0	1.2885	0.34827	0.620938	Up
5782_0|path10	Lkgene17500	4407	46.08	12.67	2.11532	0.000790175	0.00453937	Up
9826_0|path4	Lkgene1405	1781	671.71	1847.37	-1.11835	4.46e-05	0.000324553	Down
2344_0|path2	Lkgene6875	2600	443.19	336.38	0.607871	0.474033	0.718462	No
3428_1041|path1	Lkgene4899	2457	332.88	889.63	-1.04537	2.5e-09	3.24e-08	Down
2327_0|path1	Lkgene1879	4185	305.07	380.52	0.04689	0.774495	0.917679	No
5934_0|path9	Lkgene8526	4334	23.46	52.63	-0.460388	0.750633	0.90683	No
2530_0|path25	Lkgene28296	3807	0.95	0	1.28311	0.349985	0.620938	Up
9701_0|path11	Lkgene22162	1981	0.34	0.35	0.0201082	0.988285	0.996152	No
7725_0|path20	Lkgene9879	9002	386.53	255.52	0.717522	0.559169	0.782267	No
5150_3|path23	Lkgene23506	2253	2.21	0	1.48992	0.287319	0.575907	Up
6409_0|path0	Lkgene2964	2743	461.73	1230.08	-1.04706	3.27e-08	3.73e-07	Down
6189_3|path93	Lkgene30571	6776	3.44	1.05	0.861577	0.553357	0.778028	No
3111_0|path0	Lkgene10236	3785	343.73	350.18	0.362742	0.249008	0.546386	No
1811_0|path7	Lkgene8669	4235	213.69	571.51	-1.05582	0.000100536	0.000690819	Down
6631_0|path5	Lkgene23434	6043	766.38	1288.04	-0.17499	0.904509	0.972069	No
2876_0|path13	Lkgene21579	3553	24.53	13.63	0.516312	0.722548	0.891247	No
5_0|path5	Lkgene10241	3785	18.26	68.98	-1.46095	0.07125	0.224973	Down
1919_0|path0	Lkgene20107	7584	2.36	3.19	0.0370604	0.979472	0.993991	No
701_0|path67	Lkgene11021	4891	422.93	271.38	1.00238	0.00216116	0.011192	Up
5226_0|path8	Lkgene8260	3277	208.65	384.87	-0.529299	0.0184513	0.0736635	No
164_0|path11	Lkgene8440	5624	480.51	446.96	0.430798	0.161225	0.419881	No
10540_0|path0	Lkgene2025	1517	503.34	828.3	-0.328072	0.0808934	0.249031	No
3428_2|path20	Lkgene21107	10030	0.32	3.17	-1.21688	0.403068	0.662865	Down
3748_0|path6	Lkgene23965	3609	0	1.78	-1.35665	0.327978	0.604617	Down
4101_0|path19	Lkgene15832	3765	134.88	57.41	1.47322	0.0196446	0.0776641	Up
10025_0|path8	Lkgene12484	1825	7.42	23.5	-0.454716	0.75055	0.90683	No
3428_597|path6	Lkgene23662	3551	0	2.49	-1.43771	0.303241	0.587053	Down
1152_0|path112	Lkgene30212	3544	81.94	143.64	-0.41801	0.772363	0.917051	No
9953_0|path0	Lkgene3040	1853	436.62	581.21	-0.030643	0.859436	0.955424	No
9339_0|path0	Lkgene5598	2977	490.41	689.98	-0.123968	0.297807	0.58357	No
2548_0|path0	Lkgene9808	4164	120.59	234.45	-0.520718	0.412436	0.672044	No
4622_0|path3	Lkgene4687	3048	330.44	754.59	-0.820493	4.92e-07	4.82e-06	No
1942_0|path0	Lkgene14292	4351	25.98	24.6	0.397997	0.78241	0.921162	No
4744_0|path1	Lkgene11611	3301	0	20.5	-2.55638	0.0809414	0.249153	Down
4364_0|path9	Lkgene28892	3506	4.28	1.89	1.0603	0.460377	0.714661	Up
3214_0|path5	Lkgene17895	4489	19.19	6.25	1.8964	0.031477	0.116184	Up
563_0|path15	Lkgene23482	3637	20.79	19.99	0.430889	0.629245	0.833752	No
3820_0|path7	Lkgene9138	5375	202.14	523.23	-0.98372	1.17e-05	9.37e-05	No
5691_0|path0	Lkgene17309	3045	24.26	22.4	0.422013	0.474993	0.718462	No
5181_0|path1	Lkgene10546	4170	88.06	574.54	-2.03261	0.0357894	0.129363	Down
7306_0|path1	Lkgene2993	2718	719.88	1197.06	-0.360631	0.0736848	0.231279	No
5435_0|path8	Lkgene13412	4884	281.81	246.42	0.542682	0.1169	0.330402	No
5775_0|path0	Lkgene14979	5459	75.13	97.18	0.0592471	0.962096	0.989845	No
3016_0|path22	Lkgene25829	4154	69.62	54.12	0.65761	0.290707	0.579378	No
74_0|path6	Lkgene22497	5364	16.9	0	1.72196	0.225456	0.523942	Up
4349_0|path10	Lkgene15036	7139	202.38	319.26	-0.334757	0.331646	0.606502	No
3686_0|path7	Lkgene29475	6860	0	1.08	-1.21319	0.374403	0.641602	Down
5653_0|path0	Lkgene14360	3077	26.73	24.2	0.489975	0.639135	0.84088	No
3692_0|path5	Lkgene25316	2418	1.85	7.85	-1.09951	0.405068	0.665158	Down
2771_0|path1	Lkgene19018	3974	48.64	47.38	0.281357	0.753271	0.908282	No
4737_0|path0	Lkgene17100	3293	31.49	52.3	-0.35452	0.490241	0.731548	No
7033_0|path3	Lkgene20757	2711	8.8	0.71	2.90875	0.0190848	0.0758758	Up
5972_0|path11	Lkgene9682	4728	114.12	118.65	0.177086	0.888513	0.964902	No
2699_0|path1	Lkgene28485	3422	8.28	6.78	0.150973	0.91594	0.976398	No
8368_0|path11	Lkgene24174	3359	90.14	1.14	1.68072	0.237977	0.536275	Up
4135_0|path1	Lkgene22097	3491	0.93	0	1.28705	0.34873	0.620938	Up
6145_0|path2	Lkgene27957	4591	59.79	0	7.10746	4.41e-10	6.18e-09	Up
1964_0|path2	Lkgene15633	4057	34.36	88.86	-1.00439	0.157714	0.413262	Down
6643_0|path18	Lkgene17339	4467	342.92	212	1.01204	0.052519	0.175733	Up
5689_149|path0	Lkgene793	2426	514.72	887.84	-0.426563	0.0046202	0.0220365	No
6163_0|path10	Lkgene15139	6375	43.58	0	3.26786	0.0253773	0.0969408	Up
10643_0|path1	Lkgene98	1472	834.86	1304.89	-0.287772	0.00413293	0.0199662	No
6848_0|path9	Lkgene16258	3526	47.93	39.3	0.661559	0.112154	0.320072	No
3428_134|path3	Lkgene18030	3548	5.45	5.64	0.234725	0.86999	0.959245	No
9311_0|path10	Lkgene8690	5947	413.51	536.89	-0.00253588	0.986992	0.996152	No
9516_0|path2	Lkgene860	3966	3573.12	3846.04	0.255028	0.000356236	0.00219724	No
6325_85|path1	Lkgene8195	4451	996.2	421.51	1.59814	3.36e-18	8.83e-17	Up
1919_0|path19	Lkgene21900	5456	26.49	20.53	0.651574	0.328138	0.604799	No
5564_0|path15	Lkgene6101	3033	317.98	483.05	-0.04889	0.971396	0.991962	No
4113_0|path9	Lkgene6631	3373	53.02	186.23	-1.37148	0.00873822	0.0387301	Down
10218_1|path0	Lkgene14670	4939	2.52	72.8	-3.32623	0.00792352	0.0355605	Down
8250_0|path0	Lkgene13209	3751	5197.58	24072	-1.82936	1.51e-05	0.000119479	Down
4754_0|path3	Lkgene14975	9148	283.05	341.08	0.084236	0.655287	0.85125	No
10429_1|path7	Lkgene12106	4595	193.69	190.96	0.375254	0.0981679	0.289465	No
3406_0|path0	Lkgene21322	3504	0	40.45	-2.92599	0.0458732	0.157569	Down
6667_5|path17	Lkgene27786	2917	0.95	0	1.28311	0.349985	0.620938	Up
6667_1|path0	Lkgene30562	9067	42.73	36.35	0.587324	0.524663	0.753662	No
5219_0|path10	Lkgene24516	4524	0	1.75	-1.35972	0.327023	0.604617	Down
6181_0|path1	Lkgene4382	2485	12.65	50.67	-1.56601	0.0592076	0.19374	Down
427_0|path11	Lkgene6828	6284	1268.6	973	0.721212	0.000140542	0.000938095	No
1450_0|path12	Lkgene30498	3362	13.16	1.42	2.56023	0.0463276	0.158762	Up
5931_1|path3	Lkgene23165	3277	3.47	0	1.57298	0.264114	0.558784	Up
6072_0|path1	Lkgene17207	4033	16.82	11.37	0.872845	0.216438	0.515617	No
10428_0|path0	Lkgene128	1542	25.19	118.72	-1.87	1.12e-07	1.19e-06	Down
2942_0|path15	Lkgene19233	3910	89.07	84.51	0.12989	0.928676	0.980523	No
9482_0|path10	Lkgene17520	1952	11.65	8.65	0.649181	0.62004	0.82863	No
7567_0|path7	Lkgene15918	4551	175.3	227.44	0.0666224	0.898613	0.968981	No
6643_0|path16	Lkgene5231	2747	257.11	388.11	-0.263412	0.328037	0.604688	No
4677_0|path1	Lkgene20028	3886	160	0	3.95215	0.00627589	0.0289236	Up
6238_0|path4	Lkgene16056	2813	10.48	15.5	-0.0969977	0.937229	0.983449	No
9726_0|path0	Lkgene581	2238	5526.4	4874.1	0.557315	6.65e-07	6.39e-06	No
4957_0|path0	Lkgene8347	3428	202.67	230.58	0.18856	0.367256	0.637425	No
2711_22|path1	Lkgene3117	2113	388.43	541.55	-0.0518865	0.910472	0.974809	No
3428_77|path12	Lkgene23630	6083	8.51	3.67	0.675843	0.640298	0.841425	No
2847_0|path10	Lkgene27793	5015	4.13	0	1.61847	0.251903	0.549262	Up
1982_0|path13	Lkgene10682	4695	298.25	346.54	0.13533	0.511176	0.745393	No
10042_0|path0	Lkgene7685	2121	44.84	0	6.47289	8.1e-08	8.82e-07	Up
2041_0|path6	Lkgene24504	5322	683.35	148.71	2.06242	0.0646897	0.208253	Up
3039_0|path4	Lkgene20480	3426	1.18	2.49	-0.19988	0.887714	0.964651	No
9426_0|path2	Lkgene1072	1939	2875.28	1359.56	1.45969	6.61e-07	6.35e-06	Up
4007_0|path2	Lkgene7945	3362	11.95	186	-3.08948	0.00630685	0.0290437	Down
4545_0|path1	Lkgene11781	3359	26.11	8.71	0.97337	0.504335	0.744226	No
5936_0|path17	Lkgene28843	5050	0.63	1.4	-0.300275	0.83099	0.94328	No
4517_0|path2	Lkgene14554	4085	25.65	27.32	0.216162	0.81758	0.936819	No
3299_1|path0	Lkgene9469	3798	151.46	319.37	-0.707054	0.00624654	0.0288241	No
3603_0|path6	Lkgene25094	3153	4.88	0	1.70372	0.231139	0.528631	Up
2000_1|path4	Lkgene30101	3267	0	1.78	-1.35665	0.327978	0.604617	Down
1944_0|path8	Lkgene3998	4598	1209.97	865.75	0.874444	0.00070956	0.00411614	No
4845_0|path1	Lkgene29049	3241	0.32	2.52	-1.54237	0.280211	0.570801	Down
4756_0|path8	Lkgene12895	3721	151.83	45.18	2.10877	0.000123877	0.000836167	Up
9313_0|path49	Lkgene28369	1817	0.88	0.71	0.300046	0.830865	0.943227	No
4493_1|path5	Lkgene27517	3690	0	9.09	-1.63969	0.246548	0.544633	Down
5947_0|path7	Lkgene3708	5394	945.75	1505.43	-0.269717	0.545588	0.771863	No
5045_0|path14	Lkgene10714	2789	19.35	68.55	-0.96097	0.502686	0.743532	No
7228_363|path152	Lkgene9592	4447	372.07	437.67	0.0670412	0.874475	0.961148	No
5990_0|path0	Lkgene11397	2951	140.86	158.35	0.185578	0.469599	0.716766	No
6490_0|path3	Lkgene28411	2531	2.33	6.63	-0.852954	0.522388	0.751608	No
7814_0|path12	Lkgene21460	4414	2.76	0.76	0.743079	0.598834	0.81286	No
141_0|path22	Lkgene26473	5152	335.27	463.18	-0.144881	0.91901	0.977414	No
9584_0|path20	Lkgene29243	1920	0.63	0	1.16333	0.389248	0.650496	Up
2010_0|path2	Lkgene10127	4668	430.13	302.14	0.876978	2.1e-06	1.89e-05	No
7324_0|path4	Lkgene25823	5566	0.63	2.98	-0.713669	0.621587	0.829426	No
5689_5|path8	Lkgene19818	3789	5.12	1.06	1.54501	0.278798	0.570039	Up
3490_0|path0	Lkgene10014	3773	104.54	148.07	-0.144087	0.553016	0.777844	No
4602_0|path2	Lkgene10092	4942	86.79	222.38	-1.01551	0.00140936	0.0076418	Down
109_0|path1	Lkgene10815	5677	82.64	241.37	-1.07286	0.0393585	0.139558	Down
6639_0|path22	Lkgene14158	2673	94.48	150.85	-0.280625	0.466026	0.715895	No
10829_0|path1	Lkgene7680	5234	936.62	415.75	1.51293	2.52e-08	2.91e-07	Up
3609_0|path4	Lkgene10157	3392	90.51	73.39	0.538006	0.692229	0.873516	No
7594_0|path3	Lkgene6144	2429	43.08	207.71	-1.0284	0.474525	0.718462	Down
5802_1|path13	Lkgene29454	4127	0	2.27	-1.38788	0.318315	0.597734	Down
2041_0|path0	Lkgene18990	3479	31.25	2.51	3.34593	0.00214974	0.0111426	Up
7270_0|path0	Lkgene5309	2528	174.3	215.11	0.0590549	0.779743	0.920104	No
6345_0|path14	Lkgene7563	4992	9159.02	387.85	4.92795	1.34e-75	2.67e-73	Up
10993_0|path26	Lkgene578	5994	4073.1	3046.42	0.756129	1.53e-06	1.39e-05	No
2731_0|path17	Lkgene19816	4134	7.08	6.65	0.374269	0.793505	0.926161	No
4756_0|path19	Lkgene25112	4510	99.2	75.06	0.211891	0.883861	0.963883	No
7156_0|path2	Lkgene16432	3939	69.15	73.89	0.223348	0.74869	0.905948	No
6868_0|path0	Lkgene19674	3893	3.6	5.79	-0.331453	0.742124	0.9027	No
7_0|path1	Lkgene8360	5304	278.49	911.01	-1.34317	8.67e-18	2.22e-16	Down
9521_0|path9	Lkgene334	2861	5750.33	9127.52	-0.300121	0.0091598	0.0403333	No
1071_0|path1	Lkgene19777	4881	115.56	513.71	-1.76349	7.42e-11	1.11e-09	Down
4536_0|path4	Lkgene22564	3231	2.07	0.36	0.870973	0.535665	0.763217	No
4560_0|path1	Lkgene28304	3376	6.78	0	1.67569	0.23705	0.534933	Up
10803_0|path0	Lkgene645	1419	157.14	268.87	-0.395153	0.0277598	0.104559	No
6968_0|path0	Lkgene13232	4002	0	7.65	-1.82576	0.203295	0.495374	Down
7228_99|path2	Lkgene24964	4849	0	7.37	-1.63239	0.248472	0.546017	Down
5490_0|path13	Lkgene27857	3478	1.47	0	1.42972	0.304857	0.58813	Up
60_1|path3	Lkgene13928	5216	46.45	85.54	-0.383251	0.639088	0.840878	No
8313_0|path6	Lkgene12605	2592	2.21	901.65	-7.25681	7.46e-15	1.56e-13	Down
4636_0|path11	Lkgene12101	3355	106.05	165.35	-0.29638	0.294351	0.581383	No
4028_0|path22	Lkgene4055	5698	842.61	1160.57	-0.104541	0.59031	0.806209	No
7871_0|path9	Lkgene24914	4509	126.44	90.85	0.392311	0.784226	0.922007	No
1597_0|path10	Lkgene24646	8068	1.58	134.61	-4.69284	7.48e-05	0.000525323	Down
4691_0|path176	Lkgene22225	3241	393.03	19.19	2.57754	0.0713848	0.225304	Up
7228_55|path24	Lkgene16691	3880	52.71	137.65	-0.901479	0.155582	0.409712	No
3428_116|path34	Lkgene6224	3344	516.71	239.42	1.43756	2.83e-09	3.65e-08	Up
3087_0|path18	Lkgene17122	4918	18.56	65.94	-1.4009	0.00260603	0.0132437	Down
923_0|path1	Lkgene25150	4562	17.38	44.79	-0.958286	0.104456	0.30344	No
2528_0|path12	Lkgene25802	3413	10.61	0	1.7122	0.22787	0.525701	Up
10581_0|path0	Lkgene3958	1438	136.91	330.11	-0.819205	0.0401872	0.142021	No
2612_0|path0	Lkgene14914	4271	62.18	196.97	-1.30363	0.000110921	0.000755695	Down
3513_0|path3	Lkgene24134	3924	2.36	0	1.52839	0.276426	0.567626	Up
10464_0|path1	Lkgene3511	4352	1362.68	2358.56	-0.435606	3.43e-05	0.00025487	No
8778_0|path0	Lkgene4405	2374	386.39	3032.62	-2.58185	7.62e-20	2.25e-18	Down
9473_13|path1	Lkgene3045	1799	498.41	671.5	-0.0610484	0.653485	0.850479	No
10239_0|path1	Lkgene400	1612	3590.73	3001.41	0.636571	9.37e-08	1.01e-06	No
6065_0|path3	Lkgene15049	4933	156.82	194.66	-0.00856999	0.984987	0.995956	No
2960_2|path13	Lkgene21116	14730	24.84	26.15	0.299441	0.513431	0.746866	No
7853_0|path5	Lkgene6074	4074	424.8	942.86	-0.787429	2.23e-05	0.000171058	No
10990_0|path1	Lkgene119	675	2256.09	2595.81	0.172233	0.375154	0.642407	No
8568_0|path0	Lkgene9529	2379	88.19	1161.34	-3.33907	2.65e-56	3.02e-54	Down
852_2|path15	Lkgene30648	3882	5.28	5.96	0.135714	0.915034	0.976187	No
6422_0|path9	Lkgene23126	2423	8.34	16.73	-0.532174	0.556893	0.781067	No
4885_0|path2	Lkgene22404	3397	11.31	33.04	-0.713692	0.62062	0.82892	No
6652_0|path2	Lkgene7961	4649	193.39	172.91	0.488558	0.175999	0.4479	No
6031_0|path5	Lkgene29210	3424	0.29	1.89	-0.668373	0.633863	0.83719	No
852_2|path30	Lkgene11464	15015	272.07	355.74	0.0629493	0.927649	0.980196	No
3428_143|path26	Lkgene11369	4196	79.15	10.66	2.09611	0.13004	0.35845	Up
6193_0|path14	Lkgene3586	2555	533.54	876.01	-0.31044	0.555581	0.780193	No
10789_0|path0	Lkgene2633	1357	526.62	667.6	0.000730922	0.997429	0.998777	No
4810_0|path0	Lkgene10374	3531	84.16	147.97	-0.489635	0.454711	0.709308	No
10015_1|path6	Lkgene29634	3090	10.04	4.21	0.67616	0.637405	0.839797	No
10082_0|path4	Lkgene27672	1628	531.84	170.7	1.09104	0.449553	0.703708	Up
10681_0|path1	Lkgene6999	1407	20.34	10.9	1.18662	0.135838	0.370028	Up
5020_0|path2	Lkgene21115	2614	36.22	27.82	0.193817	0.892953	0.96658	No
8521_0|path1	Lkgene3283	2295	323.75	599.47	-0.525727	0.000171502	0.00112649	No
3560_0|path0	Lkgene27044	3595	21.29	106.44	-1.28904	0.309486	0.591698	Down
2828_0|path9	Lkgene26795	2307	4.62	0	1.72098	0.226966	0.52475	Up
6325_2|path27	Lkgene15723	6772	403.75	247.86	1.04832	0.00188057	0.00989802	Up
5230_0|path8	Lkgene19964	2668	0.69	0	1.14141	0.396652	0.655368	Up
4851_0|path19	Lkgene21855	5681	0	3.86	-1.53282	0.275648	0.567626	Down
4548_0|path15	Lkgene3120	4284	1075.51	1717.48	-0.304919	0.0119437	0.0508542	No
5759_0|path8	Lkgene18365	5801	82.16	110.49	-0.0653939	0.930328	0.98094	No
3428_10|path2	Lkgene4659	6423	1013.29	1026.4	0.391377	0.463991	0.715539	No
3027_0|path19	Lkgene27438	3258	2.35	9.67	-1.06605	0.460758	0.714661	Down
4259_0|path2	Lkgene21806	3487	51.65	37.9	0.695612	0.427577	0.681145	No
4359_0|path4	Lkgene9657	3637	168.54	280.72	-0.390559	0.200739	0.491291	No
7474_0|path8	Lkgene5834	2671	197.97	364.36	-0.513978	0.0114983	0.0491648	No
2950_0|path61	Lkgene26435	2637	4.14	0	1.57315	0.264066	0.558784	Up
6004_0|path15	Lkgene12622	5097	72.26	67.35	0.50915	0.320434	0.600364	No
5975_0|path14	Lkgene27054	2738	119.6	19.15	2.34698	0.030419	0.112798	Up
5745_0|path2	Lkgene19610	2201	6.04	18.11	-1.13325	0.105415	0.305225	Down
10053_0|path0	Lkgene1994	1733	232.9	287.3	-0.0389227	0.954233	0.987117	No
5195_0|path13	Lkgene8300	5658	948.01	274.18	2.14145	5.81e-20	1.73e-18	Up
10193_0|path9	Lkgene6191	1734	238.43	933.52	-1.6104	2.32e-07	2.37e-06	Down
5864_0|path1	Lkgene6114	4993	115.79	365.53	-1.04278	0.433679	0.687169	Down
7654_0|path5	Lkgene4165	4526	894.89	1084.78	0.0883892	0.350166	0.620938	No
7321_0|path2	Lkgene23131	4610	100.48	100.9	0.371664	0.288551	0.577354	No
2920_0|path0	Lkgene5350	4025	675.08	704.49	0.306931	0.0684863	0.217896	No
4619_0|path8	Lkgene24044	4756	12.26	6.44	0.570318	0.695048	0.875017	No
7634_0|path0	Lkgene27606	3346	11.01	30.75	-0.94476	0.328314	0.604973	No
7228_87|path2	Lkgene12187	2633	8.73	490.56	-4.74332	1.4e-07	1.47e-06	Down
10900_0|path0	Lkgene732	1723	218.57	541.76	-0.945884	2.5e-12	4.25e-11	No
3428_65|path5	Lkgene14215	4062	34.71	76.41	-0.759433	0.0696776	0.220928	No
6050_0|path33	Lkgene15130	5055	10063.9	3051.63	1.45088	0.270923	0.564178	Up
7877_0|path11	Lkgene11924	4891	44.41	193.22	-1.3207	0.268426	0.562079	Down
3428_400|path4	Lkgene10938	1929	35.57	461.27	-3.1934	2.05e-11	3.21e-10	Down
3428_9|path5	Lkgene5690	4803	785.05	717.51	0.505386	0.141254	0.380585	No
6325_12|path15	Lkgene252	3463	10218	3629.63	1.84774	8.02e-30	3.8e-28	Up
4634_0|path11	Lkgene19383	4186	281.6	316.85	-0.0501571	0.971185	0.991962	No
3096_0|path21	Lkgene25859	4173	3.45	2.1	0.284805	0.840843	0.947578	No
10547_0|path3	Lkgene3141	1518	245.24	533.94	-0.772119	0.00321547	0.0159659	No
1854_0|path7	Lkgene15169	4404	80.4	38.09	1.34833	0.146613	0.391855	Up
240_0|path1	Lkgene13948	4728	54.92	762.43	-2.63772	0.0251067	0.0960681	Down
6807_0|path7	Lkgene10255	2529	167.1	175.81	0.286117	0.400988	0.660323	No
4748_0|path16	Lkgene11665	4402	53.71	115.9	-0.604731	0.47647	0.718779	No
5692_0|path10	Lkgene24345	4728	0	3.16	-1.49417	0.286671	0.575907	Down
5470_0|path15	Lkgene25244	10939	0.88	0	1.29897	0.344945	0.620022	Up
2387_0|path2	Lkgene10864	4274	91.59	140.33	-0.21758	0.61161	0.822366	No
3169_0|path54	Lkgene25849	3622	3.72	4.78	0.0968775	0.938227	0.98366	No
3268_0|path6	Lkgene29013	3453	1.89	12.87	-0.803846	0.571746	0.791657	No
3201_0|path11	Lkgene25480	3578	43.76	50.48	0.0512502	0.971674	0.991962	No
1735_0|path0	Lkgene14204	4430	27.78	178.2	-1.95819	0.0824497	0.253008	Down
3428_597|path13	Lkgene9765	3678	320.49	369.06	0.161809	0.4266	0.67989	No
1595_0|path31	Lkgene469	3308	18718.8	5111.61	2.24193	4.99e-89	1.48e-86	Up
7630_0|path1	Lkgene17319	4590	73.12	88.82	0.0641564	0.869252	0.958781	No
3428_13|path23	Lkgene28572	5264	1.38	0	1.33995	0.332093	0.606502	Up
6131_0|path0	Lkgene9051	2962	553.14	828.15	-0.277389	0.521618	0.750962	No
3428_2|path0	Lkgene24934	2389	0	0.38	-0.830586	0.518433	0.74812	No
9733_24|path13	Lkgene18050	4953	26.56	6.75	0.991887	0.495514	0.736523	No
4669_0|path3	Lkgene19358	5291	91.06	136.86	-0.19097	0.893373	0.966643	No
5919_0|path3	Lkgene12875	3081	79.65	116.32	-0.152202	0.915899	0.976398	No
5758_0|path12	Lkgene11768	3472	83.92	117.84	-0.175826	0.745513	0.904335	No
5486_0|path13	Lkgene19801	4241	455.27	347.01	0.355036	0.788427	0.923561	No
6864_0|path10	Lkgene28261	2744	108.73	165.05	-0.0280665	0.984284	0.995956	No
9879_0|path9	Lkgene738	1791	882.62	1186.96	-0.0250748	0.948685	0.985556	No
4739_0|path1	Lkgene18071	3399	9.74	1.44	2.32022	0.0620754	0.201324	Up
7345_0|path5	Lkgene14777	3104	176.05	84.43	1.21867	0.326451	0.604617	Up
7380_0|path0	Lkgene15919	4112	14.93	10.6	0.378858	0.794311	0.92629	No
7377_0|path9	Lkgene17232	4533	106.86	42.23	1.29017	0.298318	0.58357	Up
5758_0|path5	Lkgene16396	3243	16.67	31.18	-0.346973	0.772691	0.917105	No
7228_9|path28	Lkgene22752	3556	0	0.76	-1.07656	0.421548	0.674472	Down
6743_0|path2	Lkgene18275	3740	175.58	0	8.18775	3.78e-13	6.9e-12	Up
6189_3|path107	Lkgene30213	6550	8.87	1.4	1.11923	0.441011	0.694886	Up
5086_0|path18	Lkgene25255	3370	9.54	16.49	-0.288072	0.841769	0.94801	No
7317_0|path4	Lkgene2769	2506	241.99	237.72	0.388619	0.200277	0.490686	No
5746_0|path1	Lkgene11826	3052	32.87	106.87	-1.32797	0.000315508	0.00196901	Down
6345_0|path5	Lkgene18694	4881	147.26	17.77	1.30339	0.370866	0.640603	Up
2714_0|path1	Lkgene11735	4039	48.04	83.7	-0.421532	0.459365	0.71427	No
2645_0|path0	Lkgene16360	4128	75.16	79.71	0.275646	0.374388	0.641602	No
3002_0|path5	Lkgene28685	3007	6.19	10.53	-0.376899	0.7211	0.890663	No
5970_0|path3	Lkgene24300	4989	21.12	0	1.74234	0.220467	0.520121	Up
10218_7|path0	Lkgene10427	4813	72.83	427.63	-2.17727	1.31e-11	2.1e-10	Down
7513_0|path0	Lkgene15160	2598	8.95	17.92	-0.575718	0.401047	0.660348	No
9866_0|path2	Lkgene627	4504	15597.2	11191.8	0.833326	2.85e-10	4.07e-09	No
7373_0|path1	Lkgene9239	2423	182.42	79.2	1.48788	0.00563215	0.0263334	Up
4373_0|path16	Lkgene1781	1970	584.78	1080.66	-0.449425	0.363974	0.633359	No
8808_0|path0	Lkgene27448	3562	8.19	37.1	-0.612549	0.667062	0.858268	No
2842_0|path5	Lkgene14147	4533	452.63	209.14	1.48915	1.27e-17	3.24e-16	Up
3377_0|path15	Lkgene13643	3687	33.35	23.93	0.720563	0.549315	0.774845	No
2950_7|path0	Lkgene16969	3312	6.3	8.76	-0.0494553	0.950357	0.985989	No
4914_0|path4	Lkgene30359	4656	4.13	0	1.61847	0.251903	0.549262	Up
5021_0|path3	Lkgene27973	3471	0.69	0	1.14141	0.396652	0.655368	Up
141_0|path9	Lkgene29306	5595	71.4	66.83	0.0697466	0.960954	0.989364	No
9313_0|path41	Lkgene17711	4123	187.74	101.13	0.829152	0.56529	0.786956	No
5206_0|path26	Lkgene19879	4149	0.98	2.65	-0.383566	0.787973	0.923382	No
3170_0|path1	Lkgene29494	3789	10.35	5.26	0.385227	0.786541	0.922906	No
670_0|path8	Lkgene9122	5165	519.36	689.04	-0.0654768	0.731938	0.896387	No
5407_0|path4	Lkgene1308	4268	2239.45	3260.14	-0.141926	0.64128	0.842282	No
3428_15|path38	Lkgene13074	4577	900.11	435.49	1.43572	9.1e-06	7.44e-05	Up
9560_0|path1	Lkgene1616	1851	48.45	31.85	0.924027	0.197137	0.485245	No
2993_0|path4	Lkgene8462	5295	11	346.88	-3.9867	2.73e-05	0.000206314	Down
5237_0|path6	Lkgene3674	5681	1224.74	1515.6	0.0377673	0.817902	0.936882	No
5206_0|path28	Lkgene26039	2657	0	1.07	-1.21609	0.373431	0.640603	Down
8217_0|path6	Lkgene25160	2351	53.71	106.52	-0.435797	0.762178	0.912716	No
5150_0|path171	Lkgene21159	16860	6.02	0	4.02505	0.0034466	0.0169488	Up
3633_0|path2	Lkgene9770	3897	88.67	150.75	-0.38436	0.158254	0.414128	No
3322_0|path1	Lkgene10537	3861	183.72	321.28	-0.482187	0.133807	0.365976	No
8920_0|path2	Lkgene2303	4162	1658.77	5680.91	-1.41358	4.6e-18	1.2e-16	Down
9075_0|path3	Lkgene15732	2518	51.4	46.05	0.454321	0.595865	0.810443	No
7228_0|path33	Lkgene29134	5786	842.13	441.77	0.547064	0.701027	0.878164	No
3748_0|path22	Lkgene17606	8081	29.79	66.54	-0.733003	0.339402	0.615437	No
4345_0|path1	Lkgene29534	4310	5.42	7.19	0.0355003	0.980305	0.994497	No
2694_0|path0	Lkgene15153	9173	73.71	95.44	-0.0407494	0.908774	0.974153	No
5689_1|path2	Lkgene24479	3721	0	0.35	-0.853025	0.508168	0.744226	No
4101_0|path11	Lkgene13600	5651	364.48	138.24	1.70628	0.000704348	0.00409071	Up
3064_0|path15	Lkgene26319	3846	104.04	67.09	0.753737	0.536073	0.763442	No
6361_0|path0	Lkgene18674	4010	4.97	26.03	-1.81206	0.0801088	0.247153	Down
4778_0|path3	Lkgene23079	2358	0	29.91	-1.73566	0.222159	0.521497	Down
6937_0|path15	Lkgene6581	4528	7256.31	1731.14	2.27913	0.000120462	0.000815603	Up
4543_1|path39	Lkgene13787	3908	35.1	109.71	-1.24067	0.00268559	0.0136107	Down
490_0|path4	Lkgene6777	5137	644.37	475.63	0.74535	0.00848377	0.037738	No
3747_0|path27	Lkgene21641	4418	2.95	6.81	-0.184627	0.896637	0.968172	No
7228_1|path21	Lkgene30247	4747	0.32	0	0.937078	0.468617	0.715895	No
8017_0|path0	Lkgene7830	2395	264.31	618.7	-0.880921	0.000547125	0.00325345	No
7128_0|path0	Lkgene13558	2633	41.51	52.14	0.0751373	0.860564	0.955948	No
2375_0|path17	Lkgene5770	4625	547.86	427.74	0.73877	0.0417665	0.146328	No
6916_0|path4	Lkgene22690	2446	2.67	8.65	-0.847506	0.510315	0.744613	No
9672_0|path1	Lkgene796	1853	1970.55	2204.01	0.209065	0.00788453	0.0354123	No
7567_0|path6	Lkgene8376	4413	388.54	507.22	-0.0160121	0.929664	0.98094	No
5671_0|path43	Lkgene23116	6763	0	0.38	-0.830586	0.518433	0.74812	No
395_0|path1	Lkgene17470	2625	61.21	108.6	-0.415158	0.402037	0.661426	No
6453_0|path1	Lkgene15109	4325	278.32	229.27	0.618119	0.292418	0.580386	No
6326_0|path0	Lkgene6497	3310	236.14	408.31	-0.398014	0.101415	0.296973	No
10422_0|path2	Lkgene29048	4081	1.26	3.76	-0.415566	0.77167	0.916836	No
7560_0|path0	Lkgene26002	3020	106.55	145.74	-0.139645	0.921991	0.978504	No
4269_0|path7	Lkgene20301	3739	33.17	74.14	-0.679018	0.462301	0.714661	No
5689_0|path18	Lkgene24663	4435	6.78	2.11	0.842705	0.557646	0.78139	No
6603_0|path8	Lkgene21901	2739	1.03	0	1.26162	0.356877	0.624787	Up
3105_0|path0	Lkgene22747	3887	5.11	249.96	-4.23412	0.00038583	0.00235963	Down
7415_0|path4	Lkgene2734	5581	772.1	2450.04	-1.23877	0.000655814	0.0038306	Down
5637_0|path15	Lkgene20244	7456	22.45	35.76	-0.34882	0.487478	0.728857	No
6189_3|path18	Lkgene24683	6663	26.1	17.87	0.658778	0.606594	0.818633	No
5489_0|path2	Lkgene17927	6459	46.92	20.25	1.43162	0.119314	0.335548	Up
10504_0|path29	Lkgene12084	3421	133.92	165.86	0.0515858	0.899835	0.969534	No
4691_0|path16	Lkgene25963	2881	1.52	0	1.42344	0.30672	0.590325	Up
10429_2|path18	Lkgene8611	4961	753.05	295.64	1.70492	5.76e-11	8.7e-10	Up
7379_0|path7	Lkgene29298	4424	0	0.38	-0.830586	0.518433	0.74812	No
9992_0|path3	Lkgene3461	5711	1109.32	1691.32	-0.232389	0.158332	0.414285	No
9313_0|path24	Lkgene26581	4872	1.18	0	1.3755	0.321154	0.600364	Up
10601_0|path0	Lkgene6315	3138	46.4	94.32	-0.274191	0.848998	0.950948	No
7036_0|path7	Lkgene15446	4463	32.12	52.09	-0.0790392	0.956537	0.987534	No
7817_0|path25	Lkgene26959	7027	1.03	1.51	-0.0994749	0.943714	0.985079	No
7807_0|path0	Lkgene13161	2704	1.47	83.12	-4.05504	0.000645201	0.00377232	Down
3893_5|path0	Lkgene24354	4203	34.17	44.01	-0.0373865	0.976289	0.993175	No
7474_0|path16	Lkgene2114	5406	1444.4	3128.25	-0.743197	8.01e-16	1.8e-14	No
2956_13|path2	Lkgene25662	3865	0	0.71	-1.09225	0.415995	0.672044	Down
9514_0|path7	Lkgene29161	2760	0	2.49	-1.43771	0.303241	0.587053	Down
9054_0|path6	Lkgene1279	4013	1560.91	2746.1	-0.461576	0.00454205	0.0216916	No
10830_0|path0	Lkgene3189	1650	172.38	457.51	-0.982009	0.0162981	0.0663626	No
2950_0|path19	Lkgene19572	4970	16.14	5.42	1.69747	0.0359432	0.129807	Up
6695_0|path1	Lkgene26101	2658	63.35	158.97	-0.306324	0.830039	0.942859	No
3565_0|path0	Lkgene17012	3640	37.94	84.74	-0.746497	0.105215	0.30488	No
3428_123|path5	Lkgene25218	5016	6.27	0	1.87428	0.192139	0.477043	Up
395_0|path3	Lkgene18745	5735	118.83	212.07	-0.473575	0.286966	0.575907	No
3747_2|path3	Lkgene23806	1490	0	10.98	-1.66115	0.240951	0.538984	Down
3109_0|path8	Lkgene4629	4301	1920.35	1563.84	0.646823	2.46e-06	2.18e-05	No
10881_0|path1	Lkgene21304	1614	0	0.7	-1.09558	0.414822	0.672044	Down
5840_0|path18	Lkgene29675	2863	60.29	56.94	0.249899	0.861886	0.956364	No
1024_0|path14	Lkgene23809	4037	2.52	26.29	-1.31603	0.368506	0.63922	Down
5047_0|path0	Lkgene29108	3311	0	26.17	-2.7035	0.0651333	0.209386	Down
5983_0|path0	Lkgene8109	2702	268.5	274.52	0.335795	0.178428	0.452024	No
5167_0|path6	Lkgene23139	5180	209.54	114.25	0.822844	0.567979	0.789116	No
4305_0|path6	Lkgene11440	3817	32.37	62.43	-0.52289	0.428536	0.681679	No
4297_0|path4	Lkgene23054	3548	4.71	13.25	-0.370057	0.795983	0.926979	No
8891_0|path0	Lkgene2519	2765	311.05	458.15	-0.190336	0.296634	0.583008	No
3910_0|path1	Lkgene12420	2520	87.39	101.69	0.143842	0.789043	0.923767	No
3309_0|path0	Lkgene17138	9374	37.88	64.61	-0.291717	0.764142	0.913395	No
2960_0|path11	Lkgene16422	3874	12.97	0	4.71085	0.000460682	0.00277392	Up
1492_0|path1	Lkgene10442	8609	526.11	1171.88	-0.784966	1.98e-06	1.78e-05	No
7972_0|path2	Lkgene7974	3711	197.94	232.47	0.0951369	0.76896	0.914955	No
7285_0|path1	Lkgene11747	4637	219.29	406.1	-0.527879	0.0172704	0.0696147	No
3131_2|path6	Lkgene9272	2534	359.07	238.87	0.962784	5.52e-06	4.65e-05	No
4609_2|path18	Lkgene21698	6051	82.57	311.5	-0.64528	0.657663	0.852804	No
3472_0|path8	Lkgene9074	5013	953.05	809.44	0.517242	0.431516	0.685275	No
6382_0|path17	Lkgene21648	2426	3.68	0	1.56412	0.266533	0.561703	Up
9653_0|path0	Lkgene10469	1809	10	0	1.68295	0.235206	0.532473	Up
6274_0|path79	Lkgene24752	3214	3.78	0	1.58678	0.260372	0.556547	Up
5150_3|path70	Lkgene25049	3443	2.96	0.7	1.39858	0.32434	0.604262	Up
7067_0|path6	Lkgene9261	4713	63.02	103.66	-0.3307	0.358738	0.627268	No
4946_0|path3	Lkgene15564	4873	49.82	94.94	-0.528668	0.108742	0.312606	No
8151_0|path0	Lkgene1703	2444	3345.35	2983.12	0.5357	8.95e-15	1.86e-13	No
6956_0|path0	Lkgene11673	5176	339.72	276.07	0.625908	0.175173	0.446603	No
7852_0|path1	Lkgene17548	2424	2.97	126.62	-4.76177	1.04e-10	1.54e-09	Down
3270_0|path9	Lkgene11542	3811	90.03	118.43	-0.0607758	0.880664	0.962995	No
2284_0|path3	Lkgene16256	4168	147.86	251.19	-0.345427	0.645884	0.845332	No
3677_0|path9	Lkgene17371	4517	36.74	29.03	0.522406	0.677323	0.865127	No
3428_277|path43	Lkgene30305	7115	4.73	46.94	-0.982581	0.490137	0.731431	No
9574_4|path2	Lkgene17939	4892	24.85	42.51	-0.168367	0.907244	0.973483	No
7329_0|path0	Lkgene3500	2594	536.37	867.94	-0.328195	0.024935	0.0954971	No
5148_0|path11	Lkgene26293	2454	202.94	326.85	-0.437572	0.720263	0.890205	No
8291_0|path0	Lkgene9208	2439	42.58	14.46	1.7919	0.00262444	0.0133281	Up
1221_0|path1	Lkgene12240	4691	3.22	2323.59	-8.77187	1.73e-57	2.05e-55	Down
7750_1|path0	Lkgene873	1497	284.64	884.52	-1.26117	1.07e-09	1.44e-08	Down
7954_0|path8	Lkgene2164	2745	655	152.75	2.47414	9.86e-12	1.6e-10	Up
9295_1|path29	Lkgene25469	5734	0.63	0	1.16333	0.389248	0.650496	Up
4765_0|path6	Lkgene3951	4751	1627.3	1426.23	0.549754	1.62e-09	2.14e-08	No
8565_0|path0	Lkgene20134	2287	201.89	0.76	7.223	2.29e-13	4.28e-12	Up
4489_0|path0	Lkgene15250	3412	37.08	55.74	-0.219853	0.590578	0.806312	No
6825_0|path5	Lkgene28107	2807	23.51	14.86	0.712259	0.585777	0.802338	No
3428_273|path0	Lkgene3034	2175	372.81	520.58	-0.12026	0.267472	0.562079	No
6168_0|path0	Lkgene2252	3105	0	16.36	-4.30006	0.0018188	0.00961388	Down
5150_3|path22	Lkgene23456	2717	0	3.32	-1.48453	0.28946	0.578394	Down
9701_0|path18	Lkgene3019	2273	119.95	193.95	-0.316285	0.191129	0.475145	No
3673_0|path5	Lkgene22865	4942	9.25	0	4.15944	0.00279412	0.0141077	Up
7465_0|path0	Lkgene12290	2497	0.29	1.14	-0.423434	0.761548	0.912596	No
1890_0|path10	Lkgene9213	9148	507.28	954.98	-0.547517	0.0381632	0.136134	No
9448_0|path0	Lkgene1263	2492	719.46	1062.44	-0.19313	0.259789	0.556035	No
5456_0|path9	Lkgene30211	4859	0	1.42	-1.29767	0.346667	0.620022	Down
6754_0|path1	Lkgene463	2642	3095.93	4503.03	-0.150048	0.466781	0.715895	No
1844_0|path240	Lkgene1726	5267	736.81	667.92	0.508963	0.681491	0.867332	No
10371_0|path2	Lkgene656	1451	267.09	110.24	1.66079	4.21e-05	0.000307391	Up
5325_0|path5	Lkgene23458	4916	4.97	0	1.72544	0.226048	0.524429	Up
4039_0|path12	Lkgene8898	6572	583.71	514.77	0.544056	5.27e-06	4.45e-05	No
10702_0|path0	Lkgene28563	1419	68.45	53.08	0.373549	0.79558	0.926801	No
8379_0|path0	Lkgene6981	2336	68.33	42.08	0.99645	0.123854	0.345577	No
11012_1|path1	Lkgene21842	4629	0.32	0.35	0.0522721	0.969597	0.991496	No
8111_0|path0	Lkgene4684	2867	171.54	249.56	-0.189227	0.520356	0.749714	No
3801_0|path14	Lkgene17944	3784	33.11	93.32	-0.803871	0.578906	0.79731	No
10341_0|path0	Lkgene3352	1563	38.97	279.19	-2.41372	1.57e-11	2.48e-10	Down
5932_0|path0	Lkgene27214	1340	0	0.7	-1.09558	0.414822	0.672044	Down
5115_0|path6	Lkgene26006	4402	3.79	0	1.55873	0.268012	0.562079	Up
3575_0|path5	Lkgene16055	3718	95.12	63.88	0.93964	0.00413489	0.0199724	No
5788_0|path6	Lkgene24938	3112	0	0.36	-0.849089	0.509959	0.744226	No
8162_8|path4	Lkgene1152	1649	1556.79	379.15	2.34624	2.7e-13	5e-12	Up
2847_0|path5	Lkgene8914	4239	169.64	142.06	0.632425	0.0724228	0.227998	No
3666_0|path0	Lkgene25967	3587	0	0.71	-1.09392	0.415407	0.672044	Down
4691_12|path13	Lkgene13045	4422	736.77	577.32	0.721114	0.00165349	0.00882983	No
10398_0|path18	Lkgene4581	2322	663.23	35.61	4.55023	1.62e-43	1.24e-41	Up
1024_0|path5	Lkgene6524	5058	938.2	1337.83	-0.153655	0.395852	0.655368	No
3083_0|path0	Lkgene18814	3585	94.39	67.04	0.828611	0.0497643	0.168091	No
1984_16|path1	Lkgene13891	5378	193.47	367.32	-0.552913	0.187451	0.468635	No
6788_0|path0	Lkgene7663	2662	66.04	653.97	-2.93071	6.17e-07	5.95e-06	Down
5776_0|path6	Lkgene14416	5625	208.73	15.78	2.65806	0.0537405	0.178912	Up
3232_0|path1	Lkgene12712	10241	410.69	546.17	-0.0414166	0.799025	0.928515	No
7871_0|path0	Lkgene9029	2211	504.57	267.55	1.30502	9.53e-07	8.94e-06	Up
5130_0|path16	Lkgene16974	2415	14.3	3.16	1.3484	0.350449	0.620938	Up
5441_0|path45	Lkgene29282	4263	665.14	114.82	0.939484	0.50967	0.744226	No
2295_0|path11	Lkgene11000	4192	203.32	0	7.85658	4.63e-11	7.07e-10	Up
9702_0|path55	Lkgene19349	5477	300.03	220.9	0.464053	0.698784	0.877234	No
6466_0|path1	Lkgene8833	2901	102.89	225.91	-0.762735	0.000159146	0.00105209	No
5073_0|path8	Lkgene23690	6108	19.66	0.38	2.57414	0.0788893	0.244027	Up
10237_0|path0	Lkgene1112	4330	17.92	28863.3	-10.1403	2.26e-262	2.23e-258	Down
8404_0|path10	Lkgene10947	2570	292.71	116.39	1.62933	2.96e-05	0.000222424	Up
6173_0|path1	Lkgene4325	5015	549.76	1440.98	-1.03225	5.88e-25	2.23e-23	Down
2607_0|path1	Lkgene6404	4564	866.15	2243.1	-1.00099	9.99e-19	2.72e-17	Down
4033_0|path2	Lkgene8551	3176	218.03	460.53	-0.691414	0.000100471	0.000690535	No
4638_0|path21	Lkgene8618	5794	238.34	247.82	0.227548	0.876621	0.961969	No
3131_3|path6	Lkgene14780	4263	16.14	54.47	-0.735747	0.611744	0.822366	No
9686_0|path6	Lkgene2544	1617	1951.91	433.7	2.43078	1.32e-06	1.22e-05	Up
6880_0|path6	Lkgene2529	3005	333.2	409.56	0.0677659	0.699862	0.877726	No
3428_23|path20	Lkgene18666	2567	48.33	54.19	0.273298	0.789541	0.924087	No
9134_0|path0	Lkgene8345	2453	26.31	41.83	-0.313751	0.573509	0.793009	No
2689_0|path15	Lkgene20228	3257	18.43	9.37	1.09597	0.398699	0.657578	Up
3428_15|path44	Lkgene17598	2154	113.25	52.46	0.953874	0.460093	0.714661	No
3114_0|path1	Lkgene8673	3912	219.13	315.26	-0.171287	0.324845	0.604617	No
5689_94|path4	Lkgene8944	2946	149.66	201.85	-0.0653949	0.801058	0.929206	No
3799_0|path6	Lkgene10643	4561	22.7	66.1	-0.615927	0.670648	0.860551	No
2065_0|path4	Lkgene13393	4429	36.63	56.43	-0.161171	0.897768	0.968677	No
4638_0|path13	Lkgene25907	3406	0	1.4	-1.30087	0.345638	0.620022	Down
9218_0|path1	Lkgene1504	2273	160.57	167.83	0.330661	0.316283	0.596183	No
6380_0|path8	Lkgene13762	5058	254.94	899.09	-1.45603	5.78e-17	1.41e-15	Down
5995_0|path27	Lkgene27599	6074	3.7	0	1.59013	0.259468	0.555697	Up
9675_0|path0	Lkgene11752	3235	76.12	59.72	0.644165	0.221578	0.521331	No
2487_0|path4	Lkgene15144	4238	25.93	51.21	-0.1826	0.898002	0.968791	No
9703_0|path0	Lkgene4711	1933	268.26	597.33	-0.880322	0.200736	0.491291	No
2399_0|path10	Lkgene18605	3871	27.42	31.77	0.250642	0.846853	0.950306	No
10429_3|path13	Lkgene21028	6169	19.66	12.04	0.925995	0.282545	0.573466	No
5963_0|path1	Lkgene4894	2874	0	0.7	-1.09558	0.414822	0.672044	Down
3790_0|path1	Lkgene26964	3427	0	3.19	-1.49248	0.287159	0.575907	Down
6810_0|path6	Lkgene13029	2959	63.98	63.85	0.321567	0.664249	0.85625	No
6758_0|path6	Lkgene6975	4670	337.63	744.3	-0.775413	2.04e-05	0.000157212	No
3538_0|path36	Lkgene7255	2961	501.61	289.62	1.18477	0.000967826	0.00544079	Up
4691_0|path227	Lkgene27131	2426	13.24	0	2.37998	0.103427	0.301375	Up
1472_0|path15	Lkgene30431	3139	0	0.71	-1.09225	0.415995	0.672044	Down
5891_0|path24	Lkgene27454	5731	1.26	3.62	-0.467882	0.746501	0.904756	No
9181_0|path2	Lkgene104	4044	64249.5	12579.8	2.7182	5.25e-48	4.62e-46	Up
5441_0|path57	Lkgene28268	3462	107.38	16.58	1.71083	0.232741	0.530214	Up
3428_65|path8	Lkgene20288	4503	7.02	11.15	-0.296656	0.671076	0.86082	No
3428_2064|path1	Lkgene29624	3470	1.99	4.72	-0.804242	0.457555	0.712172	No
8432_8|path3	Lkgene17055	3354	49.99	302.53	-2.13471	0.00443042	0.0212303	Down
8306_0|path0	Lkgene13238	2329	94.7	101.76	0.244609	0.568918	0.789867	No
10152_0|path0	Lkgene790	1700	1078.53	1960.27	-0.502203	2.84e-07	2.87e-06	No
10957_0|path16	Lkgene3788	4798	1533.03	2259.1	-0.179818	0.432912	0.686503	No
3650_0|path2	Lkgene6241	3349	22.36	32.7	-0.0333046	0.981669	0.995029	No
9440_0|path0	Lkgene2115	2668	123.61	525.49	-1.64729	0.000289202	0.00181704	Down
3131_3|path3	Lkgene24653	3207	23.44	12.31	0.694717	0.628431	0.833197	No
7228_87|path5	Lkgene27235	2754	0	1.4	-1.30087	0.345638	0.620022	Down
2791_0|path4	Lkgene18452	3666	3.15	0	1.55707	0.268469	0.562079	Up
7492_0|path1	Lkgene12756	5561	146.51	351.97	-0.926197	0.000633959	0.00371539	No
4691_0|path200	Lkgene23924	2240	37.21	3.61	3.36991	3.65e-05	0.000269722	Up
3411_0|path2	Lkgene16731	3491	96.14	159.96	-0.125999	0.93091	0.980977	No
2909_0|path8	Lkgene14084	7042	139.84	447.31	-1.31031	4.07e-10	5.72e-09	Down
7781_2|path5	Lkgene3353	1841	393.51	234.2	1.09976	1.96e-08	2.3e-07	Up
4218_0|path3	Lkgene910	6728	1132.02	1465.98	-0.00530371	0.974109	0.992444	No
4691_0|path121	Lkgene30609	3200	78.68	7.96	3.07587	0.00331311	0.0163739	Up
8254_0|path0	Lkgene5956	2355	113.42	189.89	-0.248595	0.771747	0.916836	No
3626_0|path5	Lkgene5450	4284	343.59	376.94	0.226818	0.240638	0.538984	No
3047_0|path37	Lkgene19852	4130	0.59	3.86	-0.774224	0.584329	0.801169	No
7228_7|path31	Lkgene10764	3661	521.8	509.78	0.461859	0.358958	0.627504	No
10851_0|path0	Lkgene8057	1414	63.35	140.63	-0.792515	0.00444803	0.0213044	No
6907_0|path1	Lkgene6463	4490	466.21	821.63	-0.460381	0.00143268	0.007747	No
5463_0|path0	Lkgene6530	5528	620.6	942.08	-0.220681	0.400863	0.660155	No
3016_28|path2	Lkgene7959	3906	47.52	94.76	-0.396624	0.743888	0.90364	No
7456_0|path3	Lkgene13814	4256	178.21	3.62	5.50645	5.45e-12	9.04e-11	Up
3428_251|path8	Lkgene4087	6236	588.19	1537.51	-1.02344	2.19e-25	8.51e-24	Down
8418_0|path0	Lkgene6461	2532	42.67	83.87	-0.617012	0.0446524	0.154251	No
9703_0|path5	Lkgene6923	1801	45	18.56	0.944573	0.509643	0.744226	No
8432_1|path20	Lkgene20753	12277	5090.95	5585.29	0.077185	0.957802	0.987784	No
8538_0|path3	Lkgene7507	4049	352.86	265.05	0.756137	0.000343135	0.00212261	No
3424_0|path0	Lkgene5843	2008	417.53	294.86	0.846853	0.00614499	0.0283953	No
9826_0|path5	Lkgene19827	1696	0.95	0.36	0.944318	0.517424	0.74812	No
9702_0|path26	Lkgene20544	1922	14.7	4.71	1.84567	0.0403682	0.142473	Up
9978_0|path2	Lkgene5409	3220	950.99	541.15	1.17038	0.00909781	0.040108	Up
5802_1|path7	Lkgene16297	4455	135.42	163.33	0.153378	0.847827	0.950772	No
3041_0|path5	Lkgene10443	2766	49.34	96.48	-0.620969	0.305345	0.588858	No
317_0|path4	Lkgene9456	3201	0	14.7	-2.28758	0.117016	0.330605	Down
3690_0|path10	Lkgene23266	4999	3.04	1.81	0.684789	0.605689	0.818007	No
7425_0|path0	Lkgene5497	2787	569.12	282.54	1.37241	3.41e-08	3.88e-07	Up
10911_0|path4	Lkgene24060	2769	0	3.91	-1.53049	0.276305	0.567626	Down
7474_0|path14	Lkgene21672	3936	0	4.27	-1.54618	0.2719	0.564816	Down
1942_0|path1	Lkgene8961	4092	309.41	491.55	-0.306522	0.037798	0.135115	No
9989_0|path1	Lkgene666	1655	347.65	350.81	0.308331	0.323094	0.603039	No
6610_0|path0	Lkgene3164	2696	499.26	1038.94	-0.689833	6.82e-10	9.39e-09	No
8469_0|path0	Lkgene20507	2295	3.61	9.56	-0.626046	0.649586	0.847875	No
9914_0|path3	Lkgene19326	1703	0.69	0.71	0.0219531	0.987468	0.996152	No
8240_0|path0	Lkgene3420	2375	527.14	745.85	-0.107581	0.6924	0.873552	No
6167_0|path1	Lkgene2651	3200	748.08	1016.38	-0.0693014	0.836138	0.945547	No
4754_0|path9	Lkgene17170	3955	15.8	21.21	-0.146796	0.913052	0.975577	No
3148_1|path54	Lkgene3139	2159	341.2	624.2	-0.479881	0.0176284	0.0708171	No
2988_0|path1	Lkgene19117	3836	17.25	29.49	-0.2238	0.864641	0.957221	No
7989_0|path0	Lkgene19631	2475	0	0.7	-1.09558	0.414822	0.672044	Down
3081_0|path4	Lkgene8991	4161	239.93	447.57	-0.513298	0.0176235	0.0708068	No
5828_0|path11	Lkgene15012	4744	5.67	24.17	-0.644219	0.650874	0.848735	No
8606_0|path1	Lkgene12736	4591	287.74	1275.28	-1.78156	7.04e-07	6.73e-06	Down
2116_0|path3	Lkgene30197	12388	0.93	0	1.28705	0.34873	0.620938	Up
11013_0|path0	Lkgene265	6783	10284.4	3027.96	2.12245	3.23e-136	2.82e-133	Up
3893_30|path7	Lkgene22566	3500	6.57	0	1.9429	0.178162	0.451506	Up
6991_0|path4	Lkgene14039	2426	22.02	28.45	-0.0155165	0.975892	0.993113	No
4161_0|path9	Lkgene8455	2488	42.47	26.66	0.394614	0.78573	0.922606	No
6299_0|path15	Lkgene28501	2508	0.98	0.73	0.412692	0.777314	0.919081	No
10923_0|path0	Lkgene5364	1452	109.52	37.32	1.12145	0.431631	0.685352	Up
8432_1|path22	Lkgene6479	2022	579.67	789.44	-0.100686	0.70775	0.882507	No
7178_0|path0	Lkgene19179	2690	11.23	16.84	-0.114044	0.890615	0.965429	No
5441_0|path9	Lkgene30613	4667	0.61	0.35	0.417709	0.765749	0.913775	No
9574_4|path24	Lkgene21792	5851	159.35	45.4	1.73883	0.137919	0.374115	Up
3428_134|path2	Lkgene10810	2894	95.53	65.34	0.854043	0.156822	0.411785	No
2081_0|path2	Lkgene23329	2380	1.77	0	1.47052	0.292904	0.580386	Up
5150_3|path4	Lkgene24595	2382	0.9	1.82	-0.345703	0.796725	0.927406	No
5277_0|path0	Lkgene20465	3155	0.69	0	1.14141	0.396652	0.655368	Up
8146_0|path4	Lkgene15345	4480	90.35	200.92	-0.516176	0.673014	0.862076	No
7336_0|path2	Lkgene28294	2781	0.95	2.19	-0.555835	0.680951	0.867109	No
4691_7|path1	Lkgene16574	4230	59.11	42.33	0.859258	0.0189867	0.0755162	No
7228_8|path7	Lkgene15410	3746	309.05	302.45	0.263012	0.773834	0.917399	No
9419_0|path0	Lkgene3587	2314	299.9	278.3	0.471757	0.0637624	0.205827	No
7476_0|path13	Lkgene4036	4644	262.88	920.28	-1.33925	0.00111228	0.0061675	Down
6107_0|path15	Lkgene5954	2866	148.2	441.4	-1.21445	2.14e-11	3.36e-10	Down
4827_0|path24	Lkgene10791	4713	90.58	123	0.0345362	0.979275	0.993928	No
10853_0|path0	Lkgene12250	4551	76.84	212.43	-1.07236	0.000416945	0.00253061	Down
8837_0|path2	Lkgene6496	2580	438.86	881.55	-0.49015	0.562752	0.78497	No
7219_0|path7	Lkgene24390	2669	0.34	1.07	-0.508002	0.715691	0.88759	No
3360_0|path3	Lkgene10730	4431	155.49	257.72	-0.369396	0.117134	0.330881	No
6966_0|path0	Lkgene13839	2650	32.24	60.91	-0.481664	0.311353	0.593838	No
10652_0|path2	Lkgene30216	1540	10.69	0	1.68884	0.233717	0.530724	Up
6430_0|path4	Lkgene8711	14436	1282.48	1089.46	0.640083	0.425976	0.67932	No
2591_0|path48	Lkgene22341	4115	1.03	0	1.26162	0.356877	0.624787	Up
9290_0|path8	Lkgene27938	3905	14.5	0	1.72349	0.225078	0.523783	Up
10957_0|path17	Lkgene23477	4320	0	6.81	-1.60152	0.256709	0.553625	Down
6189_3|path68	Lkgene25082	7387	3.19	0.76	1.6695	0.226823	0.524636	Up
5827_0|path8	Lkgene9674	4484	461.25	415.02	0.516599	0.00227596	0.0117353	No
2371_7|path9	Lkgene1215	2458	343.94	439.24	0.0446369	0.888766	0.964902	No
7673_0|path5	Lkgene23646	2478	0	6.31	-1.612	0.253894	0.550966	Down
1597_11|path0	Lkgene27316	2005	6.55	2.13	0.624373	0.660218	0.854584	No
5095_0|path0	Lkgene19004	4384	11.46	323.74	-4.28448	5.4e-16	1.23e-14	Down
1338_0|path3	Lkgene16632	4616	1.77	7.37	-0.572607	0.686919	0.870848	No
5150_3|path13	Lkgene25059	2417	2.76	2.46	0.0831591	0.953232	0.987063	No
5150_3|path61	Lkgene29179	2436	0.29	0.71	-0.251427	0.856336	0.954336	No
8729_0|path46	Lkgene3710	2885	821.86	1078.74	-0.0391635	0.82335	0.939602	No
3359_0|path74	Lkgene15307	5156	71.07	14.43	2.22717	0.0440006	0.152549	Up
2100_0|path1	Lkgene8125	4963	584.93	1027.74	-0.432855	0.104422	0.303411	No
202_0|path43	Lkgene23271	6013	0.95	0	1.28311	0.349985	0.620938	Up
5150_3|path43	Lkgene24043	3465	8.42	8.85	0.118929	0.933781	0.981884	No
4121_0|path0	Lkgene7236	3632	44.67	364.98	-2.47362	6.6e-05	0.000467599	Down
3428_286|path1	Lkgene11816	3924	127.31	131.76	0.330019	0.145779	0.390011	No
763_0|path5	Lkgene5718	4165	56.43	86.9	-0.255651	0.859845	0.955552	No
10810_0|path0	Lkgene14482	1688	1306.04	1121.99	0.589421	0.0137856	0.0575316	No
1973_0|path4	Lkgene5033	4238	886.8	1703.79	-0.421753	0.742274	0.902752	No
41_0|path6	Lkgene6435	3278	1127.58	1721.32	-0.19884	0.600752	0.814308	No
3321_6|path10	Lkgene11644	4957	252.35	339.15	-0.0850573	0.667358	0.858392	No
8426_0|path2	Lkgene18700	3678	13.56	234.89	-3.67096	5.3e-13	9.59e-12	Down
4194_0|path4	Lkgene10739	3629	166.88	44.36	2.20494	0.00131327	0.00717003	Up
2537_0|path9	Lkgene14799	6865	101.91	108.29	0.250369	0.405473	0.665504	No
3131_3|path1	Lkgene13620	5460	341.16	361.51	0.250743	0.532764	0.760767	No
10800_0|path0	Lkgene390	1546	3551.25	3076.72	0.56345	4.11e-16	9.46e-15	No
4_0|path9	Lkgene23114	14319	0	0.71	-1.09225	0.415995	0.672044	Down
10284_0|path1	Lkgene20	1587	1023.61	2025.05	-0.617366	1.64e-06	1.49e-05	No
8520_0|path0	Lkgene2227	2390	627.47	572.04	0.476871	0.0104658	0.04531	No
370_0|path1	Lkgene24177	2864	0.69	0	1.14141	0.396652	0.655368	Up
7130_0|path22	Lkgene14647	4543	83.91	70.46	0.530859	0.517499	0.74812	No
4597_0|path13	Lkgene20477	6416	2.73	5.75	-0.35826	0.802514	0.929761	No
2929_0|path5	Lkgene14274	3588	0	11.58	-1.68131	0.235767	0.533256	Down
9134_0|path1	Lkgene6072	4737	79.72	150.21	-0.561784	0.115757	0.327924	No
7228_7|path25	Lkgene22313	4382	0	25.36	-1.72714	0.224257	0.523437	Down
2600_0|path2	Lkgene14809	4166	7.65	132.82	-2.16272	0.12824	0.354643	Down
4552_0|path0	Lkgene2579	3460	433.27	1349.83	-1.29037	8.02e-18	2.06e-16	Down
3721_0|path2	Lkgene26393	3728	0.61	0	1.17156	0.386486	0.650496	Up
3531_0|path2	Lkgene3793	2979	609.85	915.09	-0.214121	0.450614	0.704922	No
4691_0|path347	Lkgene15135	3233	8351.54	405.69	4.2542	1.68e-07	1.76e-06	Up
8486_0|path0	Lkgene18419	3698	0	3.86	-1.53282	0.275648	0.567626	Down
8481_0|path1	Lkgene3170	5486	281.23	487.43	-0.433911	0.0101122	0.0440202	No
7_0|path2	Lkgene10915	4879	164.62	526.51	-1.33624	0.000427661	0.00258981	Down
4634_0|path14	Lkgene4053	4108	341.65	674.19	-0.453091	0.676127	0.864235	No
3428_304|path3	Lkgene2574	4777	4971.49	1372.34	2.2135	1.05e-195	2.82e-192	Up
5348_0|path2	Lkgene9713	3670	233.09	262.06	0.16916	0.572102	0.791935	No
3840_0|path8	Lkgene13552	6100	307.37	231.43	0.781754	1.29e-05	0.000102786	No
8157_0|path2	Lkgene12248	4742	475.25	1420.68	-1.10259	0.200681	0.491228	Down
3768_0|path6	Lkgene12325	3579	130.57	130.08	0.371948	0.11367	0.323599	No
3692_7|path5	Lkgene5988	4871	235.3	523.03	-0.778241	0.000602006	0.00355059	No
5150_0|path73	Lkgene20017	3059	19.01	3.55	2.26105	0.0492824	0.16671	Up
3620_0|path1	Lkgene9003	3789	143.4	241.76	-0.355285	0.16672	0.430233	No
9550_0|path0	Lkgene1299	2112	1195.21	974.18	0.671483	3.14e-08	3.59e-07	No
725_0|path1	Lkgene25141	3553	0.32	0	0.937078	0.468617	0.715895	No
365_0|path8	Lkgene7675	4400	391.81	567.48	-0.177976	0.206722	0.501462	No
3428_255|path0	Lkgene8622	1278	20.91	8.62	1.2592	0.294745	0.581546	Up
2226_6|path3	Lkgene14417	4370	216.22	81.97	1.74821	7.49e-16	1.69e-14	Up
1597_11|path26	Lkgene8910	4287	250.19	155.26	0.950336	0.0681657	0.217203	No
7650_0|path1	Lkgene9930	2572	49.74	21.92	1.51181	0.0057706	0.0269128	Up
10993_1|path21	Lkgene19477	2220	319.4	3.22	6.26551	3.98e-13	7.25e-12	Up
5689_84|path1	Lkgene25668	4781	0	1.78	-1.35665	0.327978	0.604617	Down
5856_1|path8	Lkgene14927	5171	71.95	40.89	1.14002	0.0274517	0.103623	Up
5150_0|path107	Lkgene21392	2934	0.32	0	0.937078	0.468617	0.715895	No
7561_0|path2	Lkgene5295	4528	222.47	142.41	0.432977	0.76122	0.912522	No
3513_0|path10	Lkgene4787	5572	1080.29	857.61	0.686982	1.39e-06	1.28e-05	No
8927_0|path2	Lkgene2613	2257	2172.44	1322.04	1.08979	1.7e-08	2.02e-07	Up
9733_0|path8	Lkgene27218	1690	1.03	2.2	-0.36542	0.799847	0.928869	No
9361_0|path0	Lkgene26237	2552	1.67	1.46	0.27594	0.847811	0.950772	No
5689_0|path36	Lkgene11832	2947	112.85	137.18	0.109491	0.666704	0.858034	No
5132_0|path1	Lkgene12787	3173	58.31	134.63	-0.747071	0.226218	0.524607	No
7895_0|path0	Lkgene8197	4185	124	178.98	-0.157224	0.584262	0.80115	No
7013_0|path0	Lkgene28319	2705	13.8	5.54	0.628767	0.664236	0.85625	No
6158_1|path0	Lkgene8030	3428	147.43	252.46	-0.428719	0.268595	0.562205	No
10154_0|path1	Lkgene6146	1672	52.63	125.26	-0.837947	0.21091	0.508375	No
3198_0|path9	Lkgene10030	10365	1104.86	1613.66	-0.188492	0.301296	0.586874	No
6517_0|path1	Lkgene24976	2822	10.34	23.72	-0.713623	0.583002	0.800497	No
3040_0|path2	Lkgene9103	5762	483.25	606.36	0.0334117	0.772423	0.917051	No
8576_0|path1	Lkgene13404	2359	97.23	110.61	0.158729	0.732062	0.896419	No
3794_0|path11	Lkgene12525	3384	82.09	180.32	-0.731352	0.13337	0.365117	No
7586_0|path2	Lkgene5652	2464	145.22	213.75	-0.207235	0.361486	0.630559	No
4043_0|path12	Lkgene25116	4684	92.12	11.38	2.06631	0.14055	0.379273	Up
2226_12|path5	Lkgene25103	3877	9.79	3.2	1.18133	0.401891	0.661332	Up
7228_72|path7	Lkgene6285	5266	570.57	812.5	-0.156121	0.554383	0.778879	No
5034_0|path10	Lkgene11780	4825	139.26	181.84	0.00978439	0.980628	0.994688	No
6562_0|path3	Lkgene29287	2217	12.42	5.96	0.544737	0.70786	0.882607	No
7799_0|path1	Lkgene25530	2616	24.56	130.8	-1.01206	0.488875	0.730228	Down
3975_0|path5	Lkgene16143	4618	116.99	57.16	1.39642	1.05e-06	9.77e-06	Up
6947_0|path0	Lkgene13970	2927	39.65	93.56	-0.872284	0.00297931	0.0149384	No
3798_0|path9	Lkgene6430	6389	1258.87	1446.47	0.149575	0.391655	0.653091	No
2371_8|path6	Lkgene22073	5061	9.43	10.2	0.163248	0.909955	0.974519	No
6864_0|path3	Lkgene10383	4891	230.15	581.87	-1.00537	0.000471691	0.00283675	Down
5689_17|path12	Lkgene29412	5950	3.47	2.65	0.339478	0.810935	0.933177	No
2585_0|path0	Lkgene17900	4052	10.95	114.29	-2.33463	0.0623998	0.202089	Down
7099_0|path3	Lkgene9829	2592	102.14	247.1	-0.799351	0.16332	0.424153	No
7400_0|path1	Lkgene7164	2509	151.48	69.64	1.43078	0.000497586	0.0029822	Up
6163_0|path3	Lkgene6318	6303	943.08	928.55	0.380744	0.00131568	0.0071798	No
1650_0|path2	Lkgene9566	4101	624.51	415.94	0.928352	0.00161911	0.00865871	No
4948_0|path13	Lkgene30458	3781	4.1	0	1.59886	0.257122	0.553793	Up
5910_0|path4	Lkgene18057	4833	26.49	42.67	-0.34767	0.665157	0.857141	No
7803_0|path4	Lkgene28909	2291	0	4.62	-1.56	0.268056	0.562079	Down
9978_0|path0	Lkgene28610	3176	127.33	0	1.77962	0.211533	0.509338	Up
2328_0|path2	Lkgene26579	3921	12.04	31.74	-0.612654	0.673355	0.862343	No
2332_0|path12	Lkgene4789	4252	176.45	768.91	-1.55485	0.0365895	0.131661	Down
6095_0|path5	Lkgene19591	5122	85.34	121.47	-0.130447	0.917781	0.977128	No
3893_4|path10	Lkgene21963	3273	37.19	108.87	-0.515039	0.725325	0.893187	No
6225_0|path6	Lkgene22107	4051	0.34	0	0.917305	0.475848	0.718462	No
8002_0|path12	Lkgene21750	2551	250.1	55.65	1.06116	0.462969	0.714661	Up
4754_20|path6	Lkgene18852	5685	4.62	10.03	-0.612174	0.509583	0.744226	No
6181_0|path8	Lkgene3641	3009	7.53	43.58	-1.37653	0.336203	0.611478	Down
1844_0|path69	Lkgene28203	7835	0.88	3.17	-0.53754	0.709265	0.883466	No
8842_0|path48	Lkgene564	4986	6501.92	6919.05	0.312746	0.19272	0.477979	No
4503_0|path3	Lkgene23878	3559	5.68	20.22	-1.32803	0.0957629	0.28424	Down
3428_23|path25	Lkgene2289	2306	644.02	661.94	0.326632	0.0160725	0.0656068	No
4012_0|path23	Lkgene24505	4629	40.93	56.16	-0.145706	0.919347	0.977428	No
5915_0|path1	Lkgene11208	2984	152.67	778.81	-1.91645	2.28e-09	2.97e-08	Down
5150_0|path238	Lkgene1275	2893	8317.73	1001.76	3.39882	9.34e-108	3.95e-105	Up
5734_0|path0	Lkgene16029	3032	26.7	85.93	-1.32801	0.00179887	0.00952552	Down
2676_0|path1	Lkgene25370	3842	9.14	0	1.6907	0.233247	0.530605	Up
10225_0|path6	Lkgene27520	1579	2.01	8.79	-1.14678	0.419932	0.674472	Down
9074_0|path0	Lkgene3995	4017	678.18	588.25	0.568278	0.000159118	0.00105209	No
6975_0|path1	Lkgene2878	2596	517.43	797.75	-0.272677	0.0287434	0.107622	No
6950_0|path6	Lkgene5030	3017	281.52	355.7	-0.00355932	0.989472	0.996534	No
5481_0|path3	Lkgene13293	2862	67.81	59.56	0.551257	0.0676204	0.21579	No
8264_0|path218	Lkgene508	4609	3266.99	3413.05	0.254641	0.291121	0.579564	No
9290_0|path39	Lkgene29313	6973	25.49	6.51	1.87128	0.122982	0.34379	Up
7289_0|path4	Lkgene14065	4603	127.42	559.08	-1.72743	0.000547606	0.00325565	Down
8155_0|path2	Lkgene22138	2457	0	1.75	-1.35972	0.327023	0.604617	Down
3428_70|path9	Lkgene24744	5474	0	1.75	-1.35972	0.327023	0.604617	Down
9591_0|path1	Lkgene2856	2482	477.56	828.37	-0.439341	0.0590453	0.19338	No
5861_0|path0	Lkgene4423	3127	145.97	230.56	-0.300077	0.283487	0.573931	No
10233_0|path0	Lkgene15651	1651	180.29	261.83	-0.284345	0.736432	0.899207	No
7756_0|path5	Lkgene175	4920	25695	44085.1	-0.403328	0.00182227	0.00962708	No
7339_0|path1	Lkgene17026	2691	52.17	54.56	0.263075	0.796282	0.927181	No
10468_0|path88	Lkgene23358	4407	4.71	0	1.63581	0.247341	0.545114	Up
2121_0|path7	Lkgene25014	4811	59.67	277.11	-1.70512	0.0180057	0.0720982	Down
4691_75|path1	Lkgene15091	5197	217.46	301.13	-0.0882883	0.625525	0.831678	No
5337_0|path5	Lkgene24823	3114	0	9.84	-1.87362	0.192425	0.477395	Down
5482_0|path7	Lkgene16844	6924	209.5	311.5	-0.242247	0.543563	0.770543	No
8681_0|path1	Lkgene25808	2896	0	6.94	-1.76194	0.217817	0.517114	Down
9260_0|path1	Lkgene5721	6637	291.2	490.33	-0.345671	0.212574	0.510685	No
5428_0|path11	Lkgene3179	5025	1357.98	1309.36	0.407248	0.0209006	0.0820387	No
5738_0|path32	Lkgene29237	4517	0.59	0	1.17962	0.383789	0.64791	Up
5150_0|path116	Lkgene28104	2244	412.54	56.52	1.03811	0.46625	0.715895	Up
5954_0|path12	Lkgene10711	2709	118.8	110.56	0.434746	0.486932	0.728334	No
5262_0|path22	Lkgene26667	3627	10.69	6.04	0.343226	0.809359	0.932249	No
1617_0|path4	Lkgene12772	2443	94.08	86.74	0.478132	0.144553	0.387601	No
4419_0|path9	Lkgene21610	3536	44.91	45.89	0.316579	0.656152	0.851813	No
7228_0|path65	Lkgene25420	2787	0.32	0.38	0.0795231	0.953708	0.987063	No
9034_0|path1	Lkgene18945	4353	76.03	15.41	2.53132	0.00125777	0.00690447	Up
3015_0|path14	Lkgene17908	3620	29.16	63.08	-0.419396	0.754294	0.908692	No
4044_0|path1	Lkgene8339	3838	91.03	213.09	-0.773384	0.237093	0.534947	No
3852_0|path24	Lkgene18193	3457	61.5	72.19	0.153424	0.800987	0.929206	No
2097_0|path15	Lkgene1392	4537	1900.73	4884.1	-0.939334	0.0315167	0.116301	No
9893_0|path21	Lkgene441	4183	12028.2	7478.86	1.06148	9.91e-22	3.24e-20	Up
5240_0|path2	Lkgene2534	3235	0	1.14	-1.20041	0.378693	0.644298	Down
3428_24|path5	Lkgene27611	3061	0	0.76	-1.07656	0.421548	0.674472	Down
9771_0|path0	Lkgene21401	2365	114.86	61.85	0.371204	0.794441	0.92629	No
5496_0|path5	Lkgene29690	4801	7.25	15.9	-0.229212	0.872056	0.960195	No
10126_0|path2	Lkgene22109	1291	1.72	0	1.39611	0.314904	0.594877	Up
2950_6|path8	Lkgene8256	4189	463.96	293.74	0.998275	0.00125028	0.00686843	No
8393_0|path3	Lkgene7561	2392	80.19	560.93	-2.00916	0.0858744	0.261219	Down
6881_0|path10	Lkgene23297	2711	0.32	0	0.937078	0.468617	0.715895	No
3506_30|path2	Lkgene14713	2468	20.33	29.56	-0.219721	0.86268	0.95655	No
2806_0|path8	Lkgene5629	4572	487.12	636.68	-0.0188308	0.932538	0.981326	No
2733_5|path7	Lkgene4100	4325	768.25	847.97	0.22201	0.0287047	0.107543	No
4437_0|path12	Lkgene29623	3484	45.07	26.88	0.479072	0.736625	0.899242	No
8914_0|path1	Lkgene12876	4180	1.85	653.36	-7.69773	2.13e-41	1.51e-39	Down
7455_0|path2	Lkgene6400	4330	426.48	500.02	0.129884	0.558746	0.781994	No
3692_1|path19	Lkgene16493	2757	558.41	12.06	5.84674	8.52e-79	1.84e-76	Up
10660_0|path1	Lkgene1815	1418	466.82	451.88	0.405928	0.00654656	0.0300216	No
7605_0|path12	Lkgene19291	3574	4.83	0	1.59703	0.257614	0.553976	Up
5166_0|path1	Lkgene12913	3832	169.6	176.9	0.289941	0.242688	0.540375	No
9667_0|path3	Lkgene812	1835	5663.13	2414.66	1.5356	2.93e-07	2.96e-06	Up
8942_0|path1	Lkgene17641	5092	23.03	38.33	-0.247747	0.77919	0.919939	No
1679_0|path5	Lkgene12049	4399	52.32	6.38	2.71542	0.0143535	0.0595577	Up
9088_0|path0	Lkgene12751	2300	67.08	79.81	0.143804	0.722933	0.89139	No
2570_0|path1	Lkgene4651	7604	1412.06	2306.27	-0.340029	0.0831057	0.254757	No
6643_0|path2	Lkgene10206	5084	317.04	597.81	-0.528414	0.00201785	0.0105364	No
3299_0|path5	Lkgene19234	4124	5.7	5.32	0.328221	0.821434	0.938444	No
6908_0|path0	Lkgene16599	2922	18.87	15.47	0.598594	0.444154	0.698439	No
1844_0|path316	Lkgene25076	3901	0	44.94	-2.64486	0.0710451	0.224352	Down
8646_0|path0	Lkgene964	2358	52.87	68.17	-0.00155745	0.997233	0.998777	No
4315_0|path13	Lkgene26305	2266	27.23	2.54	3.36605	0.000205026	0.00132583	Up
6798_0|path47	Lkgene30160	1813	1507.29	605.67	1.19135	0.343038	0.620022	Up
563_0|path13	Lkgene10006	3527	158.65	152.07	0.425959	0.208144	0.503717	No
9702_0|path93	Lkgene22363	12707	484.29	218.09	1.21665	0.34541	0.620022	Up
7965_0|path2	Lkgene24638	2345	64.15	0.76	5.9733	9.68e-11	1.44e-09	Up
8934_0|path4	Lkgene19624	2119	6.69	3.38	0.928787	0.487466	0.728857	No
2942_0|path7	Lkgene23703	3881	5.67	0	1.64224	0.245663	0.543519	Up
8275_0|path0	Lkgene5403	2383	479.04	571.73	0.0591477	0.866915	0.958021	No
3639_0|path1	Lkgene2292	5182	1635.49	1155.67	0.844718	1.62e-06	1.48e-05	No
8191_0|path1	Lkgene18942	3998	0	2.94	-1.46085	0.296382	0.583008	Down
5150_66|path0	Lkgene20659	4103	18.01	23.66	-0.151275	0.885654	0.964309	No
6304_0|path14	Lkgene21311	2799	22.89	42.49	-0.390755	0.785754	0.922606	No
2122_0|path0	Lkgene12319	4264	141.21	374.6	-0.994277	0.0044901	0.0214695	No
5114_1|path2	Lkgene314	4465	8563.45	9861.92	0.164065	0.0257238	0.0980117	No
7476_0|path0	Lkgene4897	5137	383.36	1129.4	-1.17331	0.00283516	0.0142881	Down
3428_14|path3	Lkgene16078	4092	304.29	473.25	-0.291413	0.741643	0.902262	No
7122_0|path1	Lkgene11108	2356	133.16	298.22	-0.779852	0.0102863	0.0446436	No
6937_0|path20	Lkgene26552	6207	8.06	4.29	1.00853	0.418481	0.674148	Up
8063_0|path0	Lkgene7919	4219	771.51	613.56	0.690684	0.0137505	0.0574256	No
6617_0|path1	Lkgene10298	4232	124.83	540.08	-1.64516	0.00534289	0.0251236	Down
5274_0|path0	Lkgene21376	3286	0.95	1.14	0.0925551	0.94756	0.985469	No
7116_4|path1	Lkgene9891	4492	160.22	231.98	-0.173027	0.483893	0.725651	No
6996_1|path31	Lkgene9191	4901	902.07	445.35	1.40587	3.06e-10	4.36e-09	Up
4453_0|path5	Lkgene21165	4612	1045.41	530.8	1.08699	0.355391	0.624787	Up
5864_0|path2	Lkgene20434	3319	24.69	31.27	-0.114705	0.937137	0.983449	No
7581_0|path1	Lkgene28802	4002	4.73	131.31	-3.14396	0.0160309	0.065455	Down
8441_0|path6	Lkgene26705	2743	6.62	0.73	2.5959	0.0366391	0.131743	Up
9969_0|path1	Lkgene5007	1722	103.31	215.2	-0.535527	0.672574	0.861885	No
2689_0|path24	Lkgene21791	2750	135.91	20.07	2.57768	0.0173752	0.0699894	Up
8247_0|path0	Lkgene15339	4828	26.92	49.43	-0.465464	0.323753	0.603548	No
5926_0|path5	Lkgene4085	2930	94.82	282.97	-1.15829	0.000111151	0.000757088	Down
9702_0|path137	Lkgene19374	1880	14.07	2.89	2.05549	0.0784526	0.242981	Up
110_0|path16	Lkgene8820	5216	768.71	480.3	1.0388	1.25e-12	2.18e-11	Up
10330_0|path0	Lkgene1212	1908	1121.48	930.91	0.640646	7.73e-08	8.43e-07	No
7638_0|path4	Lkgene23967	4610	20.67	44.26	-0.552378	0.700431	0.877958	No
3428_553|path0	Lkgene6550	2976	26.03	446.84	-3.61443	1.35e-20	4.17e-19	Down
4731_0|path12	Lkgene28674	4360	0	3.7	-1.50523	0.283491	0.573931	Down
3419_0|path9	Lkgene29752	4154	1.51	5.43	-1.05569	0.380049	0.645938	Down
4889_0|path8	Lkgene19313	3612	74.44	70.31	0.14699	0.919099	0.977414	No
10133_0|path0	Lkgene6441	1929	802.03	1801.81	-0.805351	0.00389879	0.0189493	No
4345_0|path3	Lkgene12491	4338	194.49	255.76	-0.0480024	0.9113	0.974942	No
6547_0|path0	Lkgene11981	2751	652.87	1.42	7.85551	1.62e-16	3.83e-15	Up
3428_277|path36	Lkgene7072	6808	462.18	582.45	0.0161897	0.933213	0.981767	No
3270_0|path8	Lkgene28358	3818	0.32	0	0.937078	0.468617	0.715895	No
3428_9|path0	Lkgene16789	4071	12.68	22.14	-0.363453	0.781737	0.920965	No
5601_0|path1	Lkgene8955	3196	84.23	157.01	-0.512213	0.091333	0.273605	No
7722_0|path1	Lkgene18626	3457	15.13	0	1.72594	0.224475	0.523675	Up
7757_0|path2	Lkgene4113	4434	1604.73	358.96	2.51775	5.42e-28	2.39e-26	Up
7245_0|path5	Lkgene6808	4361	229.75	475.9	-0.464952	0.665627	0.857334	No
3692_57|path1	Lkgene2234	3822	685.65	2170.5	-1.27979	1.83e-14	3.72e-13	Down
3428_23|path9	Lkgene26804	2648	0.34	0.38	0.0473721	0.972372	0.992136	No
3428_245|path9	Lkgene3547	2603	529.06	718.33	-0.08159	0.782091	0.921092	No
6505_0|path2	Lkgene28033	4331	0	6.06	-1.58385	0.261501	0.556547	Down
456_0|path2	Lkgene9700	7085	910.76	405.36	1.5108	2.58e-14	5.16e-13	Up
7228_5|path19	Lkgene22331	5281	0	5.94	-1.60496	0.256082	0.553161	Down
7190_0|path12	Lkgene28155	2478	229.31	157.84	0.501127	0.727996	0.894531	No
5181_0|path4	Lkgene12746	3402	21.98	180.04	-2.60614	8.91e-07	8.38e-06	Down
4691_0|path375	Lkgene17804	2471	14.78	33.46	-0.704198	0.355323	0.624787	No
9181_0|path8	Lkgene23122	2240	1.26	0.36	0.725462	0.604765	0.81728	No
9474_0|path1	Lkgene2496	2126	483.99	673.63	-0.118439	0.429374	0.682682	No
5599_0|path3	Lkgene6471	4872	391.15	684.23	-0.473601	0.51733	0.74812	No
6800_0|path2	Lkgene23632	2648	0	1.08	-1.21319	0.374403	0.641602	Down
5995_4|path13	Lkgene20089	3168	48.98	41.95	0.118638	0.933626	0.981884	No
3428_12|path2	Lkgene10507	2886	11.11	13.2	0.0140943	0.986947	0.996152	No
2828_0|path10	Lkgene12019	4106	6467.48	14.85	7.61531	8.99e-13	1.59e-11	Up
1685_0|path4	Lkgene10778	4561	257.51	230.07	0.517994	0.0326982	0.119959	No
2276_0|path0	Lkgene30001	4158	7.56	39.27	-0.858478	0.556058	0.780397	No
8712_2|path16	Lkgene2172	2375	910.53	880.36	0.424274	0.00908859	0.0400793	No
2351_0|path12	Lkgene2954	4005	461.37	1151.03	-0.879262	0.0781294	0.242182	No
1152_0|path26	Lkgene15959	2647	10.72	16.93	-0.146286	0.919033	0.977414	No
7275_0|path8	Lkgene19224	2351	5.4	2.63	0.780784	0.589103	0.805135	No
8439_0|path4	Lkgene29291	3924	62.28	52.1	0.671325	0.217629	0.517036	No
7228_8|path8	Lkgene18578	3311	22.49	28.43	0.109333	0.939355	0.983835	No
7907_0|path17	Lkgene14395	5215	219.75	153.36	0.919485	0.159548	0.416548	No
5915_0|path5	Lkgene9955	4643	456.1	2421.14	-1.98511	1.39e-11	2.22e-10	Down
5197_0|path4	Lkgene11639	5489	265.98	344.06	-0.0298079	0.906893	0.973326	No
5260_0|path1	Lkgene12800	3137	151.6	162.23	0.275466	0.555108	0.779639	No
155_0|path117	Lkgene6572	5497	1673.46	1196.36	0.81955	0.00665798	0.0304901	No
8582_0|path6	Lkgene14939	2568	38.98	15.52	1.63305	0.0066972	0.0306366	Up
8556_0|path0	Lkgene1668	2760	575.31	832.17	-0.134234	0.685912	0.869942	No
4503_0|path9	Lkgene11726	4131	77.12	250.28	-1.28553	0.011223	0.0481337	Down
4440_0|path2	Lkgene27416	3354	0.34	0	0.917305	0.475848	0.718462	No
10910_0|path0	Lkgene806	1390	379.64	417.72	0.276772	0.395459	0.655368	No
4484_0|path6	Lkgene26192	3187	4.1	11.02	-0.404673	0.776034	0.918416	No
3902_0|path5	Lkgene23053	3536	21.36	31.57	-0.15603	0.91427	0.975935	No
1899_0|path6	Lkgene25101	2260	1.03	0	1.26162	0.356877	0.624787	Up
6963_0|path10	Lkgene23675	2733	0.29	0	0.951892	0.463229	0.714661	No
10307_0|path0	Lkgene4194	1546	132.35	112.7	0.537731	0.63898	0.840826	No
7228_15|path5	Lkgene1798	3346	11879.6	628.93	4.06869	1.9e-06	1.71e-05	Up
5534_0|path7	Lkgene6403	5003	191.98	280.61	-0.223117	0.731173	0.896034	No
1139_0|path0	Lkgene12299	4701	110.25	141.44	0.0343714	0.923514	0.978858	No
5738_0|path8	Lkgene4143	5743	4679.27	4129.83	0.411383	0.495072	0.736127	No
5540_0|path8	Lkgene12824	3158	179.33	125.47	0.892267	0.0659355	0.211414	No
6262_0|path1	Lkgene12073	4546	241.82	656.34	-1.0546	1.58e-08	1.88e-07	Down
9702_0|path161	Lkgene19220	7757	61.97	40.76	0.964038	0.0666835	0.21342	No
3498_2|path0	Lkgene24170	3363	1.33	0	1.34935	0.329181	0.605819	Up
6128_0|path17	Lkgene28124	3120	22.77	8.53	0.560228	0.693942	0.874448	No
6677_0|path1	Lkgene16617	5055	53.76	50.93	0.336156	0.7826	0.921274	No
9566_0|path20	Lkgene25915	4535	32.46	0	1.75748	0.216809	0.515883	Up
7359_0|path0	Lkgene11103	3446	84.62	329.25	-1.62053	1.38e-06	1.27e-05	Down
3414_0|path12	Lkgene19459	4828	57.64	26.85	1.44429	4.74e-05	0.000343135	Up
8062_0|path0	Lkgene2804	2569	103.4	528.58	-1.98588	4.03e-27	1.69e-25	Down
5792_0|path1	Lkgene16148	2949	29.79	59.01	-0.512745	0.438591	0.692546	No
5961_0|path9	Lkgene2452	4691	2895.72	2218.5	0.662466	0.165877	0.429029	No
5963_0|path2	Lkgene2060	5189	4.47	0.76	2.02606	0.137134	0.372708	Up
8334_0|path1	Lkgene4201	2692	103.67	130.78	-0.0475006	0.973696	0.992308	No
5689_3|path4	Lkgene18547	4280	2.91	1.05	1.03069	0.471755	0.718462	Up
6798_0|path9	Lkgene25184	1861	2.56	0.76	0.940051	0.518022	0.74812	No
9657_0|path0	Lkgene3800	2292	1291.59	615.74	1.42345	1.5e-18	4.04e-17	Up
5940_0|path8	Lkgene2451	5563	8290.04	6676.99	0.665612	0.100722	0.295292	No
9836_0|path0	Lkgene17513	2594	2.35	29.16	-2.9118	0.00438733	0.0210489	Down
8842_0|path12	Lkgene27350	2864	0	0.38	-0.830586	0.518433	0.74812	No
5441_0|path1	Lkgene26975	3777	471.7	64.93	2.53729	0.0223363	0.0868803	Up
2222_0|path6	Lkgene17297	4619	134.86	39.1	2.1273	2.63e-16	6.15e-15	Up
6841_0|path5	Lkgene17663	2634	13.75	25.41	-0.350762	0.75734	0.910411	No
7228_9|path12	Lkgene27500	4620	7.96	32	-0.576874	0.691617	0.873197	No
7514_0|path8	Lkgene26856	4671	4.14	4.27	0.0177391	0.990037	0.996534	No
6189_3|path182	Lkgene27284	2623	9.33	6.74	0.709844	0.519052	0.748614	No
5461_0|path1	Lkgene9726	4466	593.7	99.99	2.9465	2.17e-37	1.36e-35	Up
2284_0|path9	Lkgene15735	4423	295.51	276.82	0.330752	0.693161	0.873836	No
2025_0|path7	Lkgene24556	1737	1.26	4.52	-0.517898	0.717968	0.889097	No
2791_0|path50	Lkgene16349	5924	524.4	34.42	4.05468	2.46e-10	3.53e-09	Up
5694_0|path10	Lkgene26702	3096	4.11	0.71	1.03635	0.473465	0.718462	Up
6189_3|path185	Lkgene17770	2401	141.45	75.73	1.27279	0.000858503	0.00488645	Up
4927_0|path4	Lkgene21258	2866	17.82	37.23	-0.693436	0.560147	0.783016	No
2571_0|path0	Lkgene24226	4104	0	9.46	-1.64456	0.245272	0.543335	Down
6557_0|path0	Lkgene4888	2759	418.19	452.86	0.292425	0.508165	0.744226	No
5689_1|path74	Lkgene22599	4787	1.38	0	1.33995	0.332093	0.606502	Up
10222_0|path1	Lkgene3632	1681	589.84	565.22	0.394134	0.172162	0.440897	No
5120_0|path3	Lkgene14604	3333	60.52	92.38	-0.286941	0.577733	0.796517	No
10494_0|path0	Lkgene2274	1597	395.33	553.21	-0.119886	0.528029	0.75619	No
6150_0|path8	Lkgene2732	5121	2032.13	2370.44	0.182438	0.579654	0.797785	No
60_1|path5	Lkgene18251	2993	25.29	53.86	-0.671832	0.411322	0.671305	No
3342_0|path1	Lkgene5638	3749	86.55	233.99	-1.04809	3.83e-06	3.31e-05	Down
3076_0|path11	Lkgene4756	3714	535.13	545.74	0.35626	0.233297	0.530629	No
9730_0|path15	Lkgene17412	1718	8.18	5.36	0.804519	0.529865	0.757765	No
6189_3|path169	Lkgene23189	3500	0.59	1.08	-0.115122	0.935232	0.982287	No
8120_0|path11	Lkgene28764	3466	2.36	4	-0.0676472	0.96264	0.990081	No
4378_0|path38	Lkgene5084	4147	1805.65	3535.44	-0.384801	0.791632	0.925147	No
9758_0|path0	Lkgene1597	1804	328.38	263.75	0.636053	0.309145	0.591264	No
3315_0|path11	Lkgene8444	4560	761.9	556.53	0.809948	0.0260004	0.0988875	No
9780_0|path5	Lkgene1098	1744	4694.38	1632.67	1.89722	1.55e-31	7.92e-30	Up
3428_475|path4	Lkgene12032	4286	51.71	21.42	1.36511	0.259664	0.555903	Up
7736_0|path4	Lkgene26855	2786	3.36	4.24	-0.110321	0.938497	0.983685	No
5981_0|path0	Lkgene11385	4847	204.95	96.68	1.15951	0.312086	0.594739	Up
4478_0|path12	Lkgene28911	4202	1.03	1.51	-0.0994749	0.943714	0.985079	No
5988_0|path6	Lkgene11936	5013	138.09	292.55	-0.627085	0.606796	0.818794	No
3668_0|path0	Lkgene16513	3664	46.51	74.25	-0.343641	0.375448	0.642751	No
2392_1|path4	Lkgene27730	4310	736.01	248.12	0.675185	0.640172	0.841425	No
2293_0|path28	Lkgene16069	4491	78.59	45.89	1.03649	0.0984384	0.290118	Up
1844_0|path337	Lkgene21899	4048	24.15	90.22	-0.755965	0.602167	0.815443	No
3428_157|path8	Lkgene15761	3346	56.86	93.16	-0.323855	0.499629	0.740176	No
7508_0|path4	Lkgene23036	2427	39.71	110.75	-0.387447	0.788061	0.923399	No
9943_0|path33	Lkgene1338	1342	8283.85	1332.63	2.96785	1.08e-33	6e-32	Up
9238_0|path0	Lkgene12646	2496	104.04	133.14	0.0261222	0.940659	0.984256	No
2875_0|path2	Lkgene17581	5425	97.09	181.48	-0.542243	0.0484873	0.164772	No
6325_5|path1	Lkgene10348	4680	77.16	164.64	-0.550881	0.664362	0.856328	No
2733_1|path16	Lkgene26128	2837	16.34	21.55	0.0810389	0.95493	0.987117	No
4691_0|path128	Lkgene28273	2274	23.86	0.71	4.38672	7.27e-05	0.000512058	Up
587_0|path2	Lkgene9137	2484	37.29	40.77	0.251828	0.538597	0.765852	No
5564_0|path9	Lkgene23948	2635	15.37	125.67	-1.67332	0.246622	0.544755	Down
5021_0|path2	Lkgene24716	3163	1.51	30.87	-1.49628	0.302819	0.587053	Down
6480_0|path0	Lkgene12229	2713	138.71	134.78	0.421719	0.191271	0.475459	No
7637_0|path2	Lkgene24927	2462	1.72	1.78	0.0191363	0.989204	0.996465	No
10244_0|path0	Lkgene5432	1616	170.85	323.07	-0.50632	0.0882492	0.26689	No
4691_0|path207	Lkgene25015	3568	7.43	0	4.20074	0.00210242	0.0109126	Up
3898_0|path13	Lkgene11932	3688	176.22	149.32	0.616959	0.0452905	0.156001	No
2492_0|path4	Lkgene12105	3932	258.11	286.81	0.094058	0.94186	0.984745	No
8967_3|path0	Lkgene12765	3356	121.9	195.3	-0.292848	0.276054	0.567626	No
4483_3|path10	Lkgene18901	9347	57.47	42.27	0.817561	0.0455556	0.156714	No
4155_0|path5	Lkgene13162	3417	130.42	99.62	0.715058	0.236903	0.534906	No
5293_0|path4	Lkgene28687	4771	0	20.34	-1.72322	0.225227	0.523783	Down
5812_0|path26	Lkgene5482	3208	588.76	356.06	1.1163	0.00241428	0.0123796	Up
9290_0|path21	Lkgene28274	5254	0.34	9.12	-1.37902	0.33085	0.606502	Down
2778_4|path0	Lkgene16440	3295	5.27	83.38	-3.50106	3.06e-08	3.5e-07	Down
3121_0|path0	Lkgene22522	3781	1.54	1.4	0.283245	0.845863	0.950065	No
6422_0|path12	Lkgene12739	4668	129.79	158.19	0.0664173	0.889342	0.965269	No
3428_92|path25	Lkgene23418	5961	6.48	0	1.67134	0.238159	0.536333	Up
4893_0|path7	Lkgene20867	4509	1.03	1.05	0.0142012	0.991947	0.996742	No
8432_0|path14	Lkgene22001	6025	401.48	365.62	0.26147	0.856489	0.954336	No
3428_26|path6	Lkgene23720	3865	4.08	4.35	0.199908	0.888714	0.964902	No
8236_0|path0	Lkgene20034	4271	0.63	66.24	-4.41871	0.000526152	0.00313944	Down
5167_0|path2	Lkgene12167	3248	277.26	213.81	0.762641	0.0673938	0.215275	No
9734_0|path0	Lkgene15520	1985	63.51	139.04	-0.68283	0.209196	0.505394	No
6602_0|path12	Lkgene977	4423	1606.12	2416.45	-0.229709	0.000605558	0.00357012	No
3478_0|path6	Lkgene19314	3534	38.06	67.82	-0.418364	0.681728	0.867355	No
9746_0|path0	Lkgene3818	1767	506.27	584.32	0.18422	0.42047	0.674472	No
5528_0|path4	Lkgene23522	3931	13.99	0	2.20362	0.130005	0.358422	Up
5314_0|path3	Lkgene12810	3514	59.68	87.18	-0.184553	0.687622	0.871254	No
1771_0|path7	Lkgene1387	2538	1202.96	2669.11	-0.759887	0.00291493	0.0146478	No
3264_0|path1	Lkgene25900	4261	4.5	3.18	0.464853	0.746261	0.904756	No
3428_298|path13	Lkgene9602	3382	41.14	48.96	0.0890838	0.950796	0.986272	No
8244_0|path0	Lkgene8521	2343	231.02	373.31	-0.352401	0.538094	0.765389	No
8002_0|path10	Lkgene27980	2690	0.93	0	1.28705	0.34873	0.620938	Up
5506_0|path1	Lkgene17157	5440	359.16	173.52	1.17979	0.185853	0.465899	Up
8159_0|path0	Lkgene25613	3670	215.39	481.32	-0.679767	0.612857	0.822777	No
4292_0|path1	Lkgene23709	3296	39.4	22.45	0.643927	0.653326	0.850454	No
10993_0|path9	Lkgene5080	4397	908.65	184.92	2.35607	0.0109884	0.047269	Up
7839_0|path10	Lkgene3725	4543	1244.06	1417.29	0.153618	0.316416	0.59632	No
3586_0|path19	Lkgene16279	3701	254.82	276.01	0.298513	0.749636	0.906432	No
3428_92|path44	Lkgene27978	4855	8.51	0	1.68447	0.23482	0.531884	Up
3144_0|path0	Lkgene18998	3967	19.66	23.95	0.0627994	0.935124	0.982243	No
6242_0|path0	Lkgene3577	2806	375.65	96.58	2.27631	1.91e-18	5.12e-17	Up
5150_3|path117	Lkgene20109	2525	3.48	3.21	0.393434	0.714664	0.887263	No
3323_0|path6	Lkgene30318	3913	1.92	6.34	-0.867141	0.544603	0.771193	No
9681_0|path2	Lkgene22667	2269	9.77	46.96	-0.847119	0.561302	0.783876	No
930_0|path3	Lkgene16231	2587	0	2.27	-1.38788	0.318315	0.597734	Down
10993_6|path5	Lkgene27839	3107	1.03	0.71	0.227595	0.871138	0.959854	No
3274_0|path0	Lkgene9099	3837	262.65	263.21	0.338677	0.135123	0.36865	No
231_0|path3	Lkgene13133	4721	126.57	190.78	-0.21467	0.406128	0.666124	No
2960_0|path21	Lkgene6627	4126	954.28	522.6	1.23062	6.8e-15	1.43e-13	Up
5970_0|path10	Lkgene6390	2857	169.48	184.67	0.221936	0.401158	0.66042	No
5947_0|path9	Lkgene2777	6597	360.75	1577.33	-1.78018	1.14e-06	1.06e-05	Down
5528_0|path14	Lkgene29978	3641	275.94	72.42	0.821281	0.5705	0.790855	No
7111_0|path0	Lkgene17314	2555	19.93	89.69	-1.21344	0.340186	0.616502	Down
3734_0|path5	Lkgene10868	4038	383.7	228.77	1.10261	5.08e-08	5.66e-07	Up
2606_0|path1	Lkgene10458	5215	1300.24	1333.87	0.309844	0.0573667	0.188905	No
9064_0|path1	Lkgene206	2224	185.46	772.64	-1.69353	1.29e-22	4.37e-21	Down
5736_0|path1	Lkgene21408	2833	5.12	0	1.78517	0.21213	0.510114	Up
1303_0|path8	Lkgene15797	3073	56.48	66.21	0.0695715	0.961436	0.989631	No
6207_0|path4	Lkgene6081	4825	402.63	819.62	-0.636933	0.00115948	0.00640523	No
5990_0|path3	Lkgene7399	4918	472.58	564.19	0.107999	0.671476	0.861147	No
1919_0|path10	Lkgene12243	4987	118.99	90.17	0.543658	0.706148	0.881729	No
2911_0|path3	Lkgene8602	3875	119.71	278.05	-0.804504	0.00530566	0.0249763	No
3428_1520|path2	Lkgene25984	4320	0	1.08	-1.21319	0.374403	0.641602	Down
7750_3|path1	Lkgene39	1594	4.73	14.36	-1.04938	0.306479	0.590096	Down
5646_0|path18	Lkgene15407	5385	406.44	79.88	1.80332	0.17836	0.45193	Up
10882_0|path1	Lkgene1311	1288	525.65	1271.31	-0.922255	2.11e-06	1.89e-05	No
8428_0|path0	Lkgene20206	2479	0.95	0	1.28311	0.349985	0.620938	Up
6233_0|path0	Lkgene16743	4805	57.93	693.38	-2.89987	0.000837225	0.00477358	Down
1797_0|path7	Lkgene30172	6152	50.4	3.2	1.9646	0.180175	0.455478	Up
6384_0|path2	Lkgene22639	2765	0	2.13	-1.40201	0.313998	0.594877	Down
3523_0|path8	Lkgene25359	2721	0.34	2.46	-0.905814	0.519845	0.749283	No
9773_0|path16	Lkgene20295	2018	13.37	3.79	1.51525	0.275448	0.567626	Up
6243_0|path14	Lkgene22113	6304	27.02	0	5.65212	9.34e-06	7.62e-05	Up
4631_0|path6	Lkgene5009	5433	838.53	2638.16	-1.28333	0.000324021	0.00201488	Down
5866_0|path2	Lkgene24152	4619	39.97	151.82	-1.45885	0.0035745	0.0175312	Down
2712_0|path7	Lkgene17739	4075	23.25	12.42	1.10268	0.210087	0.506845	Up
8134_0|path7	Lkgene17765	3513	17.65	11.26	0.968512	0.0970088	0.287247	No
3420_0|path11	Lkgene29533	6666	0.34	0	0.917305	0.475848	0.718462	No
9543_0|path3	Lkgene26741	3168	2.19	0	1.49179	0.286785	0.575907	Up
3603_0|path1	Lkgene29439	3734	3.79	53.32	-1.23669	0.385104	0.649513	Down
7089_0|path1	Lkgene4411	2736	723.34	1899.65	-1.03487	9.06e-10	1.23e-08	Down
4223_0|path7	Lkgene15795	5158	155.4	192.25	-0.0135687	0.974929	0.992711	No
5738_0|path38	Lkgene17301	4642	1671.74	941.65	0.351505	0.805219	0.930596	No
3801_0|path4	Lkgene21923	3544	0	28.39	-1.7331	0.222788	0.522187	Down
4016_0|path7	Lkgene6401	3687	135.26	79.83	1.12084	0.00395833	0.0192103	Up
6996_1|path7	Lkgene28466	4365	7.98	0	1.99723	0.167207	0.431229	Up
5689_3|path28	Lkgene7436	6909	2852.33	1446.41	1.35465	7.22e-13	1.29e-11	Up
1548_0|path18	Lkgene20260	3260	67.48	20.56	2.04264	5.71e-06	4.8e-05	Up
4498_0|path0	Lkgene13445	5661	131.2	145.49	0.244997	0.704417	0.880536	No
6983_0|path6	Lkgene1309	4502	448.69	2081.64	-1.84562	3.82e-07	3.79e-06	Down
4262_0|path1	Lkgene18041	3868	19.47	28.96	-0.130999	0.914573	0.97608	No
8404_0|path5	Lkgene14697	2590	321.25	79.79	1.64229	0.201773	0.493006	Up
7069_0|path1	Lkgene8701	2655	196.23	246.8	0.0447956	0.872483	0.960486	No
7336_1|path16	Lkgene30612	3043	0.32	0.76	-0.250194	0.856822	0.954411	No
4675_0|path0	Lkgene10569	4176	142.34	390.56	-1.10448	5.91e-05	0.000421143	Down
5014_0|path2	Lkgene20438	3065	18.38	43.23	-0.778261	0.204298	0.497095	No
8325_0|path7	Lkgene4441	2365	278.09	421.98	-0.243947	0.120065	0.337195	No
1899_0|path18	Lkgene28172	2419	1774.04	884.62	1.36728	0.0111057	0.0477043	Up
774_3|path8	Lkgene24728	12628	30.55	28.34	0.368262	0.770647	0.916338	No
6738_0|path3	Lkgene13146	3075	83.75	74.68	0.363578	0.704667	0.880711	No
6088_0|path6	Lkgene12568	2833	99.99	227.61	-0.859976	0.00805146	0.0360691	No
3428_75|path5	Lkgene4849	4586	42.81	15.49	1.69593	0.0606147	0.197711	Up
4325_0|path0	Lkgene1585	3425	3762.35	3855.43	0.327817	0.000315988	0.00197113	No
2020_0|path1	Lkgene4148	4577	451.94	517.35	0.139859	0.565149	0.786918	No
5317_0|path4	Lkgene13867	3118	101.17	114.21	0.202062	0.576785	0.795816	No
1429_0|path13	Lkgene4183	2349	46.63	273.96	-2.16266	1.04e-14	2.15e-13	Down
6268_0|path1	Lkgene4294	4747	212.74	621.04	-1.19838	0.00673392	0.0307808	Down
2828_0|path12	Lkgene19328	4286	239.41	0.76	6.13104	1.24e-06	1.15e-05	Up
2591_0|path37	Lkgene21045	7233	0	1.08	-1.21319	0.374403	0.641602	Down
5367_0|path17	Lkgene23512	2789	41.13	1.51	2.37791	0.104233	0.303156	Up
9974_0|path7	Lkgene20319	2718	5.19	7.72	-0.0350018	0.977313	0.993407	No
3803_0|path3	Lkgene10697	3517	81.76	37.79	0.802324	0.576452	0.795556	No
5496_0|path8	Lkgene12451	2953	69.04	76.17	0.101628	0.935118	0.982243	No
3993_0|path21	Lkgene20021	14016	16.33	27.51	-0.383091	0.414422	0.672044	No
9112_0|path0	Lkgene8078	2611	123.98	122.11	0.358553	0.343773	0.620022	No
5511_0|path0	Lkgene9942	4673	254.6	380.32	-0.266894	0.502743	0.743542	No
10350_0|path8	Lkgene11421	4499	100.87	184	-0.528902	0.292406	0.580386	No
6844_0|path0	Lkgene18064	3013	19.26	589.8	-4.45932	1.02e-17	2.61e-16	Down
6937_0|path14	Lkgene26188	3401	0	1.05	-1.2194	0.372324	0.640603	Down
3428_304|path13	Lkgene21880	2797	5.95	0.73	2.44994	0.0525333	0.175751	Up
2064_0|path5	Lkgene7917	3184	113.88	220.29	-0.569062	0.04612	0.158288	No
5966_0|path8	Lkgene6035	3167	208.79	290.83	-0.182477	0.822589	0.939232	No
4342_0|path18	Lkgene4363	3446	838.49	3138.32	-1.52519	2.16e-28	9.79e-27	Down
2950_40|path13	Lkgene2676	4911	81.69	65.92	0.638343	0.318357	0.597774	No
5678_0|path33	Lkgene7661	3333	227.48	500.06	-0.770206	0.000910648	0.00515159	No
4580_0|path0	Lkgene12793	3350	61.43	98.24	-0.367025	0.430697	0.684309	No
9705_0|path2	Lkgene367	1782	3127.64	4625.77	-0.181176	0.157151	0.412433	No
6937_2|path3	Lkgene2985	2608	450.06	753.27	-0.354941	0.0570077	0.187946	No
6382_0|path15	Lkgene23481	2680	640	143.86	1.2612	0.386057	0.650496	Up
3344_0|path10	Lkgene10317	4942	775.2	313.16	1.64359	6.69e-11	1.01e-09	Up
3148_1|path26	Lkgene15840	3935	10.82	37.91	-1.36831	0.00979423	0.0428026	Down
10759_0|path1	Lkgene2521	1486	285.79	590.15	-0.585626	0.269903	0.563992	No
9455_0|path0	Lkgene1522	1911	1265.48	702.97	1.19147	3.46e-10	4.88e-09	Up
757_0|path0	Lkgene15273	5252	77.36	150.31	-0.633831	0.105845	0.306128	No
2037_0|path1	Lkgene29146	4446	259.99	125.19	1.16355	0.350751	0.620938	Up
2733_1|path34	Lkgene23291	4928	34.49	1.14	1.50788	0.289355	0.578394	Up
2000_0|path27	Lkgene9198	4617	352.75	178.56	0.795045	0.582794	0.800321	No
2332_0|path2	Lkgene7067	3281	66.15	456.56	-1.34903	0.348957	0.620938	Down
9702_0|path38	Lkgene17292	12833	556.75	349.88	0.884935	0.484304	0.725897	No
2444_0|path11	Lkgene4117	5790	375.92	1435.01	-1.54227	7.37e-19	2.02e-17	Down
10748_0|path0	Lkgene19126	3263	126.06	1.77	5.48224	2.48e-08	2.87e-07	Up
10051_0|path1	Lkgene4006	1495	246.86	302.37	0.0920639	0.83093	0.943256	No
8524_0|path1	Lkgene15467	2588	18.71	42.39	-0.551026	0.62774	0.832653	No
6704_0|path1	Lkgene17780	3051	6.73	1.4	1.15775	0.428021	0.681394	Up
2944_0|path1	Lkgene17761	4101	10.09	128.36	-2.72231	0.017007	0.0687774	Down
9701_0|path21	Lkgene28481	1788	0.88	2.59	-0.362502	0.801091	0.929206	No
5497_0|path1	Lkgene18977	3137	12.29	13.57	0.055874	0.963485	0.990311	No
4931_0|path7	Lkgene26813	3540	0	2.13	-1.4018	0.314063	0.594877	Down
7063_0|path4	Lkgene9475	2640	375.39	773.64	-0.722882	0.0106048	0.0458161	No
4533_0|path1	Lkgene25440	3814	0	2.19	-1.39648	0.315685	0.595564	Down
3084_0|path7	Lkgene22640	3827	0	15.21	-4.16951	0.00278612	0.0140697	Down
9566_0|path19	Lkgene22549	4529	5.01	0	1.64319	0.245416	0.543398	Up
10168_0|path1	Lkgene3269	4424	456.91	1148.67	-0.928743	0.00177574	0.00941988	No
3428_72|path11	Lkgene18882	4467	182.24	42.94	2.37549	7.71e-05	0.000540735	Up
9264_0|path23	Lkgene19692	4170	3.35	2.17	0.613735	0.64413	0.844413	No
7336_1|path14	Lkgene1461	5132	1.97	3.96	-0.427386	0.767273	0.914414	No
8673_0|path1	Lkgene2870	2274	1008.55	730.71	0.835001	2.1e-06	1.89e-05	No
6071_0|path3	Lkgene27658	4391	5.4	1.49	1.83134	0.118813	0.334541	Up
4696_0|path9	Lkgene3214	2160	3296.81	884.27	2.25132	4.67e-107	1.92e-104	Up
3879_0|path4	Lkgene6000	3549	112.19	528.44	-1.8665	1.66e-16	3.93e-15	Down
6834_0|path8	Lkgene25488	3341	2.52	0	1.51647	0.279774	0.570293	Up
5995_0|path24	Lkgene15172	4856	300.51	23.82	2.60469	0.0602107	0.196653	Up
3225_0|path1	Lkgene24873	3754	31.07	44.25	-0.138614	0.745089	0.904208	No
11017_0|path1	Lkgene17898	9964	74.81	101.83	-0.0657612	0.815735	0.935646	No
5941_0|path1	Lkgene15938	5099	37.16	0	6.05839	1.18e-06	1.09e-05	Up
6357_0|path0	Lkgene27184	2963	0	4.27	-1.54618	0.2719	0.564816	Down
3017_0|path7	Lkgene20710	2546	12.49	5.7	1.35905	0.128119	0.354439	Up
3889_0|path12	Lkgene17668	11744	106.95	69.65	0.997641	0.00488464	0.0231451	No
2956_0|path0	Lkgene5381	6239	558.39	981.14	-0.443087	0.00477489	0.022685	No
7227_0|path0	Lkgene18469	4344	37.73	75.67	-0.63224	0.0590851	0.193446	No
3428_27|path3	Lkgene22470	5881	1.89	0	1.45716	0.296788	0.583008	Up
10283_0|path0	Lkgene1629	2271	234.78	755.29	-1.34893	0.000195587	0.0012695	Down
8826_0|path1	Lkgene2905	2271	207.88	392.74	-0.557713	0.556069	0.780397	No
3692_29|path5	Lkgene10145	5378	82.55	104.88	0.0611085	0.965943	0.990888	No
9242_0|path0	Lkgene8660	2321	61.21	99.21	-0.282673	0.65548	0.851388	No
6181_0|path12	Lkgene6012	5428	7.6	80.68	-2.90745	2.16e-06	1.93e-05	Down
9702_0|path2	Lkgene18304	5341	51.16	6.35	2.63056	0.028796	0.107775	Up
6171_0|path13	Lkgene26261	2815	1.47	0	1.42972	0.304857	0.58813	Up
5354_0|path16	Lkgene27889	4495	4.14	0	1.57315	0.264066	0.558784	Up
3893_0|path85	Lkgene29895	4361	213.62	365.5	-0.375048	0.762008	0.912716	No
9940_0|path0	Lkgene2677	1802	596.12	786.61	-0.0651244	0.727541	0.894443	No
9702_0|path25	Lkgene16379	5446	33.13	23.39	0.879677	0.265103	0.559997	No
9123_0|path6	Lkgene19856	4667	32.13	29.07	0.499637	0.417317	0.673482	No
365_9|path0	Lkgene1124	1709	4009.8	336.13	3.89148	2.91e-53	3.02e-51	Up
8278_0|path0	Lkgene9840	2534	55.56	82.53	-0.20451	0.577137	0.795964	No
504_0|path27	Lkgene23262	5489	28.26	31.2	0.0700207	0.942711	0.984997	No
3538_0|path15	Lkgene1165	3321	5740.4	2938.93	1.3519	1.07e-16	2.57e-15	Up
10220_0|path2	Lkgene7470	3146	157.51	153.52	0.402274	0.191954	0.476758	No
4535_0|path6	Lkgene5952	3360	513.17	1511.61	-1.17677	4.18e-11	6.39e-10	Down
423_0|path0	Lkgene11776	5594	289.42	338.68	0.134524	0.755965	0.909498	No
7762_0|path1	Lkgene11460	4452	96.14	99.74	0.269593	0.578496	0.797042	No
10045_0|path15	Lkgene6227	5785	513.99	832.65	-0.340251	0.060484	0.197416	No
3428_22|path9	Lkgene11400	4204	1230.66	1019.08	0.631923	5.36e-06	4.53e-05	No
3428_238|path4	Lkgene30017	3268	95.5	110.51	0.121806	0.931937	0.981326	No
1919_0|path21	Lkgene14856	2680	43.3	53.26	0.0271696	0.98392	0.99595	No
3414_0|path17	Lkgene23755	3714	0	5.22	-1.565	0.266673	0.561843	Down
763_0|path1	Lkgene17091	2548	0.69	0	1.14141	0.396652	0.655368	Up
4478_0|path13	Lkgene4000	7525	810.33	2313.09	-1.14136	2.21e-21	7.09e-20	Down
9702_0|path136	Lkgene28251	5607	52.87	19.1	1.69901	0.0397096	0.140567	Up
966_0|path0	Lkgene10445	4770	509.42	507.13	0.293066	0.609346	0.820738	No
9488_0|path3	Lkgene1745	2010	1270.7	1833.91	-0.20171	0.399143	0.658089	No
5379_0|path0	Lkgene8134	3785	239.67	488.39	-0.656777	0.00479876	0.0227855	No
7194_0|path8	Lkgene3421	4576	331.33	668.94	-0.661119	0.0019425	0.010186	No
977_0|path6	Lkgene12976	2994	29.56	57.5	-0.559598	0.552588	0.777574	No
10011_0|path0	Lkgene11130	2406	73.68	142.77	-0.59526	0.0260882	0.0992026	No
9893_0|path42	Lkgene6815	1454	107.28	116.79	0.234937	0.72044	0.890205	No
8473_0|path0	Lkgene6764	2374	116.29	358.37	-1.23418	3.73e-07	3.71e-06	Down
3431_0|path16	Lkgene27574	3498	23.95	0	1.7474	0.219241	0.518825	Up
10992_0|path12	Lkgene1313	2089	19412	5711.26	1.91451	0.0376729	0.134758	Up
4691_0|path104	Lkgene26424	6926	0.34	0	0.917305	0.475848	0.718462	No
155_0|path18	Lkgene23922	4532	0	3.79	-1.50086	0.284746	0.574042	Down
7118_0|path40	Lkgene12372	4229	21.65	13.67	0.895825	0.279691	0.570293	No
6703_0|path15	Lkgene12183	4599	169.29	97.25	0.935499	0.474312	0.718462	No
3428_2427|path0	Lkgene7749	2496	160.11	279.68	-0.446845	0.0183242	0.0732054	No
3016_0|path51	Lkgene17924	4583	148.12	228.96	-0.225129	0.621985	0.829568	No
3079_0|path17	Lkgene14667	2205	79.99	21.84	2.13197	0.00101921	0.00569935	Up
6970_0|path4	Lkgene1825	2675	825.2	558.33	0.941185	1.91e-05	0.000148092	No
144_0|path8	Lkgene10887	5266	102.8	220.71	-0.713153	0.0184803	0.0737597	No
9192_0|path3	Lkgene7126	3244	128.05	87.15	0.947739	0.0139659	0.0581532	No
8347_0|path3	Lkgene5457	2344	410.88	181.5	1.52627	5.07e-06	4.3e-05	Up
1690_0|path11	Lkgene12091	4744	112.46	178.46	-0.29756	0.439614	0.693569	No
10960_0|path0	Lkgene14	953	9496.48	21148.2	-0.787751	1.22e-13	2.34e-12	No
3428_36|path37	Lkgene20697	3339	2.49	4.63	-0.419781	0.705321	0.881108	No
3320_0|path5	Lkgene15503	3954	40.64	29.67	0.754951	0.225512	0.523991	No
6128_0|path20	Lkgene28058	3325	0.69	0	1.14141	0.396652	0.655368	Up
7722_0|path3	Lkgene14297	5110	206.62	122.2	1.1338	1.31e-06	1.21e-05	Up
2688_0|path0	Lkgene14862	3878	0.29	54.63	-5.33268	4.15e-06	3.56e-05	Down
3692_57|path0	Lkgene4300	4001	497.03	1193.01	-0.927957	0.00114363	0.00632711	No
6100_0|path7	Lkgene11324	2808	273.94	225.59	0.592532	0.165539	0.428421	No
4110_0|path6	Lkgene7422	4559	273.18	301.66	0.21127	0.378815	0.64443	No
10604_0|path0	Lkgene1698	3059	900.36	1745.71	-0.604645	0.0043353	0.0208217	No
4827_0|path32	Lkgene23831	3077	43.46	48.01	-0.0212919	0.988101	0.996152	No
5387_0|path24	Lkgene10323	4238	221.04	444.92	-0.676462	0.192189	0.477102	No
7783_0|path10	Lkgene14994	4955	41.29	111.58	-1.02611	0.0376048	0.134563	Down
2233_0|path1	Lkgene4535	4432	1495.88	1413.54	0.437887	0.015075	0.0620308	No
9295_0|path8	Lkgene12922	4458	146.12	168.63	0.158064	0.669725	0.860167	No
6128_0|path36	Lkgene26902	4118	0.59	0.76	0.118582	0.932445	0.981326	No
5824_0|path6	Lkgene25786	4744	102.74	100.69	0.212589	0.881386	0.963097	No
6786_0|path3	Lkgene26569	2901	2.95	0	1.5678	0.265527	0.560535	Up
2950_16|path6	Lkgene7002	2615	5.49	7.14	0.0405569	0.976198	0.993166	No
6726_0|path6	Lkgene29385	4473	0	26.86	-5.44573	1.81e-05	0.000140962	Down
9749_0|path0	Lkgene2012	1767	431.18	470.89	0.239394	0.102916	0.300329	No
3428_83|path25	Lkgene22614	6016	1.18	0	1.3755	0.321154	0.600364	Up
7228_20|path28	Lkgene18802	6693	0.32	187.5	-7.53974	5.44e-17	1.33e-15	Down
2226_21|path12	Lkgene5680	7039	1034.38	1569.71	-0.243476	0.106496	0.307506	No
6199_0|path9	Lkgene29065	4374	0	0.36	-0.849089	0.509959	0.744226	No
5968_0|path18	Lkgene22789	4658	34.14	0	3.05781	0.0367942	0.132173	Up
5823_0|path13	Lkgene4788	3098	1993.3	447.02	2.48056	1.14e-17	2.9e-16	Up
5585_0|path5	Lkgene17141	3991	12.32	0	4.73114	0.000424169	0.00257025	Up
8892_0|path6	Lkgene5303	4387	418.94	572.03	-0.0991776	0.568573	0.789609	No
3429_0|path3	Lkgene27276	3719	10.69	0	1.68884	0.233717	0.530724	Up
2992_0|path2	Lkgene1993	4921	135.34	159.31	0.125392	0.700333	0.877958	No
2704_1|path10	Lkgene26251	3531	33	9.98	1.29909	0.338294	0.614183	Up
9202_0|path0	Lkgene5821	2248	6.74	647.31	-6.08704	2.68e-44	2.11e-42	Down
6053_0|path6	Lkgene10301	2959	70.59	163.12	-0.801579	0.0270403	0.102252	No
3819_0|path6	Lkgene26013	2986	1.03	0	1.26162	0.356877	0.624787	Up
148_0|path21	Lkgene27341	5920	17.45	14.57	0.517874	0.499493	0.740175	No
7709_0|path1	Lkgene3311	2736	595.21	719	0.05487	0.828354	0.942137	No
3428_3|path2	Lkgene9441	4827	150.7	515.28	-1.38684	1.46e-12	2.52e-11	Down
60_1|path17	Lkgene24224	2588	10.52	49.08	-1.00547	0.487393	0.728827	Down
1903_0|path9	Lkgene7012	4110	1191.72	828.2	0.908022	2.64e-05	0.00020004	No
8452_0|path1	Lkgene8323	4344	116.69	220.84	-0.553213	0.0298256	0.110931	No
8351_0|path3	Lkgene2026	4356	385.2	1020.43	-1.04921	0.000371098	0.00227941	Down
1956_0|path4	Lkgene13255	4911	92.62	124.01	-0.0951265	0.778388	0.91964	No
9733_0|path61	Lkgene20088	1665	2.63	0.7	1.26907	0.374614	0.641806	Up
7228_28|path13	Lkgene26450	7251	0	4.56	-1.56215	0.267461	0.562079	Down
202_0|path44	Lkgene27280	5427	0	1.75	-1.35972	0.327023	0.604617	Down
5150_0|path1	Lkgene29249	3028	2.35	0	1.47769	0.290835	0.579378	Up
3321_3|path9	Lkgene23342	4784	13.1	29.15	-0.41438	0.77483	0.917813	No
6616_0|path14	Lkgene15566	4689	17.8	33.64	-0.585248	0.541779	0.768787	No
4209_0|path6	Lkgene15863	7746	377.31	612.28	-0.315256	0.303952	0.587932	No
5036_0|path6	Lkgene6846	5298	613.51	1719.83	-1.11895	0.00123153	0.00677423	Down
3058_0|path1	Lkgene17923	3903	2.65	3.16	0.09347	0.947501	0.985469	No
2097_0|path14	Lkgene8541	2755	138.93	373.62	-1.07044	0.00296356	0.014872	Down
6963_0|path1	Lkgene16901	4183	453.71	158.42	1.72213	0.00827408	0.0369603	Up
3850_0|path3	Lkgene29304	3819	15.36	0	2.42431	0.0973549	0.287783	Up
8627_0|path1	Lkgene21393	2341	0	26.07	-2.6848	0.0670006	0.214319	Down
2387_0|path11	Lkgene27777	4052	1.47	6.56	-0.661439	0.649116	0.847743	No
7356_0|path1	Lkgene4133	2718	46.13	31.52	0.85938	0.22981	0.527428	No
7509_1|path1	Lkgene474	4511	2550.08	6919.89	-1.09332	6e-08	6.64e-07	Down
4905_0|path1	Lkgene22245	3698	0.95	0	1.28311	0.349985	0.620938	Up
4946_0|path1	Lkgene9919	4858	122.65	259.38	-0.754998	0.0446745	0.15431	No
2862_0|path9	Lkgene16365	3668	1.26	6.81	-0.687347	0.628126	0.833014	No
9342_0|path0	Lkgene1799	2262	1082.86	1566.15	-0.0984556	0.81074	0.933166	No
6996_0|path1	Lkgene12917	6945	64.3	1028.22	-3.63711	2.29e-26	9.28e-25	Down
8432_10|path0	Lkgene26239	2314	658.77	1416.33	-0.572719	0.66536	0.857316	No
7345_0|path7	Lkgene29472	3042	1.2	0	1.37183	0.322274	0.60185	Up
4691_0|path21	Lkgene14004	2661	8.27	37.08	-1.41661	0.195232	0.4823	Down
2896_0|path8	Lkgene15317	3946	93.92	145.59	-0.276363	0.344618	0.620022	No
7056_0|path12	Lkgene26432	4752	65.71	0	6.04962	3.69e-06	3.19e-05	Up
4374_0|path1	Lkgene17719	3580	24.58	45.9	-0.529401	0.155589	0.409712	No
9833_0|path0	Lkgene983	1723	3837.21	5532.38	-0.158353	0.48863	0.730063	No
5150_0|path176	Lkgene27369	3596	1.35	0	1.34525	0.330451	0.606502	Up
6050_0|path22	Lkgene11333	2558	785.62	230.64	1.97131	0.00228497	0.0117777	Up
4634_0|path31	Lkgene995	4748	2269.79	3841.18	-0.352597	0.239155	0.537351	No
4329_1|path1	Lkgene10769	4535	212.1	411.88	-0.583642	0.0046166	0.0220232	No
4638_0|path30	Lkgene19971	2553	0.9	1.79	-0.349082	0.797916	0.92792	No
[truncated: 27,985 more rows]

## Sheet: D
Differentially Expressed Gene analysis result in X vs. L group of L. kaempferi
[truncated: 29,224 more rows]
