# Supplementary material for: Investigation Into Different Wood Formation Mechanisms Between Angiosperm and Gymnosperm Tree Species at the Transcriptional and Post-transcriptional Level
Source: Front Plant Sci. 2021 Jul 2;12:698602. doi: 10.3389/fpls.2021.698602 (PMC8283789; doi:10.3389/fpls.2021.698602)
Supplement: Supplementary file 1 [file Data_Sheet_1.zip › Supplementary Table S3.xlsx]

## Sheet: A
GO analysis for up and down regulated genes in xylem of P. alba × P. glandulosa
Ontoloty	GO term	GO ID	Number of Genes	p value	q value
Biological Process	single-organism process	GO:0044699	2616	1.63323e-09	1.39583e-07
Biological Process	localization	GO:0051179	1049	1.25191e-06	5.44696e-05
Biological Process	growth	GO:0040007	30	0.000826522	0.0171988
Biological Process	detoxification	GO:0098754	73	0.00953703	0.103164
Biological Process	response to stimulus	GO:0050896	764	0.205771	0.803985
Biological Process	developmental process	GO:0032502	171	0.303571	0.964736
Biological Process	multicellular organismal process	GO:0032501	182	0.330806	1
Biological Process	locomotion	GO:0040011	2	0.375759	1
Biological Process	biological regulation	GO:0065007	1259	0.73928	1
Biological Process	signaling	GO:0023052	357	0.817456	1
Biological Process	multi-organism process	GO:0051704	78	0.882381	1
Biological Process	reproductive process	GO:0022414	95	0.923851	1
Biological Process	reproduction	GO:0000003	95	0.933124	1
Biological Process	negative regulation of biological process	GO:0048519	105	0.935806	1
Biological Process	regulation of biological process	GO:0050789	1058	0.995303	1
Biological Process	immune system process	GO:0002376	11	0.996897	1
Biological Process	positive regulation of biological process	GO:0048518	109	0.998307	1
Biological Process	cellular process	GO:0009987	3571	0.999993	1
Biological Process	metabolic process	GO:0008152	2995	1	1
Biological Process	cellular component organization or biogenesis	GO:0071840	543	1	1
Molecular Function	transporter activity	GO:0005215	677	4.09045e-17	2.19453e-14
Molecular Function	electron carrier activity	GO:0009055	101	2.95875e-06	0.000109223
Molecular Function	antioxidant activity	GO:0016209	74	0.00542125	0.0514779
Molecular Function	catalytic activity	GO:0003824	2525	0.0121451	0.0951215
Molecular Function	nucleic acid binding transcription factor activity	GO:0001071	253	0.0287445	0.182502
Molecular Function	molecular transducer activity	GO:0060089	29	0.51203	0.990525
Molecular Function	molecular function regulator	GO:0098772	89	0.599099	1
Molecular Function	transcription factor activity, protein binding	GO:0000988	19	0.748518	1
Molecular Function	nutrient reservoir activity	GO:0045735	15	0.768576	1
Molecular Function	signal transducer activity	GO:0004871	51	0.878767	1
Molecular Function	protein tag	GO:0031386	1	0.943487	1
Molecular Function	binding	GO:0005488	2482	0.99992	1
Molecular Function	structural molecule activity	GO:0005198	107	1	1
Cellular Component	membrane	GO:0016020	3757	1.4329e-60	3.15518e-58
Cellular Component	membrane part	GO:0044425	3303	2.08492e-60	3.15518e-58
Cellular Component	supramolecular fiber	GO:0099512	70	7.50274e-07	1.00184e-05
Cellular Component	extracellular region	GO:0005576	233	0.0001025	0.00110238
Cellular Component	cell junction	GO:0030054	115	0.00291835	0.0236595
Cellular Component	symplast	GO:0055044	115	0.00291835	0.0236595
Cellular Component	extracellular matrix	GO:0031012	8	0.292504	0.93519
Cellular Component	extracellular region part	GO:0044421	15	0.677096	1
Cellular Component	nucleoid	GO:0009295	5	0.703171	1
Cellular Component	virion	GO:0019012	8	0.999969	1
Cellular Component	virion part	GO:0044423	8	0.999969	1
Cellular Component	cell	GO:0005623	3384	1	1
Cellular Component	cell part	GO:0044464	3325	1	1
Cellular Component	organelle	GO:0043226	1915	1	1
Cellular Component	organelle part	GO:0044422	684	1	1
Cellular Component	macromolecular complex	GO:0032991	530	1	1
Cellular Component	membrane-enclosed lumen	GO:0031974	77	1	1

## Sheet: B
KEGG analysis for up and down regulated genes in xylem of P. alba × P. glandulosa
Pathway	Pathway ID	X (3510)	All (18182)	Rich factor	Pvalue	Qvalue
Photosynthesis	ko00195	99	178	0.55618	3.65963e-27	4.83071e-25
Metabolic pathways	ko01100	1605	7178	0.2236	3.0503e-17	2.0132e-15
Photosynthesis - antenna proteins	ko00196	34	45	0.755556	4.78798e-16	2.10671e-14
Plant-pathogen interaction	ko04626	419	1545	0.271197	3.28617e-15	1.08444e-13
Biosynthesis of secondary metabolites	ko01110	955	4332	0.220452	1.25587e-07	3.3155e-06
Amino sugar and nucleotide sugar metabolism	ko00520	138	484	0.285124	4.59094e-07	1.01001e-05
Starch and sucrose metabolism	ko00500	145	533	0.272045	4.2893e-06	8.08839e-05
Flavonoid biosynthesis	ko00941	82	274	0.29927	1.41372e-05	0.000230219
Carbon fixation in photosynthetic organisms	ko00710	76	250	0.304	1.56968e-05	0.000230219
Glycolysis / Gluconeogenesis	ko00010	108	398	0.271357	7.68265e-05	0.00101411
Pentose phosphate pathway	ko00030	57	184	0.309783	9.7451e-05	0.00116941
Glyoxylate and dicarboxylate metabolism	ko00630	77	269	0.286245	0.000129895	0.00142885
Fructose and mannose metabolism	ko00051	60	200	0.3	0.000175109	0.00177804
Vitamin B6 metabolism	ko00750	13	25	0.52	0.00025294	0.0022552
Carbon metabolism	ko01200	199	824	0.241505	0.000256272	0.0022552
Brassinosteroid biosynthesis	ko00905	27	75	0.36	0.000516309	0.00425955
MAPK signaling pathway - plant	ko04016	155	635	0.244094	0.00072917	0.00566179
Ubiquinone and other terpenoid-quinone biosynthesis	ko00130	41	139	0.294964	0.00244275	0.0179135
Glutathione metabolism	ko00480	82	320	0.25625	0.003128	0.0217314
Stilbenoid, diarylheptanoid and gingerol biosynthesis	ko00945	46	166	0.277108	0.00525756	0.0346999
Phenylpropanoid biosynthesis	ko00940	177	772	0.229275	0.00594702	0.0373812
Porphyrin and chlorophyll metabolism	ko00860	49	183	0.26776	0.00824609	0.0494765
Plant hormone signal transduction	ko04075	248	1130	0.219469	0.0119976	0.068856
Glycine, serine and threonine metabolism	ko00260	51	199	0.256281	0.0168424	0.0926333
Fatty acid degradation	ko00071	34	127	0.267717	0.0245609	0.129682
Phenylalanine metabolism	ko00360	55	225	0.244444	0.0326798	0.165913
Phagosome	ko04145	62	262	0.236641	0.0450778	0.218489
Cysteine and methionine metabolism	ko00270	74	319	0.231975	0.0463462	0.218489
Selenocompound metabolism	ko00450	17	61	0.278689	0.0668824	0.30443
Biosynthesis of amino acids	ko01230	154	719	0.214186	0.079479	0.349708
Fatty acid elongation	ko00062	39	163	0.239264	0.0829808	0.353338
Mannose type O-glycan biosyntheis	ko00515	3	6	0.5	0.0904907	0.367622
Phosphatidylinositol signaling system	ko04070	65	288	0.225694	0.0919055	0.367622
Nitrogen metabolism	ko00910	23	91	0.252747	0.0972455	0.377541
Diterpenoid biosynthesis	ko00904	27	111	0.243243	0.112467	0.415781
ABC transporters	ko02010	49	215	0.227907	0.113395	0.415781
beta-Alanine metabolism	ko00410	30	126	0.238095	0.121918	0.43495
Pyruvate metabolism	ko00620	66	300	0.22	0.13226	0.459428
Pentose and glucuronate interconversions	ko00040	110	517	0.212766	0.136977	0.463616
Thiamine metabolism	ko00730	16	64	0.25	0.158791	0.52401
Glycerolipid metabolism	ko00561	54	246	0.219512	0.163894	0.527659
Glycerophospholipid metabolism	ko00564	70	325	0.215385	0.168543	0.529706
Ascorbate and aldarate metabolism	ko00053	34	151	0.225166	0.182765	0.550375
Glycosphingolipid biosynthesis - lacto and neolacto series	ko00601	3	8	0.375	0.187941	0.550375
alpha-Linolenic acid metabolism	ko00592	37	166	0.222892	0.188174	0.550375
Tyrosine metabolism	ko00350	40	181	0.220994	0.192753	0.550375
Taurine and hypotaurine metabolism	ko00430	9	34	0.264706	0.195967	0.550375
Arginine and proline metabolism	ko00330	40	186	0.215054	0.247886	0.681686
Carotenoid biosynthesis	ko00906	48	230	0.208696	0.29698	0.800028
Glycosaminoglycan degradation	ko00531	9	38	0.236842	0.304746	0.804528
Tryptophan metabolism	ko00380	33	158	0.208861	0.336729	0.871535
RNA polymerase	ko03020	29	139	0.208633	0.35264	0.895163
Inositol phosphate metabolism	ko00562	52	265	0.196226	0.472413	1
Anthocyanin biosynthesis	ko00942	2	8	0.25	0.476129	1
Other types of O-glycan biosynthesis	ko00514	14	70	0.2	0.489198	1
Histidine metabolism	ko00340	12	60	0.2	0.497369	1
Phosphonate and phosphinate metabolism	ko00440	6	30	0.2	0.534544	1
Zeatin biosynthesis	ko00908	13	68	0.191176	0.564437	1
Ether lipid metabolism	ko00565	19	102	0.186275	0.608669	1
Other glycan degradation	ko00511	13	70	0.185714	0.609741	1
Riboflavin metabolism	ko00740	13	70	0.185714	0.609741	1
Tropane, piperidine and pyridine alkaloid biosynthesis	ko00960	20	108	0.185185	0.620698	1
Circadian rhythm - plant	ko04712	42	226	0.185841	0.635356	1
Endocytosis	ko04144	109	581	0.187608	0.648901	1
Glycosylphosphatidylinositol(GPI)-anchor biosynthesis	ko00563	10	56	0.178571	0.661079	1
Monoterpenoid biosynthesis	ko00902	8	46	0.173913	0.686724	1
Alanine, aspartate and glutamate metabolism	ko00250	25	141	0.177305	0.714957	1
Butanoate metabolism	ko00650	14	81	0.17284	0.720368	1
Linoleic acid metabolism	ko00591	10	59	0.169492	0.726675	1
Biosynthesis of unsaturated fatty acids	ko01040	18	104	0.173077	0.734591	1
Glycosphingolipid biosynthesis - globo and isoglobo series	ko00603	5	31	0.16129	0.741689	1
Sulfur relay system	ko04122	5	31	0.16129	0.741689	1
Arachidonic acid metabolism	ko00590	10	60	0.166667	0.746567	1
Galactose metabolism	ko00052	35	201	0.174129	0.778133	1
Sesquiterpenoid and triterpenoid biosynthesis	ko00909	15	91	0.164835	0.790361	1
Phenylalanine, tyrosine and tryptophan biosynthesis	ko00400	23	136	0.169118	0.791463	1
One carbon pool by folate	ko00670	14	88	0.159091	0.826922	1
Terpenoid backbone biosynthesis	ko00900	29	174	0.166667	0.837008	1
Isoquinoline alkaloid biosynthesis	ko00950	16	101	0.158416	0.844285	1
Lysine biosynthesis	ko00300	6	42	0.142857	0.847278	1
Cutin, suberine and wax biosynthesis	ko00073	26	159	0.163522	0.853409	1
Purine metabolism	ko00230	81	464	0.174569	0.860703	1
Flavone and flavonol biosynthesis	ko00944	2	17	0.117647	0.867944	1
Arginine biosynthesis	ko00220	18	117	0.153846	0.886427	1
Glycosphingolipid biosynthesis - ganglio series	ko00604	1	11	0.0909091	0.905592	1
Sulfur metabolism	ko00920	10	72	0.138889	0.910598	1
Fatty acid metabolism	ko01212	34	213	0.159624	0.910835	1
Cyanoamino acid metabolism	ko00460	34	215	0.15814	0.920744	1
Sphingolipid metabolism	ko00600	12	86	0.139535	0.923651	1
Fatty acid biosynthesis	ko00061	16	113	0.141593	0.939084	1
Peroxisome	ko04146	45	284	0.158451	0.943987	1
Valine, leucine and isoleucine degradation	ko00280	18	128	0.140625	0.952018	1
Protein processing in endoplasmic reticulum	ko04141	125	737	0.169607	0.956528	1
Biotin metabolism	ko00780	6	53	0.113208	0.958358	1
Lysine degradation	ko00310	14	105	0.133333	0.958641	1
Lipoic acid metabolism	ko00785	1	15	0.0666667	0.959995	1
Glucosinolate biosynthesis	ko00966	3	32	0.09375	0.961411	1
Isoflavonoid biosynthesis	ko00943	9	74	0.121622	0.962619	1
Base excision repair	ko03410	16	121	0.132231	0.97009	1
Betalain biosynthesis	ko00965	4	42	0.0952381	0.973514	1
Indole alkaloid biosynthesis	ko00901	9	79	0.113924	0.978953	1
Synthesis and degradation of ketone bodies	ko00072	1	18	0.0555556	0.978992	1
Folate biosynthesis	ko00790	15	120	0.125	0.982152	1
Aminoacyl-tRNA biosynthesis	ko00970	27	197	0.137056	0.984847	1
Oxidative phosphorylation	ko00190	45	310	0.145161	0.989073	1
C5-Branched dibasic acid metabolism	ko00660	2	31	0.0645161	0.989148	1
Monobactam biosynthesis	ko00261	2	32	0.0625	0.990997	1
Citrate cycle (TCA cycle)	ko00020	25	191	0.13089	0.99121	1
Propanoate metabolism	ko00640	11	102	0.107843	0.993041	1
Pyrimidine metabolism	ko00240	62	418	0.148325	0.993307	1
Steroid biosynthesis	ko00100	10	97	0.103093	0.99453	1
Proteasome	ko03050	32	242	0.132231	0.99531	1
Nicotinate and nicotinamide metabolism	ko00760	5	64	0.078125	0.996998	1
Valine, leucine and isoleucine biosynthesis	ko00290	4	58	0.0689655	0.997921	1
Ubiquitin mediated proteolysis	ko04120	54	403	0.133995	0.999379	1
Pantothenate and CoA biosynthesis	ko00770	7	91	0.0769231	0.99944	1
Protein export	ko03060	14	148	0.0945946	0.999676	1
N-Glycan biosynthesis	ko00510	11	133	0.0827068	0.999881	1
2-Oxocarboxylic acid metabolism	ko01210	20	199	0.100503	0.999881	1
Homologous recombination	ko03440	20	200	0.1	0.999894	1
SNARE interactions in vesicular transport	ko04130	10	128	0.078125	0.99992	1
Basal transcription factors	ko03022	10	130	0.0769231	0.999941	1
Autophagy - other eukaryotes	ko04136	6	110	0.0545455	0.999994	1
mRNA surveillance pathway	ko03015	43	384	0.111979	0.999995	1
DNA replication	ko03030	18	219	0.0821918	0.999999	1
Mismatch repair	ko03430	14	189	0.0740741	0.999999	1
Nucleotide excision repair	ko03420	20	250	0.08	1	1
RNA degradation	ko03018	37	380	0.0973684	1	1
Ribosome biogenesis in eukaryotes	ko03008	19	266	0.0714286	1	1
Ribosome	ko03010	46	867	0.0530565	1	1
RNA transport	ko03013	48	578	0.083045	1	1
Spliceosome	ko03040	46	595	0.0773109	1	1

## Sheet: C
GO analysis for up and down regulated genes in xylem of L. kaempferi
Ontoloty	GO term	GO ID	Number of Genes	p value	q value
Biological Process	single-organism process	GO:0044699	797	1.03671e-10	6.83736e-09
Biological Process	growth	GO:0040007	19	0.0199475	0.172671
Biological Process	detoxification	GO:0098754	8	0.0303223	0.241359
Biological Process	rhythmic process	GO:0048511	3	0.123105	0.50744
Biological Process	cellular process	GO:0009987	935	0.353135	0.91419
Biological Process	metabolic process	GO:0008152	909	0.380794	0.951984
Biological Process	positive regulation of biological process	GO:0048518	16	0.800835	1
Biological Process	negative regulation of biological process	GO:0048519	18	0.906215	1
Biological Process	multi-organism process	GO:0051704	9	0.920129	1
Biological Process	multicellular organismal process	GO:0032501	38	0.983178	1
Biological Process	biological regulation	GO:0065007	170	0.985537	1
Biological Process	reproduction	GO:0000003	18	0.987951	1
Biological Process	reproductive process	GO:0022414	18	0.987951	1
Biological Process	localization	GO:0051179	206	0.99397	1
Biological Process	developmental process	GO:0032502	45	0.996922	1
Biological Process	regulation of biological process	GO:0050789	141	0.999186	1
Biological Process	signaling	GO:0023052	51	0.999501	1
Biological Process	cellular component organization or biogenesis	GO:0071840	105	0.999539	1
Biological Process	response to stimulus	GO:0050896	105	0.999791	1
Molecular Function	catalytic activity	GO:0003824	1078	8.27265e-36	1.90271e-33
Molecular Function	nucleic acid binding transcription factor activity	GO:0001071	20	1.30411e-09	5.99888e-08
Molecular Function	structural molecule activity	GO:0005198	77	0.000393649	0.00905393
Molecular Function	antioxidant activity	GO:0016209	8	0.0119677	0.144873
Molecular Function	molecular function regulator	GO:0098772	21	0.427262	1
Molecular Function	transcription factor activity, protein binding	GO:0000988	4	0.719087	1
Molecular Function	transporter activity	GO:0005215	113	0.719087	1
Molecular Function	electron carrier activity	GO:0009055	3	0.99616	1
Molecular Function	molecular transducer activity	GO:0060089	3	0.999982	1
Molecular Function	signal transducer activity	GO:0004871	3	1	1
Molecular Function	binding	GO:0005488	805	1	1
Cellular Component	extracellular region	GO:0005576	89	1	1
Cellular Component	supramolecular fiber	GO:0099512	64	1	1
Cellular Component	membrane part	GO:0044425	461	8.30036e-13	3.48615e-11
Cellular Component	membrane	GO:0016020	615	0.00208842	0.0239219
Cellular Component	nucleoid	GO:0009295	1	0.00252732	0.0269866
Cellular Component	cell junction	GO:0030054	25	0.0216964	0.148425
Cellular Component	symplast	GO:0055044	25	0.168553	0.530943
Cellular Component	organelle part	GO:0044422	184	0.264073	0.707941
Cellular Component	membrane-enclosed lumen	GO:0031974	11	0.90695	1
Cellular Component	organelle	GO:0043226	356	0.9149	1
Cellular Component	cell part	GO:0044464	560	0.994497	1
Cellular Component	cell	GO:0005623	564	0.999782	1
Cellular Component	macromolecular complex	GO:0032991	73	1	1

## Sheet: D
KEGG analysis for up and down regulated genes in xylem of L. kaempferi
Pathway	Pathway ID	X (2395)	All (32685)	Rich factor	Pvalue	Qvalue
Starch and sucrose metabolism	ko00500	196	1002	0.195609	1.28941e-37	1.44414e-35
Flavonoid biosynthesis	ko00941	59	137	0.430657	5.92339e-31	3.3171e-29
Metabolic pathways	ko01100	655	5960	0.109899	2.13834e-30	7.98313e-29
Cysteine and methionine metabolism	ko00270	108	583	0.185249	2.80337e-19	7.84944e-18
Selenocompound metabolism	ko00450	69	315	0.219048	1.37098e-16	3.07101e-15
Circadian rhythm - plant	ko04712	52	200	0.26	4.37611e-16	8.16874e-15
Biosynthesis of secondary metabolites	ko01110	321	3115	0.10305	1.00798e-10	1.61277e-09
Pentose and glucuronate interconversions	ko00040	43	232	0.185345	1.54542e-08	2.16359e-07
Biosynthesis of amino acids	ko01230	124	1040	0.119231	5.40267e-08	6.72332e-07
Amino sugar and nucleotide sugar metabolism	ko00520	71	511	0.138943	1.55253e-07	1.73883e-06
Phagosome	ko04145	71	535	0.13271	8.91254e-07	9.07459e-06
Ascorbate and aldarate metabolism	ko00053	30	162	0.185185	2.22113e-06	2.07306e-05
Phenylpropanoid biosynthesis	ko00940	38	278	0.136691	0.000154743	0.00133317
Stilbenoid, diarylheptanoid and gingerol biosynthesis	ko00945	8	26	0.307692	0.000387264	0.00309811
Fructose and mannose metabolism	ko00051	24	181	0.132597	0.00347069	0.0259145
Betalain biosynthesis	ko00965	2	2	1	0.00536718	0.0375702
Glycosaminoglycan degradation	ko00531	8	40	0.2	0.00762114	0.0502098
Nitrogen metabolism	ko00910	8	42	0.190476	0.0102737	0.0639254
Other glycan degradation	ko00511	14	98	0.142857	0.0120386	0.0709646
Glycosphingolipid biosynthesis - ganglio series	ko00604	5	25	0.2	0.0325725	0.182406
Ubiquinone and other terpenoid-quinone biosynthesis	ko00130	7	44	0.159091	0.0395278	0.210815
Other types of O-glycan biosynthesis	ko00514	13	106	0.122642	0.0462217	0.235311
One carbon pool by folate	ko00670	11	89	0.123596	0.0603822	0.294035
beta-Alanine metabolism	ko00410	11	100	0.11	0.114764	0.535566
Phenylalanine, tyrosine and tryptophan biosynthesis	ko00400	15	161	0.0931677	0.201997	0.904948
Glycerolipid metabolism	ko00561	17	187	0.0909091	0.210963	0.908762
MAPK signaling pathway - plant	ko04016	41	494	0.082996	0.223874	0.92866
AGE-RAGE signaling pathway in diabetic complications	ko04933	10	106	0.0943396	0.248888	0.995551
Riboflavin metabolism	ko00740	2	14	0.142857	0.273943	1
Zeatin biosynthesis	ko00908	2	14	0.142857	0.273943	1
Ether lipid metabolism	ko00565	9	100	0.09	0.310737	1
Folate biosynthesis	ko00790	5	51	0.0980392	0.317814	1
Histidine metabolism	ko00340	4	43	0.0930233	0.387734	1
Vitamin B6 metabolism	ko00750	2	20	0.1	0.436577	1
Protein export	ko03060	11	141	0.0780142	0.460012	1
Cutin, suberine and wax biosynthesis	ko00073	3	35	0.0857143	0.478151	1
Glycosphingolipid biosynthesis - globo and isoglobo series	ko00603	3	36	0.0833333	0.497163	1
Phenylalanine metabolism	ko00360	10	132	0.0757576	0.503919	1
Cyanoamino acid metabolism	ko00460	15	201	0.0746269	0.509392	1
SNARE interactions in vesicular transport	ko04130	1	10	0.1	0.532845	1
Valine, leucine and isoleucine degradation	ko00280	7	94	0.0744681	0.538766	1
Plant hormone signal transduction	ko04075	60	826	0.0726392	0.548017	1
N-Glycan biosynthesis	ko00510	13	180	0.0722222	0.562851	1
Brassinosteroid biosynthesis	ko00905	1	11	0.0909091	0.567087	1
Pyrimidine metabolism	ko00240	26	362	0.0718232	0.571692	1
Taurine and hypotaurine metabolism	ko00430	2	27	0.0740741	0.598418	1
Glycerophospholipid metabolism	ko00564	21	299	0.0702341	0.612416	1
Arachidonic acid metabolism	ko00590	2	28	0.0714286	0.618471	1
Ribosome	ko03010	21	300	0.07	0.618587	1
Nicotinate and nicotinamide metabolism	ko00760	4	59	0.0677966	0.636231	1
Glycine, serine and threonine metabolism	ko00260	20	296	0.0675676	0.679499	1
Flavone and flavonol biosynthesis	ko00944	1	15	0.0666667	0.680735	1
Glyoxylate and dicarboxylate metabolism	ko00630	25	375	0.0666667	0.717476	1
Galactose metabolism	ko00052	13	202	0.0643564	0.725588	1
Steroid biosynthesis	ko00100	5	83	0.060241	0.736394	1
ABC transporters	ko02010	16	251	0.063745	0.753586	1
Porphyrin and chlorophyll metabolism	ko00860	5	86	0.0581395	0.764175	1
Sulfur relay system	ko04122	3	54	0.0555556	0.766824	1
Glutathione metabolism	ko00480	11	183	0.0601093	0.79261	1
Tyrosine metabolism	ko00350	4	74	0.0540541	0.800398	1
Purine metabolism	ko00230	30	470	0.0638298	0.809361	1
Sphingolipid metabolism	ko00600	8	143	0.0559441	0.830568	1
RNA polymerase	ko03020	9	159	0.0566038	0.831489	1
Pentose phosphate pathway	ko00030	13	222	0.0585586	0.834802	1
Propanoate metabolism	ko00640	3	62	0.0483871	0.841942	1
Diterpenoid biosynthesis	ko00904	2	44	0.0454545	0.842781	1
Pyruvate metabolism	ko00620	21	353	0.0594901	0.866526	1
Plant-pathogen interaction	ko04626	48	756	0.0634921	0.868771	1
Isoquinoline alkaloid biosynthesis	ko00950	2	48	0.0416667	0.875891	1
Tropane, piperidine and pyridine alkaloid biosynthesis	ko00960	2	49	0.0408163	0.883099	1
Carbon fixation in photosynthetic organisms	ko00710	20	348	0.0574713	0.896131	1
Fatty acid biosynthesis	ko00061	5	108	0.0462963	0.904389	1
Carotenoid biosynthesis	ko00906	2	54	0.037037	0.913654	1
Arginine and proline metabolism	ko00330	10	196	0.0510204	0.915567	1
alpha-Linolenic acid metabolism	ko00592	5	123	0.0406504	0.951908	1
Alanine, aspartate and glutamate metabolism	ko00250	7	170	0.0411765	0.969602	1
Linoleic acid metabolism	ko00591	2	71	0.028169	0.970338	1
Tryptophan metabolism	ko00380	3	94	0.0319149	0.972182	1
Thiamine metabolism	ko00730	1	48	0.0208333	0.974151	1
Pantothenate and CoA biosynthesis	ko00770	2	75	0.0266667	0.977089	1
Sulfur metabolism	ko00920	1	50	0.02	0.977805	1
Proteasome	ko03050	8	197	0.0406091	0.979178	1
Peroxisome	ko04146	8	199	0.040201	0.980921	1
Arginine biosynthesis	ko00220	2	79	0.0253165	0.982341	1
Biosynthesis of unsaturated fatty acids	ko01040	1	53	0.0188679	0.982342	1
Glycolysis / Gluconeogenesis	ko00010	16	345	0.0463768	0.98399	1
Terpenoid backbone biosynthesis	ko00900	2	83	0.0240964	0.986416	1
Photosynthesis	ko00195	1	57	0.0175439	0.986983	1
Citrate cycle (TCA cycle)	ko00020	10	246	0.0406504	0.987704	1
2-Oxocarboxylic acid metabolism	ko01210	6	176	0.0340909	0.990728	1
Oxidative phosphorylation	ko00190	19	416	0.0456731	0.991903	1
Fatty acid degradation	ko00071	6	179	0.0335196	0.992029	1
Lysine degradation	ko00310	3	117	0.025641	0.992912	1
Aminoacyl-tRNA biosynthesis	ko00970	10	261	0.0383142	0.993553	1
Fatty acid metabolism	ko01212	6	188	0.0319149	0.994971	1
Carbon metabolism	ko01200	55	1048	0.0524809	0.997459	1
Homologous recombination	ko03440	2	111	0.018018	0.997926	1
Base excision repair	ko03410	1	82	0.0121951	0.998066	1
Ribosome biogenesis in eukaryotes	ko03008	8	248	0.0322581	0.998096	1
Phosphatidylinositol signaling system	ko04070	9	272	0.0330882	0.998423	1
Autophagy - other	ko04136	2	118	0.0169492	0.998716	1
DNA replication	ko03030	2	123	0.0162602	0.99909	1
Protein processing in endoplasmic reticulum	ko04141	48	973	0.049332	0.999119	1
Mismatch repair	ko03430	1	93	0.0107527	0.999165	1
Endocytosis	ko04144	41	893	0.0459127	0.999721	1
Inositol phosphate metabolism	ko00562	5	228	0.0219298	0.999847	1
Nucleotide excision repair	ko03420	2	189	0.010582	0.999991	1
mRNA surveillance pathway	ko03015	22	681	0.0323054	0.999999	1
RNA transport	ko03013	18	753	0.0239044	1	1
RNA degradation	ko03018	6	494	0.0121457	1	1
Ubiquitin mediated proteolysis	ko04120	13	571	0.0227671	1	1
Spliceosome	ko03040	8	689	0.011611	1	1
