# Supplementary material for: Investigation Into Different Wood Formation Mechanisms Between Angiosperm and Gymnosperm Tree Species at the Transcriptional and Post-transcriptional Level
Source: Front Plant Sci. 2021 Jul 2;12:698602. doi: 10.3389/fpls.2021.698602 (PMC8283789; doi:10.3389/fpls.2021.698602)
Supplement: Supplementary file 1 [file Data_Sheet_1.zip › Supplementary Table S4.xlsx]

## Sheet: A
Gene distibution in wood formation related pathway in P. alba × P. glandulosa
Pathway	EC	Gene ID	JGI	AGI	Gene symbol name	X(FPKM)	P(FPKM)	L(FPKM)	Description	Annotation
Phenylpropanoid biosynthesis	4.3.1.24	Pop_A08G002346	Potri.008G038200	AT2G37040	PAL1	223.26	13.0267	7.80667	'secondary metabolism.phenylpropanoids.lignin biosynthesis.PAL'	Symbols: pal1, ATPAL1 | pal1 (Phe ammonia lyase 1); phenylalanine ammonia-lyase | chr2:15557376-15560363 REVERSE'
		Pop_A10G046757	Potri.010G224100	AT2G37040	PAL1	139.433	1.63667	5.73333	'secondary metabolism.phenylpropanoids.lignin biosynthesis.PAL'	'Symbols: pal1, ATPAL1 | pal1 (Phe ammonia lyase 1); phenylalanine ammonia-lyase | chr2:15557376-15560363 REVERSE'
		Pop_G08G057579	Potri.008G038000	#N/A		0.15	0	0	#N/A	#N/A
		Pop_G08G057581	Potri.008G038200	AT2G37040	PAL1	224.977	9.42	9.86	'secondary metabolism.phenylpropanoids.lignin biosynthesis.PAL'	'Symbols: pal1, ATPAL1 | pal1 (Phe ammonia lyase 1); phenylalanine ammonia-lyase | chr2:15557376-15560363 REVERSE'
		Pop_G10G007753	Potri.010G224100	AT3G10340	PAL1	155.447	1.33667	5.12	'secondary metabolism.phenylpropanoids.lignin biosynthesis.PAL'	'Symbols: PAL4 | PAL4 (Phenylalanine ammonia-lyase 4); ammonia ligase/ ammonia-lyase/ catalytic | chr3:3204013-3208022 FORWARD'
		Pop_G10G007756	Potri.010G224100	AT2G37040	PAL1	0.79	0.226667	0.07	'secondary metabolism.phenylpropanoids.lignin biosynthesis.PAL'	'Symbols: pal1, ATPAL1 | pal1 (Phe ammonia lyase 1); phenylalanine ammonia-lyase | chr2:15557376-15560363 REVERSE'
	6.2.1.12	Pop_A01G080036	Potri.001G036900	AT1G51680	4CL1	407.777	19.3233	13.5367	'secondary metabolism.phenylpropanoids.lignin biosynthesis.4CL'	Symbols: 4CL1, 4CL.1, AT4CL1 | 4CL1 (4-COUMARATE:COA LIGASE 1); 4-coumarate-CoA ligase | chr1:19158752-19161552 REVERSE'
		Pop_A03G020013	Potri.003G188600	AT1G51680	4CL1	7.03333	1.23667	1.85333	'secondary metabolism.phenylpropanoids.lignin biosynthesis.4CL'	'Symbols: 4CL1, 4CL.1, AT4CL1 | 4CL1 (4-COUMARATE:COA LIGASE 1); 4-coumarate-CoA ligase | chr1:19158752-19161552 REVERSE'
		Pop_A06G064757	Potri.006G169700	AT3G21240	4CL2	3.17	0.233333	0.166667	'secondary metabolism.phenylpropanoids.lignin biosynthesis.4CL'	Symbols: 4CL2, AT4CL2 | 4CL2 (4-COUMARATE:COA LIGASE 2); 4-coumarate-CoA ligase | chr3:7454269-7457379 REVERSE'
		Pop_A19G052806	Potri.019G049500	AT1G65060	4CL3	2.87667	12.75	20.2833	'secondary metabolism.phenylpropanoids.lignin biosynthesis.4CL'	Symbols: 4CL3 | 4CL3; 4-coumarate-CoA ligase | chr1:24167202-24171502 REVERSE'
		Pop_G01G075777	Potri.001G036900	AT1G51680	4CL1	384.493	10.6267	16.21	'secondary metabolism.phenylpropanoids.lignin biosynthesis.4CL'	'Symbols: 4CL1, 4CL.1, AT4CL1 | 4CL1 (4-COUMARATE:COA LIGASE 1); 4-coumarate-CoA ligase | chr1:19158752-19161552 REVERSE'
		Pop_G03G055594	Potri.003G188500	AT1G51680	4CL1	5.03667	0.6	1.38333	'secondary metabolism.phenylpropanoids.lignin biosynthesis.4CL'	'Symbols: 4CL1, 4CL.1, AT4CL1 | 4CL1 (4-COUMARATE:COA LIGASE 1); 4-coumarate-CoA ligase | chr1:19158752-19161552 REVERSE'
		Pop_G03G078194	Potri.003G099700	AT4G19010	4CLL6	2.41667	0.06	0.833333	'secondary metabolism.phenylpropanoids.lignin biosynthesis.4CL'	'4-coumarate--CoA ligase family protein / 4-coumaroyl-CoA synthase family protein | chr4:10411490-10414249 REVERSE'
		Pop_G06G053838	Potri.006G169700	AT3G21240	4CL2	3.08	1.48	0.873333	'secondary metabolism.phenylpropanoids.lignin biosynthesis.4CL'	'Symbols: 4CL2, AT4CL2 | 4CL2 (4-COUMARATE:COA LIGASE 2); 4-coumarate-CoA ligase | chr3:7454269-7457379 REVERSE'
		Pop_G19G007609	Potri.019G049500	AT1G65060	4CL3	0.326667	10.3367	20.2833	'secondary metabolism.phenylpropanoids.lignin biosynthesis.4CL'	Symbols: 4CL3 | 4CL3; 4-coumarate-CoA ligase | chr1:24167202-24171502 REVERSE'
	3.2.1.21	Pop_A01G036601	Potri.001G409900	AT5G54570	BGLU41	4.69	0.533333	0.716667	'misc.gluco-, galacto- and mannosidases'	Symbols: BGLU41 | BGLU41 (BETA GLUCOSIDASE 41); catalytic/ cation binding / hydrolase, hydrolyzing O-glycosyl compounds | chr5:22167636-22170235 REVERSE'
		Pop_A08G063743	Potri.008G094200	AT1G26560	BGLU40	17.16	5.45	0.7	'misc.gluco-, galacto- and mannosidases'	Symbols: BGLU40 | BGLU40 (BETA GLUCOSIDASE 40); catalytic/ cation binding / hydrolase, hydrolyzing O-glycosyl compounds | chr1:9178378-9181835 FORWARD'
		Pop_A10G069522	Potri.010G178800	AT5G36890	BGLU42	4.86667	72.5867	11.8367	'misc.gluco-, galacto- and mannosidases'	Symbols: BGLU42 | BGLU42 (BETA GLUCOSIDASE 42); beta-glucosidase/ catalytic/ cation binding / hydrolase, hydrolyzing O-glycosyl compounds | chr5:14542026-14546230 REVERSE'
		Pop_A10G069668	Potri.010G159900	AT1G26560	BGLU40	0.636667	0.126667	0.146667	'misc.gluco-, galacto- and mannosidases'	Symbols: BGLU40 | BGLU40 (BETA GLUCOSIDASE 40); catalytic/ cation binding / hydrolase, hydrolyzing O-glycosyl compounds | chr1:9178378-9181835 FORWARD'
		Pop_A11G079147	Potri.011G136200	#N/A		0.0233333	0	0	#N/A	#N/A
		Pop_A19G052551	Potri.019G037400	AT5G20950	F22D1.120	3.56	19.1067	20.9733	'cell wall.degradation.cellulases and beta -1,4-glucanases'	'glycosyl hydrolase family 3 protein | chr5:7107376-7111349 REVERSE'
		Pop_G01G059108	Potri.001G226100	AT2G44450	BGLU15	0	0.163333	128.37	'misc.gluco-, galacto- and mannosidases'	Symbols: BGLU15 | BGLU15 (BETA GLUCOSIDASE 15); catalytic/ cation binding / hydrolase, hydrolyzing O-glycosyl compounds | chr2:18340921-18343849 FORWARD'
		Pop_G04G023247	Potri.004G019500	AT1G61810	BGLU45	1.31333	0.263333	0.02	'misc.gluco-, galacto- and mannosidases'	Symbols: BGLU45 | BGLU45 (BETA-GLUCOSIDASE 45); catalytic/ cation binding / hydrolase, hydrolyzing O-glycosyl compounds | chr1:22830017-22832962 FORWARD'
		Pop_G10G047238	Potri.010G178800	AT5G36890	BGLU42	7.42	112.84	92.7933	'misc.gluco-, galacto- and mannosidases'	Symbols: BGLU42 | BGLU42 (BETA GLUCOSIDASE 42); beta-glucosidase/ catalytic/ cation binding / hydrolase, hydrolyzing O-glycosyl compounds | chr5:14542026-14546230 REVERSE'
		Pop_G11G070409	Potri.011G136200	#N/A		0.0233333	0	0	#N/A	#N/A
		Pop_G19G009482	Potri.019G037400	AT5G20950	F22D1.120	0.663333	14.9333	6.87	'cell wall.degradation.cellulases and beta -1,4-glucanases'	'glycosyl hydrolase family 3 protein | chr5:7107376-7111349 REVERSE'
		Pop_UnG074193	Potri.005G059500	AT2G25630	BGLU14	0.03	0.226667	153.753	'misc.gluco-, galacto- and mannosidases'	Symbols: BGLU14 | BGLU14 (BETA GLUCOSIDASE 14); catalytic/ cation binding / hydrolase, hydrolyzing O-glycosyl compounds | chr2:10908360-10909880 FORWARD'
		Pop_UnG074198	Potri.005G059500	AT2G25630	BGLU14	0	0.05	28.7433	'misc.gluco-, galacto- and mannosidases'	'Symbols: BGLU14 | BGLU14 (BETA GLUCOSIDASE 14); catalytic/ cation binding / hydrolase, hydrolyzing O-glycosyl compounds | chr2:10908360-10909880 FORWARD'
	1.2.1.44	Pop_A01G004124	Potri.001G140700	AT2G23910	AXX17	0.0466667	0	0	'secondary metabolism.phenylpropanoids'	'cinnamoyl-CoA reductase-related | chr2:10177834-10180064 FORWARD'
		Pop_A01G059040	Potri.001G349600	AT5G14700	C24_LOCUS22130	0.0466667	0	0	'secondary metabolism.phenylpropanoids.lignin biosynthesis.CCR1'	'cinnamoyl-CoA reductase-related | chr5:4740252-4743446 REVERSE'
		Pop_A01G080048	Potri.001G045100	AT1G15950	CCR1	0	0.933333	0.1	'secondary metabolism.phenylpropanoids.lignin biosynthesis.CCR1'	Symbols: CCR1, IRX4, ATCCR1 | CCR1 (CINNAMOYL COA REDUCTASE 1); cinnamoyl-CoA reductase | chr1:5478754-5482180 FORWARD'
		Pop_A01G080049	Potri.001G046100	AT1G15950	CCR1	0	0.383333	0.08	'secondary metabolism.phenylpropanoids.lignin biosynthesis.CCR1'	'Symbols: CCR1, IRX4, ATCCR1 | CCR1 (CINNAMOYL COA REDUCTASE 1); cinnamoyl-CoA reductase | chr1:5478754-5482180 FORWARD'
		Pop_A01G080051	Potri.001G046100	AT1G15950	CCR1	0.726667	0.0933333	0.12	'secondary metabolism.phenylpropanoids.lignin biosynthesis.CCR1'	'Symbols: CCR1, IRX4, ATCCR1 | CCR1 (CINNAMOYL COA REDUCTASE 1); cinnamoyl-CoA reductase | chr1:5478754-5482180 FORWARD'
		Pop_A03G019919	Potri.003G181400	AT1G15950	CCR1	225.62	54.09	26.6967	'secondary metabolism.phenylpropanoids.lignin biosynthesis.CCR1'	'Symbols: CCR1, IRX4, ATCCR1 | CCR1 (CINNAMOYL COA REDUCTASE 1); cinnamoyl-CoA reductase | chr1:5478754-5482180 FORWARD'
		Pop_A04G026331	Potri.004G105000	#N/A		0	1.42	2.39	#N/A	#N/A
		Pop_A09G028946	Potri.009G057800	AT1G51410	AXX17	0.89	4.05667	12.3467	'misc.alcohol dehydrogenases.cinnamyl alcohol dehydrogenase'	'cinnamyl-alcohol dehydrogenase, putative (CAD) | chr1:19059885-19061424 FORWARD'
		Pop_A10G069356	Potri.010G125400	AT1G68540	TKPR2	0.686667	80.24	73.5133	'secondary metabolism.phenylpropanoids'	'oxidoreductase family protein | chr1:25720026-25721410 FORWARD'
		Pop_A18G018727	Potri.018G100500	AT4G30470	F17I23.190	2.15667	10.5333	5.22333	'secondary metabolism.phenylpropanoids.lignin biosynthesis.CCR1'	'cinnamoyl-CoA reductase-related | chr4:14894105-14896815 FORWARD'
		Pop_G01G058652	Potri.001G349600	AT5G14700	C24_LOCUS22130	0.15	0	0	'secondary metabolism.phenylpropanoids.lignin biosynthesis.CCR1'	'cinnamoyl-CoA reductase-related | chr5:4740252-4743446 REVERSE'
		Pop_G01G074522	Potri.001G046100	AT1G15950	CCR1	0.13	0	0	'secondary metabolism.phenylpropanoids.lignin biosynthesis.CCR1'	Symbols: CCR1, IRX4, ATCCR1 | CCR1 (CINNAMOYL COA REDUCTASE 1); cinnamoyl-CoA reductase | chr1:5478754-5482180 FORWARD'
		Pop_G01G074525	Potri.001G046100	AT1G15950	CCR1	0.56	0.32	0.123333	'secondary metabolism.phenylpropanoids.lignin biosynthesis.CCR1'	'Symbols: CCR1, IRX4, ATCCR1 | CCR1 (CINNAMOYL COA REDUCTASE 1); cinnamoyl-CoA reductase | chr1:5478754-5482180 FORWARD'
		Pop_G03G013513	Potri.003G093700	AT2G23910	AXX17	0.04	0.463333	9.27667	'secondary metabolism.phenylpropanoids'	'cinnamoyl-CoA reductase-related | chr2:10177834-10180064 FORWARD'
		Pop_G03G055701	Potri.003G181400	AT1G15950	CCR1	270.03	82.0433	22.4	'secondary metabolism.phenylpropanoids.lignin biosynthesis.CCR1'	'Symbols: CCR1, IRX4, ATCCR1 | CCR1 (CINNAMOYL COA REDUCTASE 1); cinnamoyl-CoA reductase | chr1:5478754-5482180 FORWARD'
		Pop_G04G059468	Potri.004G230900	AT2G02400	T16F16.19	0.183333	3.38	0.93	'secondary metabolism.phenylpropanoids'	'cinnamoyl-CoA reductase family | chr2:631236-632575 REVERSE'
		Pop_G04G066796	Potri.004G105000	#N/A		0	2.83	6.82333	#N/A	#N/A
		Pop_G10G048257	Potri.010G125400	AT1G68540	TKPR2	10.3033	120.69	123.117	'secondary metabolism.phenylpropanoids'	'oxidoreductase family protein | chr1:25720026-25721410 FORWARD'
		Pop_G17G025771	Potri.017G110500	#N/A		0.103333	0.32	0.6	#N/A	#N/A
		Pop_G18G080315	Potri.018G100500	AT4G30470	F17I23.190	3.53333	12.1167	5.40667	'secondary metabolism.phenylpropanoids.lignin biosynthesis.CCR1'	'cinnamoyl-CoA reductase-related | chr4:14894105-14896815 FORWARD'
	23.1.133	Pop_A01G010143	Potri.001G310000	#N/A		0.163333	0	0	#N/A	#N/A
		Pop_A01G010314	Potri.001G319200	AT4G13840	CER26	0	0.06	0.18	'not assigned.no ontology'	'transferase family protein | chr4:8013893-8016486 REVERSE'
		Pop_A01G079977	Potri.T147500	AT1G27385		0.513333	1.98667	20.6033	'not assigned.unknown'	'unknown protein | chr1:9510475-9512820 REVERSE'
		Pop_A01G080022	Potri.001G042900	AT5G48930	HCT	66.54	6.64333	3.62667	'secondary metabolism.phenylpropanoids.lignin biosynthesis.HCT'	Symbols: HCT | HCT (HYDROXYCINNAMOYL-COA SHIKIMATE/QUINATE HYDROXYCINNAMOYL TRANSFERASE); quinate O-hydroxycinnamoyltransferase/ shikimate O-hydroxycinnamoyltransferase/ transferase | chr5:19836299-19838162 REVERSE'
		Pop_A03G019951	Potri.003G183900	AT5G48930	HCT	146.99	32.6433	5.36	'secondary metabolism.phenylpropanoids.lignin biosynthesis.HCT'	'Symbols: HCT | HCT (HYDROXYCINNAMOYL-COA SHIKIMATE/QUINATE HYDROXYCINNAMOYL TRANSFERASE); quinate O-hydroxycinnamoyltransferase/ shikimate O-hydroxycinnamoyltransferase/ transferase | chr5:19836299-19838162 REVERSE'
		Pop_A05G072091	Potri.005G028200	#N/A		0.0433333	0	0	#N/A	#N/A
		Pop_A05G072093	Potri.005G028000	AT5G48930	HCT	0.0133333	0.463333	5.79333	'secondary metabolism.phenylpropanoids.lignin biosynthesis.HCT'	'Symbols: HCT | HCT (HYDROXYCINNAMOYL-COA SHIKIMATE/QUINATE HYDROXYCINNAMOYL TRANSFERASE); quinate O-hydroxycinnamoyltransferase/ shikimate O-hydroxycinnamoyltransferase/ transferase | chr5:19836299-19838162 REVERSE'
		Pop_A07G062775	Potri.007G003800	AT1G32910	AXX17	0	0.04	1.73	'secondary metabolism.phenylpropanoids'	'transferase family protein | chr1:11925426-11926908 FORWARD'
		Pop_A10G047499	Potri.010G056300	AT3G26040		0	0.266667	0.15	'not assigned.no ontology'	'transferase family protein | chr3:9519741-9521070 FORWARD'
		Pop_A10G047522	Potri.010G054100	AT1G24420	AXX17	4.91333	0.15	0.12	'not assigned.no ontology'	'transferase family protein | chr1:8656687-8657997 FORWARD'
		Pop_A10G047523	Potri.T111900	#N/A		0.0166667	0.193333	5.96667	#N/A	#N/A
		Pop_A11G020333	Potri.011G124300	#N/A		0.0766667	0.356667	1.19	#N/A	#N/A
		Pop_A13G054380	Potri.013G039900	#N/A		0	0.0366667	5.4	#N/A	#N/A
		Pop_G01G016442	Potri.001G128100	AT1G31490	T8E3.5	6.39333	1.51333	0.0266667	'secondary metabolism.phenylpropanoids'	'transferase family protein | chr1:11271228-11273294 REVERSE'
		Pop_G01G075637	Potri.001G042900	AT5G48930	HCT	79.9767	2.73	5.41667	'secondary metabolism.phenylpropanoids.lignin biosynthesis.HCT'	'Symbols: HCT | HCT (HYDROXYCINNAMOYL-COA SHIKIMATE/QUINATE HYDROXYCINNAMOYL TRANSFERASE); quinate O-hydroxycinnamoyltransferase/ shikimate O-hydroxycinnamoyltransferase/ transferase | chr5:19836299-19838162 REVERSE'
		Pop_G03G055802	Potri.003G172100	AT1G27385		0.836667	2.86	1.90667	'not assigned.unknown'	'unknown protein | chr1:9510475-9512820 REVERSE'
		Pop_G05G072316	Potri.005G028200	#N/A		0	0.156667	23.1667	#N/A	#N/A
		Pop_G05G072321	Potri.005G028100	AT5G48930	HCT	0	0.0666667	1.12	'secondary metabolism.phenylpropanoids.lignin biosynthesis.HCT'	'Symbols: HCT | HCT (HYDROXYCINNAMOYL-COA SHIKIMATE/QUINATE HYDROXYCINNAMOYL TRANSFERASE); quinate O-hydroxycinnamoyltransferase/ shikimate O-hydroxycinnamoyltransferase/ transferase | chr5:19836299-19838162 REVERSE'
		Pop_G08G082401	Potri.008G180400	AT3G30280		38.4133	2.87	4.82667	'not assigned.no ontology'	'transferase family protein | chr3:11914366-11915697 FORWARD'
		Pop_G10G027156	Potri.T111900	#N/A		0	0.536667	0.816667	#N/A	#N/A
		Pop_G10G027157	Potri.010G054100	AT1G24420	AXX17	0.436667	0.116667	0.143333	'not assigned.no ontology'	'transferase family protein | chr1:8656687-8657997 FORWARD'
		Pop_G18G018683	Potri.018G104700	AT5G48930	HCT	0	0.603333	0.0566667	'secondary metabolism.phenylpropanoids.lignin biosynthesis.HCT'	'Symbols: HCT | HCT (HYDROXYCINNAMOYL-COA SHIKIMATE/QUINATE HYDROXYCINNAMOYL TRANSFERASE); quinate O-hydroxycinnamoyltransferase/ shikimate O-hydroxycinnamoyltransferase/ transferase | chr5:19836299-19838162 REVERSE'
	1.14.1336	Pop_A06G061986	Potri.006G033300	AT2G40890	CYP98A3/C3H	436.53	74.56	15.03	'secondary metabolism.phenylpropanoids.lignin biosynthesis.C3H'	Symbols: CYP98A3 | CYP98A3 (cytochrome P450, family 98, subfamily A, polypeptide 3); monooxygenase/ p-coumarate 3-hydroxylase | chr2:17058053-17060652 REVERSE'
		Pop_G06G089809	Potri.006G033300	AT2G40890	CYP98A3/C3H	519.787	92.9	15.3433	'secondary metabolism.phenylpropanoids.lignin biosynthesis.C3H'	'Symbols: CYP98A3 | CYP98A3 (cytochrome P450, family 98, subfamily A, polypeptide 3); monooxygenase/ p-coumarate 3-hydroxylase | chr2:17058053-17060652 REVERSE'
	2.1.1.68	Pop_A12G067093	Potri.012G006400	AT5G54160	COMT1	1106.85	54.99	17.73	'secondary metabolism.phenylpropanoids.lignin biosynthesis.COMT'	Symbols: ATOMT1, OMT1 | ATOMT1 (O-METHYLTRANSFERASE 1); caffeate O-methyltransferase/ myricetin 3'-O-methyltransferase/ quercetin 3-O-methyltransferase | chr5:21981996-21984363 FORWARD'
		Pop_G06G051947	Potri.006G120000	AT3G53140	NANMT1	12.5133	46.2367	64.3967	'misc.O-methyl transferases'	'O-diphenol-O-methyl transferase, putative | chr3:19695643-19697542 FORWARD'
		Pop_G11G070153	Potri.011G150500	AT1G33030	F9L11.18	0.37	0	0.0366667	'secondary metabolism.simple phenols'	'O-methyltransferase family 2 protein | chr1:11964776-11966276 REVERSE'
		Pop_G12G076215	Potri.012G006400	AT5G54160	COMT1	2256.3	98.5667	54.8567	'secondary metabolism.phenylpropanoids.lignin biosynthesis.COMT'	Symbols: ATOMT1, OMT1 | ATOMT1 (O-METHYLTRANSFERASE 1); caffeate O-methyltransferase/ myricetin 3'-O-methyltransferase/ quercetin 3-O-methyltransferase | chr5:21981996-21984363 FORWARD'
	1.11.1.7	Pop_A01G004070	Potri.001G145800	AT2G35380	PER20	3.77667	0.94	0.71	'misc.peroxidases'	peroxidase 20 (PER20) (P20) | chr2:14892601-14893993 FORWARD'
		Pop_A01G029519	Potri.001G011000	AT3G49110	PRX33	2.27333	24.8033	10.1467	'misc.peroxidases'	Symbols: PRX33, PRXCA, ATPRX33, ATPCA | PRXCA (PEROXIDASE CA); peroxidase | chr3:18200664-18203142 FORWARD'
		Pop_A01G029520	Potri.001G011000	AT4G08770	PER37	0.51	4.97	53.9533	'misc.peroxidases'	'peroxidase, putative | chr4:5598115-5600312 REVERSE'
		Pop_A01G054556	Potri.001G218500	AT5G22410	PER60	0.0233333	0	0	'misc.peroxidases'	'peroxidase, putative | chr5:7426314-7427964 FORWARD'
		Pop_A02G005128	Potri.002G031200	AT1G44970	PER9	0	0.16	0.0866667	'misc.peroxidases'	'peroxidase, putative | chr1:17002117-17003688 FORWARD'
		Pop_A02G005474	Potri.002G065300	AT1G71695	PER12	1.21333	0.236667	0.29	'misc.peroxidases'	peroxidase 12 (PER12) (P12) (PRXR6) | chr1:26964249-26966688 FORWARD'
		Pop_A02G012097	Potri.002G143900	AT2G45130	SPX3	0	0.16	0.383333	'stress.abiotic'	Symbols: ATSPX3, SPX3 | SPX3 (SPX DOMAIN GENE 3) | chr2:18606410-18607853 FORWARD'
		Pop_A03G014624	Potri.003G214800	AT5G06720	PER53	0.206667	44.2067	24.8933	'misc.peroxidases'	'peroxidase, putative | chr5:2077420-2079005 REVERSE'
		Pop_A04G018342	Potri.004G015300	AT4G21960	PRXR1	46.0433	333.513	643.02	'misc.peroxidases'	Symbols: PRXR1 | PRXR1; electron carrier/ heme binding / peroxidase | chr4:11646174-11648462 REVERSE'
		Pop_A04G026328	Potri.001G011500	AT5G06730	PER54	0.0666667	0	0	'misc.peroxidases'	'peroxidase, putative | chr5:2079955-2081684 REVERSE'
		Pop_A05G056303	Potri.005G195600	AT1G71695	PER12	131.657	52.0533	29.0133	'misc.peroxidases'	peroxidase 12 (PER12) (P12) (PRXR6) | chr1:26964249-26966688 FORWARD'
		Pop_A05G056304	Potri.005G195700	AT1G71695	PER12	0.07	2.61667	22.9467	'misc.peroxidases'	'peroxidase 12 (PER12) (P12) (PRXR6) | chr1:26964249-26966688 FORWARD'
		Pop_A06G061615	Potri.006G069500	AT2G26660	SPX2	0.563333	3.25	35.4833	'stress.abiotic'	Symbols: ATSPX2, SPX2 | SPX2 (SPX DOMAIN GENE 2) | chr2:11338932-11340950 FORWARD'
		Pop_A06G085681	Potri.006G129900	AT2G37130	PER21	16.2333	0	0.603333	'misc.peroxidases'	peroxidase 21 (PER21) (P21) (PRXR5) | chr2:15597921-15600077 REVERSE'
		Pop_A07G006712	Potri.007G067200	AT5G58400	PER68	0	0.15	0.0833333	'misc.peroxidases'	'peroxidase, putative | chr5:23605202-23607028 REVERSE'
		Pop_A07G022614	Potri.007G019300	AT5G66390	PER72	0.143333	26.0333	1.86333	'misc.peroxidases'	peroxidase 72 (PER72) (P72) (PRXR8) | chr5:26515916-26517391 REVERSE'
		Pop_A07G036461	Potri.007G122100	AT1G05260	RCI3	0.19	31.6633	8.75667	'stress.abiotic.cold'	Symbols: RCI3, RCI3A | RCI3 (RARE COLD INDUCIBLE GENE 3); peroxidase | chr1:1529767-1531439 FORWARD'
		Pop_A07G036463	Potri.007G122100	AT1G05260	RCI3	0	3.36667	0.32	'stress.abiotic.cold'	'Symbols: RCI3, RCI3A | RCI3 (RARE COLD INDUCIBLE GENE 3); peroxidase | chr1:1529767-1531439 FORWARD'
		Pop_A07G085283	Potri.007G132800	AT2G43480	PER26	0.05	0	0	'misc.peroxidases'	'peroxidase, putative | chr2:18053002-18054387 FORWARD'
		Pop_A08G063798	Potri.008G099900	AT1G48130	ATPER1	1	0.503333	0	'redox.peroxiredoxin.PER1'	Symbols: ATPER1 | ATPER1; antioxidant/ thioredoxin peroxidase | chr1:17780502-17781727 FORWARD'
		Pop_A08G063835	Potri.008G103300	AT4G16270	PER40	0	0.123333	0.15	'misc.peroxidases'	peroxidase 40 (PER40) (P40) | chr4:9205016-9206552 FORWARD'
		Pop_A09G026771	Potri.009G106400	AT1G49570	PER10	0.0433333	0	0	'misc.peroxidases'	'peroxidase, putative | chr1:18347036-18348951 FORWARD'
		Pop_A10G047712	Potri.010G036100	AT1G24110	PER6	0.156667	0.08	0	'misc.peroxidases'	'peroxidase, putative | chr1:8527838-8528818 FORWARD'
		Pop_A10G069096	Potri.010G134500	AT1G68850	PER11	0	0.246667	0.836667	'misc.peroxidases'	'peroxidase, putative | chr1:25883616-25885247 REVERSE'
		Pop_A13G009861	Potri.013G066800	AT4G26010	PER44	0.0533333	0	0	'misc.peroxidases'	'peroxidase, putative | chr4:13200593-13201941 FORWARD'
		Pop_A13G031162	Potri.013G156400	AT5G58390	PER67	0.0266667	8.32	0.13	'misc.peroxidases'	'peroxidase, putative | chr5:23599567-23601325 REVERSE'
		Pop_A13G031163	Potri.013G156500	AT5G58390	PER67	0.443333	12.8333	38.14	'misc.peroxidases'	'peroxidase, putative | chr5:23599567-23601325 REVERSE'
		Pop_A14G000119	Potri.014G061400	AT2G45130	SPX3	0.07	0.806667	7.08333	'stress.abiotic'	Symbols: ATSPX3, SPX3 | SPX3 (SPX DOMAIN GENE 3) | chr2:18606410-18607853 FORWARD'
		Pop_A14G000823	Potri.T106200	AT3G01190	PER27	4.24333	0	0.206667	'misc.peroxidases'	peroxidase 27 (PER27) (P27) (PRXR7) | chr3:67058-68536 REVERSE'
		Pop_A14G045737	Potri.014G143200	AT5G05340	PER52	0.666667	0.0633333	0	'misc.peroxidases'	'peroxidase, putative | chr5:1578951-1580875 REVERSE'
		Pop_A16G089950	Potri.016G132700	AT5G19890	PER59	1.03667	63.0767	5.47	'misc.peroxidases'	'peroxidase, putative | chr5:6724115-6725923 REVERSE'
		Pop_A17G020630	Potri.017G086600	AT5G15330	SPX4	2.61	9.61	4.36	'stress.abiotic'	Symbols: ATSPX4, SPX4 | SPX4 (SPX DOMAIN GENE 4) | chr5:4980488-4982231 FORWARD'
		Pop_A17G030836	Potri.017G037900	AT1G05260	RCI3	5.69667	34.0767	9.05667	'stress.abiotic.cold'	Symbols: RCI3, RCI3A | RCI3 (RARE COLD INDUCIBLE GENE 3); peroxidase | chr1:1529767-1531439 FORWARD'
		Pop_A18G012953	Potri.018G028200	AT2G26660	SPX2	5.73	14.0467	9.82333	'stress.abiotic'	Symbols: ATSPX2, SPX2 | SPX2 (SPX DOMAIN GENE 2) | chr2:11338932-11340950 FORWARD'
		Pop_A18G013081	Potri.018G015500	AT2G24800	PER18	0	0.146667	0.583333	'misc.peroxidases'	'peroxidase, putative | chr2:10571255-10572570 REVERSE'
		Pop_A18G018734	Potri.018G131500	AT2G26660	SPX2	1.82	9.43	37.17	'stress.abiotic'	Symbols: ATSPX2, SPX2 | SPX2 (SPX DOMAIN GENE 2) | chr2:11338932-11340950 FORWARD'
		Pop_G01G004817	Potri.001G145800	AT2G35380	PER20	1.75333	0.85	0.443333	'misc.peroxidases'	peroxidase 20 (PER20) (P20) | chr2:14892601-14893993 FORWARD'
		Pop_G01G005830	Potri.001G218500	AT5G22410	PER60	0.0533333	0	0	'misc.peroxidases'	'peroxidase, putative | chr5:7426314-7427964 FORWARD'
		Pop_G02G065008	Potri.002G018000	AT5G42180	PER64	0.59	23.1233	12.9333	'misc.peroxidases'	peroxidase 64 (PER64) (P64) (PRXR4) | chr5:16852630-16854224 FORWARD'
		Pop_G02G085464	Potri.002G143900	AT2G45130	SPX3	0	0.29	0.17	'stress.abiotic'	Symbols: ATSPX3, SPX3 | SPX3 (SPX DOMAIN GENE 3) | chr2:18606410-18607853 FORWARD'
		Pop_G03G010451	Potri.003G053700	AT4G33870	PER48	0.0566667	0	0	'misc.peroxidases'	'peroxidase, putative | chr4:16234670-16236492 REVERSE'
		Pop_G03G076293	Potri.003G214800	AT5G06720	PER53	0.0466667	23.9767	20.03	'misc.peroxidases'	'peroxidase, putative | chr5:2077420-2079005 REVERSE'
		Pop_G04G023210	Potri.004G015300	AT4G21960	PRXR1	25.5567	529.677	600.223	'misc.peroxidases'	Symbols: PRXR1 | PRXR1; electron carrier/ heme binding / peroxidase | chr4:11646174-11648462 REVERSE'
		Pop_G04G028151	Potri.004G144600	AT1G49570	PER10	1.79667	0	0.296667	'misc.peroxidases'	'peroxidase, putative | chr1:18347036-18348951 FORWARD'
		Pop_G05G008406	Potri.005G195700	AT1G71695	PER12	0.363333	3.88333	16.9733	'misc.peroxidases'	peroxidase 12 (PER12) (P12) (PRXR6) | chr1:26964249-26966688 FORWARD'
		Pop_G06G051387	Potri.006G129900	AT2G37130	PER21	34.7467	0.0666667	0.566667	'misc.peroxidases'	peroxidase 21 (PER21) (P21) (PRXR5) | chr2:15597921-15600077 REVERSE'
		Pop_G06G075964	Potri.006G069500	AT2G26660	SPX2	1.29	4.40333	35.82	'stress.abiotic'	Symbols: ATSPX2, SPX2 | SPX2 (SPX DOMAIN GENE 2) | chr2:11338932-11340950 FORWARD'
		Pop_G06G075965	Potri.006G069600	AT2G41480	PER25	0	0.346667	0.426667	'misc.peroxidases'	'electron carrier/ heme binding / peroxidase | chr2:17296812-17298731 REVERSE'
		Pop_G07G061365	Potri.007G122100	AT1G05260	RCI3	0.0933333	11.4733	9.92	'stress.abiotic.cold'	Symbols: RCI3, RCI3A | RCI3 (RARE COLD INDUCIBLE GENE 3); peroxidase | chr1:1529767-1531439 FORWARD'
		Pop_G07G062530	Potri.007G019300	AT5G66390	PER72	0.396667	58.6167	14.2967	'misc.peroxidases'	peroxidase 72 (PER72) (P72) (PRXR8) | chr5:26515916-26517391 REVERSE'
		Pop_G10G006169	Potri.010G236900	AT1G14550	PER5	0.0366667	0	0	'misc.glutathione S transferases'	'anionic peroxidase, putative | chr1:4979028-4980324 FORWARD'
		Pop_G13G071450	Potri.013G083600	AT5G05340	PER52	0	0.0733333	2.19	'misc.peroxidases'	'peroxidase, putative | chr5:1578951-1580875 REVERSE'
		Pop_G13G072693	Potri.013G156500	AT5G58390	PER67	0.22	6.52333	16.2933	'misc.peroxidases'	'peroxidase, putative | chr5:23599567-23601325 REVERSE'
		Pop_G14G044539	Potri.014G061400	AT2G45130	SPX3	0	0.193333	9.48333	'stress.abiotic'	Symbols: ATSPX3, SPX3 | SPX3 (SPX DOMAIN GENE 3) | chr2:18606410-18607853 FORWARD'
		Pop_G16G016129	Potri.016G058200	AT5G06720	PER53	0	8.72333	0.09	'misc.peroxidases'	'peroxidase, putative | chr5:2077420-2079005 REVERSE'
		Pop_G16G068833	Potri.016G132700	AT5G19890	PER59	1.88333	14.5167	12.43	'misc.peroxidases'	'peroxidase, putative | chr5:6724115-6725923 REVERSE'
		Pop_G18G019163	Potri.018G131500	AT2G26660	SPX2	2.96333	9.66	65.2933	'stress.abiotic'	Symbols: ATSPX2, SPX2 | SPX2 (SPX DOMAIN GENE 2) | chr2:11338932-11340950 FORWARD'
	1.1.1.195	Pop_A01G015497	Potri.001G372400	AT4G37980	CAD7	0.0466667	0	0	'secondary metabolism.phenylpropanoids.lignin biosynthesis.CAD'	Symbols: ELI3-1, ELI3, ATCAD7, CAD7 | ELI3-1 (ELICITOR-ACTIVATED GENE 3-1); binding / catalytic/ oxidoreductase/ zinc ion binding | chr4:17852441-17854500 FORWARD'
		Pop_A01G081717	Potri.001G463100	AT2G34790	MEE23	0	0.37	0.0666667	'misc.nitrilases, *nitrile lyases, berberine bridge enzymes, reticuline oxidases, troponine reductases'	Symbols: MEE23, EDA28 | MEE23 (MATERNAL EFFECT EMBRYO ARREST 23); FAD binding / catalytic/ electron carrier/ oxidoreductase | chr2:14673840-14677270 REVERSE'
		Pop_A01G081718	Potri.001G463100	AT2G34790	MEE23	0	1.67333	0.0433333	'misc.nitrilases, *nitrile lyases, berberine bridge enzymes, reticuline oxidases, troponine reductases'	'Symbols: MEE23, EDA28 | MEE23 (MATERNAL EFFECT EMBRYO ARREST 23); FAD binding / catalytic/ electron carrier/ oxidoreductase | chr2:14673840-14677270 REVERSE'
		Pop_A02G004998	Potri.002G018300	AT4G39330	CAD9	0.493333	56.4867	100.37	'secondary metabolism.phenylpropanoids.lignin biosynthesis.CAD'	Symbols: ATCAD9, CAD9 | CAD9 (CINNAMYL ALCOHOL DEHYDROGENASE 9); binding / catalytic/ oxidoreductase/ zinc ion binding | chr4:18291218-18293383 FORWARD'
		Pop_A09G033803	Potri.009G095800	AT3G19450	CAD4	679.117	35.6267	68.0933	'secondary metabolism.phenylpropanoids.lignin biosynthesis.CAD'	Symbols: CAD4, ATCAD4, CAD, CAD-C | ATCAD4; cinnamyl-alcohol dehydrogenase | chr3:6744598-6747214 FORWARD'
		Pop_A11G032731	Potri.011G158700	AT5G44400	K9L2.20	68.61	2.33667	2.36667	'misc.nitrilases, *nitrile lyases, berberine bridge enzymes, reticuline oxidases, troponine reductases'	'FAD-binding domain-containing protein | chr5:17886194-17888480 REVERSE'
		Pop_A11G032734	Potri.011G159600	AT1G30760	T17H7.1	19.4	0.126667	0.14	'misc.nitrilases, *nitrile lyases, berberine bridge enzymes, reticuline oxidases, troponine reductases'	'FAD-binding domain-containing protein | chr1:10918278-10920677 FORWARD'
		Pop_A11G032746	Potri.011G161500	AT5G44390	K9L2.19	3.07333	0	0	'misc.nitrilases, *nitrile lyases, berberine bridge enzymes, reticuline oxidases, troponine reductases'	'FAD-binding domain-containing protein | chr5:17882196-17885004 REVERSE'
		Pop_A16G017560	Potri.016G078300	AT4G37970	CAD6	45.6167	22.3767	0.72	'secondary metabolism.phenylpropanoids.lignin biosynthesis.CAD'	Symbols: ATCAD6, CAD6 | CAD6 (CINNAMYL ALCOHOL DEHYDROGENASE 6); binding / catalytic/ oxidoreductase/ zinc ion binding | chr4:17849648-17852246 FORWARD'
		Pop_A19G053007	Potri.019G063400	AT5G44360	K9L2.15	0	0.46	0.0566667	'misc.nitrilases, *nitrile lyases, berberine bridge enzymes, reticuline oxidases, troponine reductases'	'FAD-binding domain-containing protein | chr5:17871924-17873698 REVERSE'
		Pop_G01G031084	Potri.001G462100	AT1G26390	FOX2	0.0333333	0	0	'misc.nitrilases, *nitrile lyases, berberine bridge enzymes, reticuline oxidases, troponine reductases'	'FAD-binding domain-containing protein | chr1:9130017-9131779 REVERSE'
		Pop_G01G058952	Potri.001G372400	AT4G37980	CAD7	0.28	0	0	'secondary metabolism.phenylpropanoids.lignin biosynthesis.CAD'	Symbols: ELI3-1, ELI3, ATCAD7, CAD7 | ELI3-1 (ELICITOR-ACTIVATED GENE 3-1); binding / catalytic/ oxidoreductase/ zinc ion binding | chr4:17852441-17854500 FORWARD'
		Pop_G02G065011	Potri.002G018300	AT4G39330	CAD9	0.823333	169.183	168.83	'secondary metabolism.phenylpropanoids.lignin biosynthesis.CAD'	Symbols: ATCAD9, CAD9 | CAD9 (CINNAMYL ALCOHOL DEHYDROGENASE 9); binding / catalytic/ oxidoreductase/ zinc ion binding | chr4:18291218-18293383 FORWARD'
		Pop_G06G051402	Potri.006G128900	AT1G30760	T17H7.1	0.04	0.153333	47.3267	'misc.nitrilases, *nitrile lyases, berberine bridge enzymes, reticuline oxidases, troponine reductases'	'FAD-binding domain-containing protein | chr1:10918278-10920677 FORWARD'
		Pop_G09G077377	Potri.009G095800	AT3G19450	CAD4	715.583	30.76	55.7667	'secondary metabolism.phenylpropanoids.lignin biosynthesis.CAD'	Symbols: CAD4, ATCAD4, CAD, CAD-C | ATCAD4; cinnamyl-alcohol dehydrogenase | chr3:6744598-6747214 FORWARD'
		Pop_G11G070236	Potri.011G158100	AT1G30700	T5I8.15	0.0333333	0	0	'misc.nitrilases, *nitrile lyases, berberine bridge enzymes, reticuline oxidases, troponine reductases'	'FAD-binding domain-containing protein | chr1:10892570-10894572 FORWARD'
		Pop_G11G070244	Potri.011G158700	AT5G44400	K9L2.20	40.36	1.60667	0.45	'misc.nitrilases, *nitrile lyases, berberine bridge enzymes, reticuline oxidases, troponine reductases'	'FAD-binding domain-containing protein | chr5:17886194-17888480 REVERSE'
		Pop_G11G070253	Potri.011G158700	AT5G44400	K9L2.20	2.25667	0.0266667	0.226667	'misc.nitrilases, *nitrile lyases, berberine bridge enzymes, reticuline oxidases, troponine reductases'	'FAD-binding domain-containing protein | chr5:17886194-17888480 REVERSE'
		Pop_G11G070257	Potri.011G158700	AT1G30760	T17H7.1	0.426667	0	0.103333	'misc.nitrilases, *nitrile lyases, berberine bridge enzymes, reticuline oxidases, troponine reductases'	'FAD-binding domain-containing protein | chr1:10918278-10920677 FORWARD'
		Pop_G11G070261	Potri.011G159600	AT5G44380	K9L2.18	1.78333	0	0	'misc.nitrilases, *nitrile lyases, berberine bridge enzymes, reticuline oxidases, troponine reductases'	'FAD-binding domain-containing protein | chr5:17878722-17881440 REVERSE'
		Pop_G12G050663	Potri.012G034700	AT1G30760	T17H7.1	0	0.0666667	0.216667	'misc.nitrilases, *nitrile lyases, berberine bridge enzymes, reticuline oxidases, troponine reductases'	'FAD-binding domain-containing protein | chr1:10918278-10920677 FORWARD'
	1.14.1311	Pop_A13G031180	Potri.013G157800	AT2G30490	C4H	194.72	2.27667	11.5267	'secondary metabolism.phenylpropanoids.lignin biosynthesis.C4H'	Symbols: ATC4H, C4H, CYP73A5 | C4H (CINNAMATE-4-HYDROXYLASE); trans-cinnamate 4-monooxygenase | chr2:12993663-12995770 REVERSE'
		Pop_A18G034210	Potri.018G146100	AT2G30490	C4H	24.61	0.303333	0.436667	'secondary metabolism.phenylpropanoids.lignin biosynthesis.C4H'	'Symbols: ATC4H, C4H, CYP73A5 | C4H (CINNAMATE-4-HYDROXYLASE); trans-cinnamate 4-monooxygenase | chr2:12993663-12995770 REVERSE'
		Pop_A19G055094	Potri.019G130700	AT2G30490	C4H	315.787	68.63	25.4733	'secondary metabolism.phenylpropanoids.lignin biosynthesis.C4H'	'Symbols: ATC4H, C4H, CYP73A5 | C4H (CINNAMATE-4-HYDROXYLASE); trans-cinnamate 4-monooxygenase | chr2:12993663-12995770 REVERSE'
		Pop_G13G072679	Potri.013G157800	AT2G30490	C4H	235.707	3.27	10.1467	'secondary metabolism.phenylpropanoids.lignin biosynthesis.C4H'	'Symbols: ATC4H, C4H, CYP73A5 | C4H (CINNAMATE-4-HYDROXYLASE); trans-cinnamate 4-monooxygenase | chr2:12993663-12995770 REVERSE'
		Pop_G18G086103	Potri.018G146100	AT2G30490	C4H	5.73667	0.16	0.456667	'secondary metabolism.phenylpropanoids.lignin biosynthesis.C4H'	'Symbols: ATC4H, C4H, CYP73A5 | C4H (CINNAMATE-4-HYDROXYLASE); trans-cinnamate 4-monooxygenase | chr2:12993663-12995770 REVERSE'
		Pop_G19G084163	Potri.019G130700	AT2G30490	C4H	325.957	52.7733	64.88	'secondary metabolism.phenylpropanoids.lignin biosynthesis.C4H'	'Symbols: ATC4H, C4H, CYP73A5 | C4H (CINNAMATE-4-HYDROXYLASE); trans-cinnamate 4-monooxygenase | chr2:12993663-12995770 REVERSE'
	F5H	Pop_A05G073116	Potri.005G117500	AT4G36220	FAH1	339.993	0.5	4.12	'secondary metabolism.phenylpropanoids.lignin biosynthesis.F5H'	Symbols: FAH1, CYP84A1 | FAH1 (FERULIC ACID 5-HYDROXYLASE 1); ferulate 5-hydroxylase/ monooxygenase | chr4:17137344-17139635 REVERSE'
		Pop_A07G022645	Potri.007G016400	AT4G36220	FAH1	414.423	1.14	5.28	'secondary metabolism.phenylpropanoids.lignin biosynthesis.F5H'	'Symbols: FAH1, CYP84A1 | FAH1 (FERULIC ACID 5-HYDROXYLASE 1); ferulate 5-hydroxylase/ monooxygenase | chr4:17137344-17139635 REVERSE'
		Pop_A09G025680	Potri.009G123600	AT4G36220	FAH1	1.26	7.01	2.87	'secondary metabolism.phenylpropanoids.lignin biosynthesis.F5H'	'Symbols: FAH1, CYP84A1 | FAH1 (FERULIC ACID 5-HYDROXYLASE 1); ferulate 5-hydroxylase/ monooxygenase | chr4:17137344-17139635 REVERSE'
		Pop_G05G017772	Potri.005G117500	AT4G36220	FAH1	266.25	0.476667	0.956667	'secondary metabolism.phenylpropanoids.lignin biosynthesis.F5H'	'Symbols: FAH1, CYP84A1 | FAH1 (FERULIC ACID 5-HYDROXYLASE 1); ferulate 5-hydroxylase/ monooxygenase | chr4:17137344-17139635 REVERSE'
		Pop_G07G062561	Potri.007G016400	AT4G36220	FAH1	363.037	1.47	1.16667	'secondary metabolism.phenylpropanoids.lignin biosynthesis.F5H'	'Symbols: FAH1, CYP84A1 | FAH1 (FERULIC ACID 5-HYDROXYLASE 1); ferulate 5-hydroxylase/ monooxygenase | chr4:17137344-17139635 REVERSE'
		Pop_G09G077262	Potri.009G123600	AT4G36220	FAH1	0.05	0	0	'secondary metabolism.phenylpropanoids.lignin biosynthesis.F5H'	'Symbols: FAH1, CYP84A1 | FAH1 (FERULIC ACID 5-HYDROXYLASE 1); ferulate 5-hydroxylase/ monooxygenase | chr4:17137344-17139635 REVERSE'
	1.14.11-	Pop_A01G029568	Potri.001G007100	AT1G55290	F6'H2	0.0466667	0	0	'secondary metabolism.flavonoids.anthocyanins'	'oxidoreductase, 2OG-Fe(II) oxygenase family protein | chr1:20626121-20627488 REVERSE'
		Pop_A17G081412	Potri.017G048500	AT5G09450	T5E8_250	1.60333	9.51333	5.21	'RNA.regulation of transcription.putative transcription regulator'	'pentatricopeptide (PPR) repeat-containing protein | chr5:2941798-2943668 FORWARD'
		Pop_G17G086962	Potri.017G049000	AT2G19590	ACO1	1.78667	33.55	13.16	'hormone metabolism.ethylene.synthesis-degradation.1-aminocyclopropane-1-carboxylate oxidase'	Symbols: ACO1 | ACO1 (ACC OXIDASE 1); 1-aminocyclopropane-1-carboxylate oxidase | chr2:8475966-8477502 REVERSE'
	3.1.1-	Pop_A03G049878	Potri.003G059200	AT1G52760	CSE	108.653	11.99	11.4567	'lipid metabolism.lipid degradation.lipases'	'esterase/lipase/thioesterase family protein | chr1:19651325-19652743 FORWARD'
		Pop_G01G004624	Potri.001G175000	AT1G52760	CSE	64.9933	9.84	3.36667	'lipid metabolism.lipid degradation.lipases'	'esterase/lipase/thioesterase family protein | chr1:19651325-19652743 FORWARD'
		Pop_G03G010560	Potri.003G059200	AT1G52760	CSE	107.767	13.4267	8.27333	'lipid metabolism.lipid degradation.lipases'	'esterase/lipase/thioesterase family protein | chr1:19651325-19652743 FORWARD'
	2.1.1.104	Pop_A01G010201	Potri.001G304800	AT4G34050	CCOAOMT1	1029.1	43.0467	64.8867	'secondary metabolism.phenylpropanoids.lignin biosynthesis.CCoAOMT'	'caffeoyl-CoA 3-O-methyltransferase, putative | chr4:16310775-16312216 FORWARD'
		Pop_A09G026692	Potri.009G099800	AT4G34050	CCOAOMT1	1260.87	90.0433	78.3133	'secondary metabolism.phenylpropanoids.lignin biosynthesis.CCoAOMT'	'caffeoyl-CoA 3-O-methyltransferase, putative | chr4:16310775-16312216 FORWARD'
		Pop_G01G067538	Potri.001G304800	AT4G34050	CCOAOMT1	580.543	28.0633	43.0267	'secondary metabolism.phenylpropanoids.lignin biosynthesis.CCoAOMT'	'caffeoyl-CoA 3-O-methyltransferase, putative | chr4:16310775-16312216 FORWARD'
		Pop_G08G046424	Potri.008G136600	AT1G67980	CCOAMT	80.37	37.4233	0.46	'secondary metabolism.phenylpropanoids.lignin biosynthesis.CCoAOMT'	Symbols: CCOAMT | CCoAMT; caffeoyl-CoA O-methyltransferase | chr1:25487714-25489231 FORWARD'
		Pop_G09G077322	Potri.009G099800	AT4G34050	CCOAOMT1	486.657	35.7967	22.1867	'secondary metabolism.phenylpropanoids.lignin biosynthesis.CCoAOMT'	'caffeoyl-CoA 3-O-methyltransferase, putative | chr4:16310775-16312216 FORWARD'
Starch and sucrose metabolism	3.2.1.21	Pop_A01G036601	Potri.001G409900	AT5G54570	BGLU41	4.69	0.533333	0.716667	'misc.gluco-, galacto- and mannosidases'	Symbols: BGLU41 | BGLU41 (BETA GLUCOSIDASE 41); catalytic/ cation binding / hydrolase, hydrolyzing O-glycosyl compounds | chr5:22167636-22170235 REVERSE'
		Pop_A08G063743	Potri.008G094200	AT1G26560	BGLU40	17.16	5.45	0.7	'misc.gluco-, galacto- and mannosidases'	Symbols: BGLU40 | BGLU40 (BETA GLUCOSIDASE 40); catalytic/ cation binding / hydrolase, hydrolyzing O-glycosyl compounds | chr1:9178378-9181835 FORWARD'
		Pop_A10G069522	Potri.010G178800	AT5G36890	BGLU42	4.86667	72.5867	11.8367	'misc.gluco-, galacto- and mannosidases'	Symbols: BGLU42 | BGLU42 (BETA GLUCOSIDASE 42); beta-glucosidase/ catalytic/ cation binding / hydrolase, hydrolyzing O-glycosyl compounds | chr5:14542026-14546230 REVERSE'
		Pop_A10G069668	Potri.010G159900	AT1G26560	BGLU40	0.636667	0.126667	0.146667	'misc.gluco-, galacto- and mannosidases'	Symbols: BGLU40 | BGLU40 (BETA GLUCOSIDASE 40); catalytic/ cation binding / hydrolase, hydrolyzing O-glycosyl compounds | chr1:9178378-9181835 FORWARD'
		Pop_A11G079147	Potri.011G136200	#N/A		0.0233333	0	0	#N/A	#N/A
		Pop_A19G052551	Potri.019G037400	AT5G20950	F22D1.120	3.56	19.1067	20.9733	'cell wall.degradation.cellulases and beta -1,4-glucanases'	'glycosyl hydrolase family 3 protein | chr5:7107376-7111349 REVERSE'
		Pop_G01G059108	Potri.001G226100	AT2G44450	BGLU15	0	0.163333	128.37	'misc.gluco-, galacto- and mannosidases'	Symbols: BGLU15 | BGLU15 (BETA GLUCOSIDASE 15); catalytic/ cation binding / hydrolase, hydrolyzing O-glycosyl compounds | chr2:18340921-18343849 FORWARD'
		Pop_G04G023247	Potri.004G019500	AT1G61810	BGLU45	1.31333	0.263333	0.02	'misc.gluco-, galacto- and mannosidases'	Symbols: BGLU45 | BGLU45 (BETA-GLUCOSIDASE 45); catalytic/ cation binding / hydrolase, hydrolyzing O-glycosyl compounds | chr1:22830017-22832962 FORWARD'
		Pop_G10G047238	Potri.010G178800	AT5G36890	BGLU42	7.42	112.84	92.7933	'misc.gluco-, galacto- and mannosidases'	Symbols: BGLU42 | BGLU42 (BETA GLUCOSIDASE 42); beta-glucosidase/ catalytic/ cation binding / hydrolase, hydrolyzing O-glycosyl compounds | chr5:14542026-14546230 REVERSE'
		Pop_G11G070409	Potri.011G136200	#N/A		0.0233333	0	0	#N/A	#N/A
		Pop_G19G009482	Potri.019G037400	AT5G20950	F22D1.120	0.663333	14.9333	6.87	'cell wall.degradation.cellulases and beta -1,4-glucanases'	'glycosyl hydrolase family 3 protein | chr5:7107376-7111349 REVERSE'
		Pop_UnG074193	Potri.005G059500	AT2G25630	BGLU14	0.03	0.226667	153.753	'misc.gluco-, galacto- and mannosidases'	Symbols: BGLU14 | BGLU14 (BETA GLUCOSIDASE 14); catalytic/ cation binding / hydrolase, hydrolyzing O-glycosyl compounds | chr2:10908360-10909880 FORWARD'
		Pop_UnG074198	Potri.005G059500	AT2G25630	BGLU14	0	0.05	28.7433	'misc.gluco-, galacto- and mannosidases'	'Symbols: BGLU14 | BGLU14 (BETA GLUCOSIDASE 14); catalytic/ cation binding / hydrolase, hydrolyzing O-glycosyl compounds | chr2:10908360-10909880 FORWARD'
	2.7.1.4	Pop_A07G033628	Potri.007G129700	AT3G59480	T16L24.30	80.9167	34.49	8.44333	'major CHO metabolism.degradation.sucrose.fructokinase'	'pfkB-type carbohydrate kinase family protein | chr3:21983021-21984598 FORWARD'
		Pop_A08G063774	Potri.008G097300	AT1G69200	FLN2	1.03	2.91333	8.33667	'major CHO metabolism.degradation.sucrose.fructokinase'	'kinase | chr1:26015877-26018493 FORWARD'
		Pop_A16G028741	Potri.016G109600	AT3G54090	FLN1	1.2	3.01	11.1233	'major CHO metabolism.degradation.sucrose.fructokinase'	'pfkB-type carbohydrate kinase family protein | chr3:20028124-20029986 FORWARD'
		Pop_A17G075213	Potri.017G126300	AT1G66430	F28G11.11	1.49333	8.29667	7.16667	'major CHO metabolism.degradation.sucrose.fructokinase'	'pfkB-type carbohydrate kinase family protein | chr1:24778271-24780629 FORWARD'
		Pop_A17G084889	Potri.017G029000	AT3G59480	T16L24.30	489.487	72.3267	11.48	'major CHO metabolism.degradation.sucrose.fructokinase'	'pfkB-type carbohydrate kinase family protein | chr3:21983021-21984598 FORWARD'
		Pop_A19G052882	Potri.019G063600	AT4G10260	F24G24.60	3.43333	0	0.0433333	'major CHO metabolism.degradation.sucrose.fructokinase'	'pfkB-type carbohydrate kinase family protein | chr4:6371377-6372770 REVERSE'
		Pop_G07G085318	Potri.007G129700	AT3G59480	T16L24.30	92.6933	38.81	15.4	'major CHO metabolism.degradation.sucrose.fructokinase'	'pfkB-type carbohydrate kinase family protein | chr3:21983021-21984598 FORWARD'
		Pop_G08G058204	Potri.008G097300	AT1G69200	FLN2	1.45	4.44667	11.9467	'major CHO metabolism.degradation.sucrose.fructokinase'	'kinase | chr1:26015877-26018493 FORWARD'
		Pop_G16G068495	Potri.016G109600	AT3G54090	FLN1	2.28667	6.19333	21.0267	'major CHO metabolism.degradation.sucrose.fructokinase'	'pfkB-type carbohydrate kinase family protein | chr3:20028124-20029986 FORWARD'
		Pop_G17G086898	Potri.017G029000	AT3G59480	T16L24.30	645.163	167.287	18.0467	'major CHO metabolism.degradation.sucrose.fructokinase'	'pfkB-type carbohydrate kinase family protein | chr3:21983021-21984598 FORWARD'
		Pop_G19G021955	Potri.019G063600	AT4G10260	F24G24.60	6.37667	0.23	0.05	'major CHO metabolism.degradation.sucrose.fructokinase'	'pfkB-type carbohydrate kinase family protein | chr4:6371377-6372770 REVERSE'
		Pop_UnG038975	Potri.017G126300	AT1G66430	F28G11.11	4.23	15.0067	14.0267	'major CHO metabolism.degradation.sucrose.fructokinase'	'pfkB-type carbohydrate kinase family protein | chr1:24778271-24780629 FORWARD'
	3.2.1.39	Pop_A01G029578	Potri.001G006500	AT3G13560	MRP15.22	0.773333	2.95667	1.81667	'misc.beta 1,3 glucan hydrolases.glucan endo-1,3-beta-glucosidase'	'glycosyl hydrolase family 17 protein | chr3:4425227-4428179 REVERSE'
		Pop_A06G053415	Potri.006G216700	AT5G20870	F22D1.40	0	12.1433	0.856667	'misc.gluco-, galacto- and mannosidases'	'glycosyl hydrolase family 17 protein | chr5:7079975-7081769 REVERSE'
		Pop_A06G062965	Potri.006G280700	AT4G31140	F6E21.60	0.02	4.59	0.1	'misc.beta 1,3 glucan hydrolases'	'glycosyl hydrolase family 17 protein | chr4:15141200-15143391 FORWARD'
		Pop_A08G002431	Potri.008G133200	AT2G01630	T8O11.20	0.12	1.55333	0.826667	'misc.beta 1,3 glucan hydrolases.glucan endo-1,3-beta-glucosidase'	'glycosyl hydrolase family 17 protein / beta-1,3-glucanase, putative | chr2:279282-282123 REVERSE'
		Pop_A16G025413	Potri.016G002800	AT4G17180	Dl4625W	24.12	9.98667	3.45333	'not assigned.no ontology'	'glycosyl hydrolase family 17 protein | chr4:9646505-9648295 FORWARD'
		Pop_A19G028620	Potri.019G012000	AT1G29380	AXX17	0.276667	16.1967	0.723333	'not assigned.no ontology'	'FUNCTIONS IN: molecular_function unknown; INVOLVED IN: biological_process unknown; LOCATED IN: endomembrane system; CONTAINS InterPro DOMAIN/s: X8 (InterPro:IPR012946); BEST Arabidopsis thaliana protein match is: unknown protein (TAIR:AT2G30933.2); Has 72661 Blast hits to 25630 proteins in 1396 species: Archae - 121; Bacteria - 23698; Metazoa - 22516; Fungi - 4473; Plants - 9059; Viruses - 967; …
		Pop_G01G075698	Potri.001G006500	AT3G13560	MRP15.22	1.1	3.36333	2.78	'misc.beta 1,3 glucan hydrolases.glucan endo-1,3-beta-glucosidase'	'glycosyl hydrolase family 17 protein | chr3:4425227-4428179 REVERSE'
		Pop_G02G065354	Potri.002G007300	AT2G27500	F10A12.18	85.3133	37.02	17.6067	'misc.beta 1,3 glucan hydrolases.glucan endo-1,3-beta-glucosidase'	'glycosyl hydrolase family 17 protein | chr2:11752170-11754028 REVERSE'
		Pop_G04G066620	Potri.004G086400	AT1G66250	T6J19.7	22.7533	13.5833	5.81	'misc.beta 1,3 glucan hydrolases.glucan endo-1,3-beta-glucosidase'	'glycosyl hydrolase family 17 protein | chr1:24692894-24695515 FORWARD'
		Pop_G06G003444	Potri.006G216700	AT5G20870	F22D1.40	0.0166667	14.0633	0.976667	'misc.gluco-, galacto- and mannosidases'	'glycosyl hydrolase family 17 protein | chr5:7079975-7081769 REVERSE'
		Pop_G06G014365	Potri.006G048100	AT3G57260	BGL2	0.0433333	0.236667	2.91333	'misc.beta 1,3 glucan hydrolases.glucan endo-1,3-beta-glucosidase'	Symbols: BGL2, PR2, BG2, PR-2 | BGL2 (BETA-1,3-GLUCANASE 2); cellulase/ glucan 1,3-beta-glucosidase/ hydrolase, hydrolyzing O-glycosyl compounds | chr3:21188517-21189859 REVERSE'
		Pop_G07G061248	Potri.007G111000	AT5G56590	MIK19.3	0.106667	23.21	0.53	'misc.beta 1,3 glucan hydrolases.glucan endo-1,3-beta-glucosidase'	'glycosyl hydrolase family 17 protein | chr5:22907319-22909559 FORWARD'
		Pop_G08G064168	Potri.008G133200	AT2G01630	T8O11.20	0.183333	1.05667	0.516667	'misc.beta 1,3 glucan hydrolases.glucan endo-1,3-beta-glucosidase'	'glycosyl hydrolase family 17 protein / beta-1,3-glucanase, putative | chr2:279282-282123 REVERSE'
		Pop_G10G001624	Potri.010G088500	AT1G77780	T32E8.11	0	0.286667	0.0366667	'misc.beta 1,3 glucan hydrolases.glucan endo-1,3-beta-glucosidase'	'glycosyl hydrolase family 17 protein | chr1:29248300-29249528 REVERSE'
		Pop_G19G090769	Potri.019G012000	AT1G29380	AXX17	0.0633333	5.21667	0.123333	'not assigned.no ontology'	'FUNCTIONS IN: molecular_function unknown; INVOLVED IN: biological_process unknown; LOCATED IN: endomembrane system; CONTAINS InterPro DOMAIN/s: X8 (InterPro:IPR012946); BEST Arabidopsis thaliana protein match is: unknown protein (TAIR:AT2G30933.2); Has 72661 Blast hits to 25630 proteins in 1396 species: Archae - 121; Bacteria - 23698; Metazoa - 22516; Fungi - 4473; Plants - 9059; Viruses - 967; …
		Pop_UnG035163	Potri.016G002800	AT4G17180		21.68	9.69667	4.96333	'not assigned.no ontology'	'glycosyl hydrolase family 17 protein | chr4:9646505-9648295 FORWARD'
	3.2.1.4	Pop_A01G059915	Potri.001G083200	AT1G64680	F1N19.25	0.0966667	0.42	24.6233	'not assigned.unknown'	'unknown protein | chr1:24036021-24037401 FORWARD'
		Pop_A03G014922	Potri.001G083200	AT1G02800	CEL2	0	0.58	3.04	'misc.gluco-, galacto- and mannosidases.endoglucanase'	Symbols: ATCEL2, CEL2 | ATCEL2; cellulase/ hydrolase, hydrolyzing O-glycosyl compounds | chr1:613216-616191 REVERSE'
		Pop_A03G019694	Potri.003G151700	AT5G49720	DEC	466.13	75.17	42.3333	'cell wall.cellulose synthesis'	Symbols: ATGH9A1, DEC, KOR, RSW2, IRX2, KOR1 | ATGH9A1 (ARABIDOPSIS THALIANA GLYCOSYL HYDROLASE 9A1); cellulase/ hydrolase, hydrolyzing O-glycosyl compounds | chr5:20197391-20200288 REVERSE'
		Pop_A04G028337	Potri.004G162200	AT4G39010	AtGH9B18	0.103333	1.02667	0.42	'misc.gluco-, galacto- and mannosidases.endoglucanase'	Symbols: AtGH9B18 | AtGH9B18 (Arabidopsis thaliana glycosyl hydrolase 9B18); catalytic/ hydrolase, hydrolyzing O-glycosyl compounds | chr4:18175902-18179183 REVERSE'
		Pop_A05G001977	Potri.005G237700	AT1G75680	AtGH9B7	68.0733	11.3167	12.1667	'misc.gluco-, galacto- and mannosidases.endoglucanase'	Symbols: AtGH9B7 | AtGH9B7 (Arabidopsis thaliana glycosyl hydrolase 9B7); catalytic/ hydrolase, hydrolyzing O-glycosyl compounds | chr1:28417052-28419529 REVERSE'
		Pop_A10G048424	Potri.010G109200	AT1G70710	CEL1	16.92	4.16667	1.12667	'misc.gluco-, galacto- and mannosidases.endoglucanase'	Symbols: ATGH9B1, CEL1 | ATGH9B1 (ARABIDOPSIS THALIANA GLYCOSYL HYDROLASE 9B1); cellulase/ hydrolase, hydrolyzing O-glycosyl compounds | chr1:26659132-26663010 REVERSE'
		Pop_A10G069507	Potri.010G177300	AT1G65610	KOR2	0.0233333	0.06	0.0366667	'misc.gluco-, galacto- and mannosidases.endoglucanase'	Symbols: ATGH9A2, KOR2 | KOR2; catalytic/ hydrolase, hydrolyzing O-glycosyl compounds | chr1:24391679-24395360 REVERSE'
		Pop_G01G002740	Potri.001G078900	AT5G49720	DEC	26.83	14.64	5.54667	'cell wall.cellulose synthesis'	Symbols: ATGH9A1, DEC, KOR, RSW2, IRX2, KOR1 | ATGH9A1 (ARABIDOPSIS THALIANA GLYCOSYL HYDROLASE 9A1); cellulase/ hydrolase, hydrolyzing O-glycosyl compounds | chr5:20197391-20200288 REVERSE'
		Pop_G01G002915	Potri.001G083200	AT1G64680	F1N19.25	0.0766667	0.57	23.0633	'not assigned.unknown'	'unknown protein | chr1:24036021-24037401 FORWARD'
		Pop_G01G024784	Potri.T144300	AT3G26140		0.06	0.653333	1.56	'misc.gluco-, galacto- and mannosidases.glycosyl hydrolase family 5'	'glycosyl hydrolase family 5 protein / cellulase family protein | chr3:9559682-9563070 REVERSE'
		Pop_G01G024798	Potri.001G098800	AT4G23560	AtGH9B1	0.0166667	11.1867	0.296667	'cell wall.degradation.cellulases and beta -1,4-glucanases'	Symbols: AtGH9B15 | AtGH9B15 (Arabidopsis thaliana glycosyl hydrolase 9B15); catalytic/ hydrolase, hydrolyzing O-glycosyl compounds | chr4:12293332-12295859 REVERSE'
		Pop_G03G013635	Potri.003G151700	AT5G49720	DEC	652.477	111.737	54.7567	'cell wall.cellulose synthesis'	Symbols: ATGH9A1, DEC, KOR, RSW2, IRX2, KOR1 | ATGH9A1 (ARABIDOPSIS THALIANA GLYCOSYL HYDROLASE 9A1); cellulase/ hydrolase, hydrolyzing O-glycosyl compounds | chr5:20197391-20200288 REVERSE'
		Pop_G03G013680	Potri.001G083200	AT1G02800	CEL2	0.133333	0.45	11.75	'misc.gluco-, galacto- and mannosidases.endoglucanase'	Symbols: ATCEL2, CEL2 | ATCEL2; cellulase/ hydrolase, hydrolyzing O-glycosyl compounds | chr1:613216-616191 REVERSE'
		Pop_G05G057201	Potri.005G237700	AT1G75680	AtGH9B7	95.4867	22.3267	17.9367	'misc.gluco-, galacto- and mannosidases.endoglucanase'	Symbols: AtGH9B7 | AtGH9B7 (Arabidopsis thaliana glycosyl hydrolase 9B7); catalytic/ hydrolase, hydrolyzing O-glycosyl compounds | chr1:28417052-28419529 REVERSE'
		Pop_G09G077206	Potri.009G123900	AT4G39010	AtGH9B18	2.76	12.4267	5.37	'misc.gluco-, galacto- and mannosidases.endoglucanase'	Symbols: AtGH9B18 | AtGH9B18 (Arabidopsis thaliana glycosyl hydrolase 9B18); catalytic/ hydrolase, hydrolyzing O-glycosyl compounds | chr4:18175902-18179183 REVERSE'
		Pop_G10G000162	Potri.010G109200	AT1G70710	CEL1	8.04	4.44	2.34667	'misc.gluco-, galacto- and mannosidases.endoglucanase'	Symbols: ATGH9B1, CEL1 | ATGH9B1 (ARABIDOPSIS THALIANA GLYCOSYL HYDROLASE 9B1); cellulase/ hydrolase, hydrolyzing O-glycosyl compounds | chr1:26659132-26663010 REVERSE'
		Pop_G15G074446	Potri.015G044400	AT3G18270	CYP77A5P	0.0433333	0.443333	0.223333	'misc.misc2'	Symbols: CYP77A5P | CYP77A5P; catalytic | chr3:6261905-6264309 FORWARD'
	2.4.1.13	Pop_A04G029243	Potri.004G081300	AT5G37180	SUS5	0.0966667	40.9367	2.70333	'major CHO metabolism.degradation.sucrose.Susy'	Symbols: SUS5, ATSUS5 | SUS5; UDP-glycosyltransferase/ sucrose synthase | chr5:14718238-14722913 FORWARD'
		Pop_A06G079406	Potri.006G136700	AT3G43190	SUS4	1893.47	316.417	12.7233	'major CHO metabolism.degradation.sucrose.Susy'	Symbols: SUS4, ATSUS4 | SUS4; UDP-glycosyltransferase/ sucrose synthase/ transferase, transferring glycosyl groups | chr3:15179020-15183989 REVERSE'
		Pop_A12G073703	Potri.012G037200	AT1G73370	SUS6	0.04	18.03	1.20333	'major CHO metabolism.degradation.sucrose.Susy'	Symbols: SUS6, ATSUS6 | SUS6 (SUCROSE SYNTHASE 6); UDP-glycosyltransferase/ sucrose synthase | chr1:27584479-27588326 REVERSE'
		Pop_A15G064399	Potri.015G029100	AT1G73370	SUS6	0.01	23.69	0.63	'major CHO metabolism.degradation.sucrose.Susy'	'Symbols: SUS6, ATSUS6 | SUS6 (SUCROSE SYNTHASE 6); UDP-glycosyltransferase/ sucrose synthase | chr1:27584479-27588326 REVERSE'
		Pop_A17G008614	Potri.017G139100	AT5G37180	SUS5	0.0333333	16.8367	1.08333	'major CHO metabolism.degradation.sucrose.Susy'	Symbols: SUS5, ATSUS5 | SUS5; UDP-glycosyltransferase/ sucrose synthase | chr5:14718238-14722913 FORWARD'
		Pop_A18G083156	Potri.018G063500	AT5G20830	SUS1	228.857	20.2133	3.18333	'major CHO metabolism.degradation.sucrose.Susy'	Symbols: SUS1, ASUS1, atsus1 | SUS1 (SUCROSE SYNTHASE 1); UDP-glycosyltransferase/ sucrose synthase | chr5:7050226-7054120 REVERSE'
		Pop_G04G066563	Potri.004G081300	AT5G37180	SUS5	0.12	32.5367	3.11	'major CHO metabolism.degradation.sucrose.Susy'	Symbols: SUS5, ATSUS5 | SUS5; UDP-glycosyltransferase/ sucrose synthase | chr5:14718238-14722913 FORWARD'
		Pop_G12G050691	Potri.012G037200	AT1G73370	SUS6	0	10.8533	0.53	'major CHO metabolism.degradation.sucrose.Susy'	Symbols: SUS6, ATSUS6 | SUS6 (SUCROSE SYNTHASE 6); UDP-glycosyltransferase/ sucrose synthase | chr1:27584479-27588326 REVERSE'
		Pop_G17G033314	Potri.017G139100	AT5G37180	SUS5	0.02	13.56	1.19333	'major CHO metabolism.degradation.sucrose.Susy'	'Symbols: SUS5, ATSUS5 | SUS5; UDP-glycosyltransferase/ sucrose synthase | chr5:14718238-14722913 FORWARD'
		Pop_G18G085880	Potri.018G063500	AT3G43190	SUS4	194.52	39.8867	2.09667	'major CHO metabolism.degradation.sucrose.Susy'	Symbols: SUS4, ATSUS4 | SUS4; UDP-glycosyltransferase/ sucrose synthase/ transferase, transferring glycosyl groups | chr3:15179020-15183989 REVERSE'
	2.4.1.14	Pop_A01G010355	Potri.001G317600	AT1G04920	ATSPS3F	0	2.8	5.25	'major CHO metabolism.synthesis.sucrose.SPS'	Symbols: ATSPS3F | ATSPS3F (sucrose phosphate synthase 3F); sucrose-phosphate synthase/ transferase, transferring glycosyl groups | chr1:1391502-1395864 REVERSE'
		Pop_A13G082581	Potri.013G095500	AT4G10120	ATSPS4F	0.09	6.92667	0.44	'major CHO metabolism.synthesis.sucrose.SPS'	Symbols: ATSPS4F | ATSPS4F; sucrose-phosphate synthase/ transferase, transferring glycosyl groups | chr4:6314789-6319936 FORWARD'
		Pop_A17G081318	Potri.017G057800	AT1G04920	ATSPS3F	0.07	0.186667	4.86333	'major CHO metabolism.synthesis.sucrose.SPS'	'Symbols: ATSPS3F | ATSPS3F (sucrose phosphate synthase 3F); sucrose-phosphate synthase/ transferase, transferring glycosyl groups | chr1:1391502-1395864 REVERSE'
		Pop_A18G012985	Potri.018G025100	AT5G11110	SPS1	0	0.0933333	0.01	'major CHO metabolism.synthesis.sucrose.SPS'	Symbols: SPS1, ATSPS2F, KNS2 | ATSPS2F (SUCROSE PHOSPHATE SYNTHASE 2F); sucrose-phosphate synthase | chr5:3536226-3541133 FORWARD'
		Pop_G01G090497	Potri.001G317600	AT1G04920	ATSPS3F	0	0.836667	4.76	'major CHO metabolism.synthesis.sucrose.SPS'	Symbols: ATSPS3F | ATSPS3F (sucrose phosphate synthase 3F); sucrose-phosphate synthase/ transferase, transferring glycosyl groups | chr1:1391502-1395864 REVERSE'
		Pop_G13G024620	Potri.013G095500	AT4G10120	ATSPS4F	0.08	11.2833	0.8	'major CHO metabolism.synthesis.sucrose.SPS'	Symbols: ATSPS4F | ATSPS4F; sucrose-phosphate synthase/ transferase, transferring glycosyl groups | chr4:6314789-6319936 FORWARD'
		Pop_G17G033112	Potri.017G057800	AT1G04920	ATSPS3F	0.286667	1.05667	0.526667	'major CHO metabolism.synthesis.sucrose.SPS'	Symbols: ATSPS3F | ATSPS3F (sucrose phosphate synthase 3F); sucrose-phosphate synthase/ transferase, transferring glycosyl groups | chr1:1391502-1395864 REVERSE'
	3.6.1.9	Pop_A06G079267	Potri.006G150900	AT4G29680	T16L4.190	35.3533	6.90667	1.87333	'nucleotide metabolism.phosphotransfer and pyrophosphatases.misc'	'type I phosphodiesterase/nucleotide pyrophosphatase family protein | chr4:14537781-14539594 REVERSE'
		Pop_G06G082826	Potri.006G150900	AT4G29680	T16L4.190	39.1767	6.91667	2.45	'nucleotide metabolism.phosphotransfer and pyrophosphatases.misc'	'type I phosphodiesterase/nucleotide pyrophosphatase family protein | chr4:14537781-14539594 REVERSE'
		Pop_G15G074340	Potri.015G014500	#N/A		0.0666667	0	0	#N/A	#N/A
	2.4.1.15	Pop_A01G015597	Potri.001G383600	AT1G78580	TPS1	4.24667	28.03	7.1	'minor CHO metabolism.trehalose.TPS'	Symbols: ATTPS1, TPS1 | ATTPS1 (TREHALOSE-6-PHOSPHATE SYNTHASE); alpha,alpha-trehalose-phosphate synthase (UDP-forming)/ transferase, transferring glycosyl groups | chr1:29552340-29560912 REVERSE'
		Pop_G01G020887	#N/A	#N/A		0.406667	1.26667	1.25667	#N/A	#N/A
		Pop_G01G081013	Potri.001G383600	AT1G78580	TPS1	3.38	16.6233	6.20333	'minor CHO metabolism.trehalose.TPS'	Symbols: ATTPS1, TPS1 | ATTPS1 (TREHALOSE-6-PHOSPHATE SYNTHASE); alpha,alpha-trehalose-phosphate synthase (UDP-forming)/ transferase, transferring glycosyl groups | chr1:29552340-29560912 REVERSE'
		Pop_G11G077853	Potri.011G103900	AT1G78580	TPS1	2.33	12.9633	5.00667	'minor CHO metabolism.trehalose.TPS'	'Symbols: ATTPS1, TPS1 | ATTPS1 (TREHALOSE-6-PHOSPHATE SYNTHASE); alpha,alpha-trehalose-phosphate synthase (UDP-forming)/ transferase, transferring glycosyl groups | chr1:29552340-29560912 REVERSE'
		Pop_G12G068395	Potri.012G078500	AT1G23870	TPS9	3.11667	1.34333	0.133333	'minor CHO metabolism.trehalose.potential TPS/TPP'	Symbols: ATTPS9, TPS9 | ATTPS9; transferase, transferring glycosyl groups / trehalose-phosphatase | chr1:8432179-8435656 FORWARD'
	2.4.1.11	Pop_A03G050053	Potri.003G076800	AT2G35710	PGSIP8	0.536667	2.57	3.39	'not assigned.no ontology'	'glycogenin glucosyltransferase (glycogenin)-related | chr2:15010796-15014284 REVERSE'
		Pop_G03G011195	Potri.003G076800	AT2G35710	PGSIP8	0.6	2.13333	2.99	'not assigned.no ontology'	'glycogenin glucosyltransferase (glycogenin)-related | chr2:15010796-15014284 REVERSE'
	2.7.7.27	Pop_A01G054715	Potri.001G204300	AT3G15840	PIFI	0.173333	0.63	75.4933	'PS.lightreaction.cyclic electron flow-chlororespiration'	Symbols: PIFI | PIFI (post-illumination chlorophyll fluorescence increase) | chr3:5356638-5358500 REVERSE'
		Pop_A04G028393	Potri.009G118800	AT2G21590	APL4	0.72	2.88	2.03667	'major CHO metabolism.synthesis.starch.AGPase'	Symbols: APL4 | APL4; glucose-1-phosphate adenylyltransferase | chr2:9238482-9242440 FORWARD'
		Pop_A05G001886	Potri.005G229700	AT1G27680	APL2	1.91	7.25667	3.61333	'major CHO metabolism.synthesis.starch.AGPase'	Symbols: APL2 | APL2 (ADPGLC-PPASE LARGE SUBUNIT); glucose-1-phosphate adenylyltransferase | chr1:9631285-9634597 FORWARD'
		Pop_A07G085248	Potri.007G146100	AT1G05610	APS2	0.0166667	2.23	0.136667	'major CHO metabolism.synthesis.starch.AGPase'	Symbols: APS2 | APS2 (ADP-glucose pyrophoshorylase small subunit 2); glucose-1-phosphate adenylyltransferase/ nucleotidyltransferase/ transferase | chr1:1673861-1675934 REVERSE'
		Pop_A14G045026	Potri.014G110000	AT1G27680	APL2	0	2.4	0.356667	'major CHO metabolism.synthesis.starch.AGPase'	Symbols: APL2 | APL2 (ADPGLC-PPASE LARGE SUBUNIT); glucose-1-phosphate adenylyltransferase | chr1:9631285-9634597 FORWARD'
		Pop_A14G045510	Potri.014G171800	AT5G48300	ADG1	29.03	76.81	136.207	'major CHO metabolism.synthesis.starch.AGPase'	Symbols: ADG1, APS1 | ADG1 (ADP GLUCOSE PYROPHOSPHORYLASE 1); glucose-1-phosphate adenylyltransferase | chr5:19570240-19572804 FORWARD'
		Pop_A17G052640	Potri.017G001700	AT2G44050	COS1	0.0633333	5.75667	0.173333	'Co-factor and vitamine metabolism.riboflavin.riboflavin synthase'	Symbols: COS1 | COS1 (COI1 SUPPRESSOR1); 6,7-dimethyl-8-ribityllumazine synthase | chr2:18224251-18226160 FORWARD'
		Pop_G01G067707	Potri.001G204300	AT3G15840	PIFI	0.04	2.19667	86.7067	'PS.lightreaction.cyclic electron flow-chlororespiration'	Symbols: PIFI | PIFI (post-illumination chlorophyll fluorescence increase) | chr3:5356638-5358500 REVERSE'
		Pop_G07G031791	Potri.007G146100	AT1G05610	APS2	0	1.41333	0.0866667	'major CHO metabolism.synthesis.starch.AGPase'	Symbols: APS2 | APS2 (ADP-glucose pyrophoshorylase small subunit 2); glucose-1-phosphate adenylyltransferase/ nucleotidyltransferase/ transferase | chr1:1673861-1675934 REVERSE'
		Pop_G08G082265	Potri.008G195100	AT5G19220	APL1	0.02	0.12	96.3567	'major CHO metabolism.synthesis.starch.AGPase'	Symbols: ADG2, APL1 | APL1 (ADP GLUCOSE PYROPHOSPHORYLASE LARGE SUBUNIT 1); glucose-1-phosphate adenylyltransferase | chr5:6463824-6466831 REVERSE'
		Pop_G14G050920	Potri.014G110000	AT1G27680	APL2	0	0.13	0.196667	'major CHO metabolism.synthesis.starch.AGPase'	Symbols: APL2 | APL2 (ADPGLC-PPASE LARGE SUBUNIT); glucose-1-phosphate adenylyltransferase | chr1:9631285-9634597 FORWARD'
		Pop_G17G031544	Potri.017G001700	AT1G05610	APS2	0	6.36333	0.246667	'major CHO metabolism.synthesis.starch.AGPase'	Symbols: APS2 | APS2 (ADP-glucose pyrophoshorylase small subunit 2); glucose-1-phosphate adenylyltransferase/ nucleotidyltransferase/ transferase | chr1:1673861-1675934 REVERSE'
	5.4.2.2	Pop_A15G014783	Potri.015G134700	AT5G51820	PGM	4.86667	14.1367	19.3967	'glycolysis.plastid branch.phosphoglucomutase (PGM)'	Symbols: PGM, ATPGMP, PGM1, STF1 | PGM (PHOSPHOGLUCOMUTASE); phosphoglucomutase | chr5:21063368-21068057 REVERSE'
		Pop_G15G034102	Potri.015G134700	AT5G51820	PGM	1.87	7.00333	9.45667	'glycolysis.plastid branch.phosphoglucomutase (PGM)'	'Symbols: PGM, ATPGMP, PGM1, STF1 | PGM (PHOSPHOGLUCOMUTASE); phosphoglucomutase | chr5:21063368-21068057 REVERSE'
	5.3.1.9	Pop_UnG088756	Potri.002G104000	AT4G24620	PGI1	0.42	0.0666667	0	'glycolysis.plastid branch.glucose-6-phosphate isomerase'	Symbols: PGI1, PGI | PGI1 (PHOSPHOGLUCOSE ISOMERASE 1); glucose-6-phosphate isomerase | chr4:12708752-12712825 REVERSE'
	2.4.1.18	Pop_A06G064836	Potri.006G183900	AT5G57930	APO2	1.06667	2.7	7.42667	'not assigned.unknown'	Symbols: APO2 | APO2 (ACCUMULATION OF PHOTOSYSTEM ONE 2) | chr5:23454604-23456493 FORWARD'
		Pop_UnG035150	Potri.016G001400	AT1G64810	APO1	0.36	1.4	2.71	'protein.assembly and cofactor ligation'	Symbols: APO1 | APO1 (ACCUMULATION OF PHOTOSYSTEM ONE 1) | chr1:24086739-24088538 FORWARD'
	3.1.3.12	Pop_A01G004570	Potri.001G120500	AT4G22590	TPPG	0	0.123333	1.37	'minor CHO metabolism.trehalose.TPP'	'trehalose-6-phosphate phosphatase, putative | chr4:11893499-11896480 REVERSE'
		Pop_A01G015597	Potri.001G383600	AT1G78580	TPS1	4.24667	28.03	7.1	'minor CHO metabolism.trehalose.TPS'	Symbols: ATTPS1, TPS1 | ATTPS1 (TREHALOSE-6-PHOSPHATE SYNTHASE); alpha,alpha-trehalose-phosphate synthase (UDP-forming)/ transferase, transferring glycosyl groups | chr1:29552340-29560912 REVERSE'
		Pop_A01G059863	Potri.001G087800	AT4G10840	KLCR1	121.89	51.7633	22.64	'cell.organisation'	'kinesin light chain-related | chr4:6656516-6659265 FORWARD'
		Pop_A03G014927	Potri.003G143200	AT4G10840	KLCR1	145.1	12.6367	6.60333	'cell.organisation'	'kinesin light chain-related | chr4:6656516-6659265 FORWARD'
		Pop_A07G006479	Potri.005G077200	AT5G65140	TPPJ	0.743333	11.2767	2.51333	'minor CHO metabolism.trehalose.TPP'	'trehalose-6-phosphate phosphatase, putative | chr5:26019588-26022222 REVERSE'
		Pop_A14G044924	Potri.014G100400	AT4G10840	KLCR1	31.3967	9.55	4.94667	'cell.organisation'	'kinesin light chain-related | chr4:6656516-6659265 FORWARD'
		Pop_A15G017153	Potri.015G075300	AT1G27500	KLCR3	110.34	7.95333	15.6067	'cell.organisation'	'kinesin light chain-related | chr1:9551451-9554139 REVERSE'
		Pop_A15G076577	Potri.015G020300	AT5G10100	TPPI	0.0466667	0	0	'minor CHO metabolism.trehalose.TPP'	'trehalose-6-phosphate phosphatase, putative | chr5:3157980-3160445 FORWARD'
		Pop_G01G002854	Potri.001G087800	AT4G10840	KLCR1	76.5233	31.0767	14.41	'cell.organisation'	'kinesin light chain-related | chr4:6656516-6659265 FORWARD'
		Pop_G01G020887	#N/A	#N/A		0.406667	1.26667	1.25667	#N/A	#N/A
		Pop_G01G081013	Potri.001G383600	AT1G78580	TPS1	3.38	16.6233	6.20333	'minor CHO metabolism.trehalose.TPS'	Symbols: ATTPS1, TPS1 | ATTPS1 (TREHALOSE-6-PHOSPHATE SYNTHASE); alpha,alpha-trehalose-phosphate synthase (UDP-forming)/ transferase, transferring glycosyl groups | chr1:29552340-29560912 REVERSE'
		Pop_G02G035247	Potri.002G173400	AT4G10840	KLCR1	5.85333	2.35333	0.756667	'cell.organisation'	'kinesin light chain-related | chr4:6656516-6659265 FORWARD'
		Pop_G03G013735	Potri.003G143200	AT4G10840	KLCR1	103.933	13.3367	6.46333	'cell.organisation'	'kinesin light chain-related | chr4:6656516-6659265 FORWARD'
		Pop_G03G078260	Potri.003G112400	AT4G22590	TPPG	0.07	0.326667	0.9	'minor CHO metabolism.trehalose.TPP'	'trehalose-6-phosphate phosphatase, putative | chr4:11893499-11896480 REVERSE'
		Pop_G07G061014	Potri.005G077200	AT5G65140	TPPJ	0.373333	5.59667	1.27667	'minor CHO metabolism.trehalose.TPP'	'trehalose-6-phosphate phosphatase, putative | chr5:26019588-26022222 REVERSE'
		Pop_G08G058176	Potri.008G094700	AT3G27960	KLCR2	62.1267	0.256667	0.856667	'cell.organisation'	'kinesin light chain-related | chr3:10380380-10383092 REVERSE'
		Pop_G11G077853	Potri.011G103900	AT1G78580	TPS1	2.33	12.9633	5.00667	'minor CHO metabolism.trehalose.TPS'	Symbols: ATTPS1, TPS1 | ATTPS1 (TREHALOSE-6-PHOSPHATE SYNTHASE); alpha,alpha-trehalose-phosphate synthase (UDP-forming)/ transferase, transferring glycosyl groups | chr1:29552340-29560912 REVERSE'
		Pop_G12G068395	Potri.012G078500	AT1G23870	TPS9	3.11667	1.34333	0.133333	'minor CHO metabolism.trehalose.potential TPS/TPP'	Symbols: ATTPS9, TPS9 | ATTPS9; transferase, transferring glycosyl groups / trehalose-phosphatase | chr1:8432179-8435656 FORWARD'
		Pop_G14G078077	Potri.014G100400	AT4G10840	KLCR1	38.8	12.3433	6.50333	'cell.organisation'	'kinesin light chain-related | chr4:6656516-6659265 FORWARD'
		Pop_G15G048842	Potri.015G075300	AT1G27500	KLCR3	50.3367	3.82333	8.38	'cell.organisation'	'kinesin light chain-related | chr1:9551451-9554139 REVERSE'
	3.2.1.28	Pop_A01G059873	Potri.001G087100	AT4G24040	TRE1	1	7.53	3.38	'minor CHO metabolism.trehalose.trehalase'	Symbols: ATTRE1, TRE1 | TRE1 (TREHALASE 1); alpha,alpha-trehalase/ trehalase | chr4:12488183-12491235 FORWARD'
		Pop_G01G002874	Potri.001G087100	AT4G24040	TRE1	0.0266667	1.20333	0.09	'minor CHO metabolism.trehalose.trehalase'	'Symbols: ATTRE1, TRE1 | TRE1 (TREHALASE 1); alpha,alpha-trehalase/ trehalase | chr4:12488183-12491235 FORWARD'
	3.2.1.2	Pop_A03G050149	Potri.003G085500	AT4G17090	BAM3	0.03	0.166667	14.35	'major CHO metabolism.degradation.starch.starch cleavage.beta amylase'	Symbols: CT-BMY, BAM3, BMY8 | CT-BMY (CHLOROPLAST BETA-AMYLASE); beta-amylase | chr4:9604962-9607334 REVERSE'
		Pop_A14G044749	Potri.014G083800	AT4G00490	BAM2	2.15667	7.88667	6.01333	'major CHO metabolism.degradation.starch.starch cleavage.beta amylase'	Symbols: BAM2, BMY9 | BAM2 (BETA-AMYLASE 2); beta-amylase | chr4:222320-225131 FORWARD'
		Pop_G01G004783	Potri.001G148900	AT4G17090	BAM3	0.0266667	0.176667	2.82333	'major CHO metabolism.degradation.starch.starch cleavage.beta amylase'	Symbols: CT-BMY, BAM3, BMY8 | CT-BMY (CHLOROPLAST BETA-AMYLASE); beta-amylase | chr4:9604962-9607334 REVERSE'
		Pop_G08G082477	Potri.008G174100	AT3G23920	BAM1	0.723333	1.97333	3.19333	'major CHO metabolism.degradation.starch.starch cleavage.beta amylase'	Symbols: BAM1, BMY7, TR-BAMY | BAM1 (BETA-AMYLASE 1); beta-amylase | chr3:8641569-8644449 FORWARD'
		Pop_G10G020232	Potri.010G062900	AT3G23920	BAM1	9.03667	23.8133	59.62	'major CHO metabolism.degradation.starch.starch cleavage.beta amylase'	'Symbols: BAM1, BMY7, TR-BAMY | BAM1 (BETA-AMYLASE 1); beta-amylase | chr3:8641569-8644449 FORWARD'
	3.2.1.1	Pop_A02G066145	Potri.002G126300	AT4G25000	AMY1	0.76	2.73	2.31	'major CHO metabolism.degradation.starch.starch cleavage.alpha amylase'	Symbols: ATAMY1, AMY1 | AMY1 (ALPHA-AMYLASE-LIKE); alpha-amylase | chr4:12851969-12853845 REVERSE'
		Pop_G02G005719	Potri.002G126300	AT4G25000	AMY1	0.14	4.02	0.313333	'major CHO metabolism.degradation.starch.starch cleavage.alpha amylase'	'Symbols: ATAMY1, AMY1 | AMY1 (ALPHA-AMYLASE-LIKE); alpha-amylase | chr4:12851969-12853845 REVERSE'
		Pop_G02G005720	Potri.002G126300	AT4G25000	AMY1	0.14	3.29333	2.93	'major CHO metabolism.degradation.starch.starch cleavage.alpha amylase'	'Symbols: ATAMY1, AMY1 | AMY1 (ALPHA-AMYLASE-LIKE); alpha-amylase | chr4:12851969-12853845 REVERSE'
	3.2.1.20	Pop_A11G032679	Potri.011G154300	AT5G11720	T22P22.110	0.586667	2	3.04333	'misc.gluco-, galacto- and mannosidases.alpha-galactosidase'	'alpha-glucosidase 1 (AGLU1) | chr5:3776814-3780146 FORWARD'
	2.4.1.1	Pop_A10G069672	Potri.010G160200	AT3G29320	PHS1	0.1	0.54	9.30667	'major CHO metabolism.degradation.starch.starch phosphorylase'	'glucan phosphorylase, putative | chr3:11252807-11257814 FORWARD'
		Pop_A16G025120	Potri.016G028900	AT2G40840	DPE2	0.746667	2.02667	2.66333	'major CHO metabolism.degradation.starch.D enzyme'	Symbols: DPE2 | DPE2 (DISPROPORTIONATING ENZYME 2); 4-alpha-glucanotransferase/ heteroglycan binding | chr2:17044963-17050947 FORWARD'
		Pop_G10G047902	Potri.010G160200	AT3G29320	PHS1	0.16	0.863333	9.86	'major CHO metabolism.degradation.starch.starch phosphorylase'	'glucan phosphorylase, putative | chr3:11252807-11257814 FORWARD'
		Pop_G16G025509	Potri.016G028900	AT2G40840	DPE2	6.02333	3.25667	1.95333	'major CHO metabolism.degradation.starch.D enzyme'	Symbols: DPE2 | DPE2 (DISPROPORTIONATING ENZYME 2); 4-alpha-glucanotransferase/ heteroglycan binding | chr2:17044963-17050947 FORWARD'
	2.4.1.25	Pop_A16G025120	Potri.016G028900	AT2G40840	DPE2	0.746667	2.02667	2.66333	'major CHO metabolism.degradation.starch.D enzyme'	'Symbols: DPE2 | DPE2 (DISPROPORTIONATING ENZYME 2); 4-alpha-glucanotransferase/ heteroglycan binding | chr2:17044963-17050947 FORWARD'
		Pop_G16G025509	Potri.016G028900	AT2G40840	DPE2	6.02333	3.25667	1.95333	'major CHO metabolism.degradation.starch.D enzyme'	'Symbols: DPE2 | DPE2 (DISPROPORTIONATING ENZYME 2); 4-alpha-glucanotransferase/ heteroglycan binding | chr2:17044963-17050947 FORWARD'
	2.4.1.21	Pop_A04G018352	Potri.004G014100	AT1G11720	ATSS3	2.86333	12.24	11.56	'major CHO metabolism.synthesis.starch.starch synthase'	Symbols: ATSS3 | ATSS3 (starch synthase 3); starch synthase/ transferase, transferring glycosyl groups | chr1:3952511-3957044 FORWARD'
		Pop_G04G023197	Potri.004G014100	AT1G11720	ATSS3	1.26	7.28333	7.58667	'major CHO metabolism.synthesis.starch.starch synthase'	'Symbols: ATSS3 | ATSS3 (starch synthase 3); starch synthase/ transferase, transferring glycosyl groups | chr1:3952511-3957044 FORWARD'
	3.2.1.58	Pop_A05G056013	Potri.005G167800	#N/A		2.34667	0.0533333	0.0533333	#N/A	#N/A
		Pop_A05G071704	Potri.005G078500	#N/A		0.153333	20.8467	4.72667	#N/A	#N/A
		Pop_A07G006469	Potri.007G089400	#N/A		0.02	1.18	0.0533333	#N/A	#N/A
		Pop_G05G008132	Potri.005G167800	#N/A		4.08	0	1.02333	#N/A	#N/A
		Pop_G05G090944	Potri.005G078500	#N/A		0.0433333	13.1933	4.71333	#N/A	#N/A
	3.6.1.21	Pop_G03G078278	Potri.003G118300	AT4G11980	ATNUDT14	0.686667	2.56667	4.31333	'nucleotide metabolism.salvage.NUDIX hydrolases'	Symbols: ATNUDT14, ATNUDX14 | ATNUDX14 (ARABIDOPSIS THALIANA NUDIX HYDROLASE HOMOLOG 14); ADP-glucose pyrophosphohydrolase/ ADP-ribose pyrophosphohydrolase/ ADP-sugar diphosphatase/ hydrolase | chr4:7183650-7185575 REVERSE'
	3.2.1.68	Pop_A02G088634	Potri.002G100900	AT4G09020	ISA3	2.70333	7.35333	6.59	'major CHO metabolism.degradation.starch.ISA3'	Symbols: ATISA3, ISA3 | ISA3 (ISOAMYLASE 3); alpha-amylase/ isoamylase | chr4:5784074-5789002 FORWARD'
		Pop_G18G019152	Potri.018G132500	AT2G39930	ISA1	0.876667	3.30667	1.43667	'major CHO metabolism.synthesis.starch.debranching'	Symbols: ISA1, ATISA1 | ISA1 (ISOAMYLASE 1); alpha-amylase/ isoamylase | chr2:16666023-16672494 FORWARD'
	2.4.1.242	Pop_A01G025091	Potri.001G449500	AT1G32900	GBSS1	2.55	40.6967	47.6033	'major CHO metabolism.synthesis.starch.starch synthase'	'starch synthase, putative | chr1:11920390-11923766 REVERSE'
		Pop_A11G032708	Potri.011G152200	AT1G32900	GBSS1	1.81	0.04	0.0233333	'major CHO metabolism.synthesis.starch.starch synthase'	'starch synthase, putative | chr1:11920390-11923766 REVERSE'
		Pop_G01G082014	Potri.001G449500	AT1G32900	GBSS1	8.88333	67.08	89.63	'major CHO metabolism.synthesis.starch.starch synthase'	'starch synthase, putative | chr1:11920390-11923766 REVERSE'

## Sheet: B
Gene distibution in wood formation related pathway in L. kaempferi
Pathway	EC		Gene ID	JGI	AGI	Gene symbol name	X(FPKM)	P(FPKM)	L(FPKM)	Description	Annotation
Phenylpropanoid biosynthesis	3.2.1.21	6420_0|path0	Lkgene6881	Potri.005G145300	AT5G67360	ARA12	138.31	14	6.95667	'RNA biosynthesis.transcriptional activation.MYB superfamily.MYB-related transcription factor'	Symbols: ARA12 | ARA12; serine-type endopeptidase | chr5:26871891-26874579 REVERSE'
		6420_0|path10	Lkgene8812	Potri.005G145300	AT5G67360	ARA12	74.0067	9.91667	4.29667	'RNA biosynthesis.transcriptional activation.MYB superfamily.MYB-related transcription factor'	'Symbols: ARA12 | ARA12; serine-type endopeptidase | chr5:26871891-26874579 REVERSE'
		1698_0|path1	Lkgene7108	Potri.005G145300	AT5G67360	ARA12	0.343333	3.53667	6.48667	'RNA biosynthesis.transcriptional activation.MYB superfamily.MYB-related transcription factor'	'Symbols: ARA12 | ARA12; serine-type endopeptidase | chr5:26871891-26874579 REVERSE'
		6502_0|path0	Lkgene19434	#N/A	AT2G05920	SBT1.8	21.3633	1.98333	0.126667	'Protein degradation.peptidase families.serine-type peptidase activities.subtilisin-type protease families.SBT1 protease'	'subtilase family protein | chr2:2269515-2272229 REVERSE'
		6502_0|path1	Lkgene28309	#N/A	AT2G05920	SBT1.8	5.94	0.466667	0.113333	'Protein degradation.peptidase families.serine-type peptidase activities.subtilisin-type protease families.SBT1 protease'	'subtilase family protein | chr2:2269515-2272229 REVERSE'
		6420_0|path4	Lkgene8640	#N/A	AT5G67360	ARA12	130.273	22.44	5.93333	'RNA biosynthesis.transcriptional activation.MYB superfamily.MYB-related transcription factor'	'Symbols: ARA12 | ARA12; serine-type endopeptidase | chr5:26871891-26874579 REVERSE'
		5689_17|path18	Lkgene11296	#N/A	AT5G20950	SBT1.8	22.03	11.53	1.67333	'RNA biosynthesis.transcriptional activation.MYB superfamily.MYB-related transcription factor'	'glycosyl hydrolase family 3 protein | chr5:7107376-7111349 REVERSE'
		5689_17|path6	Lkgene7496	Potri.019G037400	AT5G20950	SBT1.8	54.0967	21.8667	3.43667	'RNA biosynthesis.transcriptional activation.MYB superfamily.MYB-related transcription factor'	'glycosyl hydrolase family 3 protein | chr5:7107376-7111349 REVERSE'
		5689_17|path1	Lkgene25783	Potri.009G153900	AT5G20950	SBT1.8	27.7767	2.08	0	'RNA biosynthesis.transcriptional activation.MYB superfamily.MYB-related transcription factor'	'glycosyl hydrolase family 3 protein | chr5:7107376-7111349 REVERSE'
		5689_1|path87	Lkgene10000	Potri.008G026400	AT5G03760	CSLA9	37.8633	17.01	2.53667	'RNA biosynthesis.transcriptional activation.MYB superfamily.MYB-related transcription factor'	Symbols: ATCSLA09, CSLA09, ATCSLA9, CSLA9, RAT4 | ATCSLA09; mannan synthase/ transferase, transferring glycosyl groups | chr5:985675-990549 REVERSE'Possesses glucomannan synthase and mannan synthase activities in vitro. Mannan synthase consists of a 4-beta-mannosyltransferase activity on mannan using GDP-mannose. The beta-1,4-mannan product is the backbone for galactomannan synthesis by galactoma…
	4.3.1.24	6248_0|path16	Lkgene393	Potri.008G038200	AT3G10340	PAL4	0.756667	96.6267	94.71	'RNA biosynthesis.transcriptional activation.MYB superfamily.MYB-related transcription factor'	Symbols: PAL4 | PAL4 (Phenylalanine ammonia-lyase 4); ammonia ligase/ ammonia-lyase/ catalytic | chr3:3204013-3208022 FORWARD'
		6248_0|path18	Lkgene1210	#N/A	AT3G10340	PAL4	0.656667	47.95	38.9533	'RNA biosynthesis.transcriptional activation.MYB superfamily.MYB-related transcription factor'	'Symbols: PAL4 | PAL4 (Phenylalanine ammonia-lyase 4); ammonia ligase/ ammonia-lyase/ catalytic | chr3:3204013-3208022 FORWARD'
		6248_0|path7	Lkgene546	Potri.008G038200	AT3G10340	PAL4	1.26667	91.0767	114.113	'RNA biosynthesis.transcriptional activation.MYB superfamily.MYB-related transcription factor'	'Symbols: PAL4 | PAL4 (Phenylalanine ammonia-lyase 4); ammonia ligase/ ammonia-lyase/ catalytic | chr3:3204013-3208022 FORWARD'
		6248_0|path14	Lkgene10216	Potri.008G038200	AT3G10340	PAL4	0	1.04333	4.48333	'RNA biosynthesis.transcriptional activation.MYB superfamily.MYB-related transcription factor'	'Symbols: PAL4 | PAL4 (Phenylalanine ammonia-lyase 4); ammonia ligase/ ammonia-lyase/ catalytic | chr3:3204013-3208022 FORWARD'
		6248_0|path13	Lkgene1545	Potri.008G038200	AT3G10340	PAL4	0.06	12.4867	16.0533	'RNA biosynthesis.transcriptional activation.MYB superfamily.MYB-related transcription factor'	'Symbols: PAL4 | PAL4 (Phenylalanine ammonia-lyase 4); ammonia ligase/ ammonia-lyase/ catalytic | chr3:3204013-3208022 FORWARD'
	6.2.1.12	9898_0|path0	Lkgene189	#N/A	AT3G21240	4CL2	783.937	133.32	300.39	'RNA biosynthesis.transcriptional activation.MYB superfamily.MYB-related transcription factor'	Symbols: 4CL2, AT4CL2 | 4CL2 (4-COUMARATE:COA LIGASE 2); 4-coumarate-CoA ligase | chr3:7454269-7457379 REVERSE'
	1.2.1.44	4140_0|path1	Lkgene6159	Potri.001G140700	AT4G30470	ARALYDRAFT_491705	0.06	1.19333	6.45	'RNA biosynthesis.transcriptional activation.MYB superfamily.MYB-related transcription factor'	'cinnamoyl-CoA reductase-related | chr4:14894105-14896815 FORWARD'
		9290_1|path10	Lkgene3952	Potri.003G181400	AT1G15950	CCR1	57.4567	0.623333	11.3733	#N/A	Symbols: CCR1, IRX4, ATCCR1 | CCR1 (CINNAMOYL COA REDUCTASE 1); cinnamoyl-CoA reductase | chr1:5478754-5482180 FORWARD'
		10651_0|path1	Lkgene168	Potri.001G140700	AT4G30470	ARALYDRAFT_491705	0.923333	48.4367	304.81	'RNA biosynthesis.transcriptional activation.MYB superfamily.MYB-related transcription factor'	'cinnamoyl-CoA reductase-related | chr4:14894105-14896815 FORWARD'
	1.14.1311	8976_0|path1	Lkgene231	#N/A	AT2G30490	C4H	780.167	134.267	296.723	'RNA biosynthesis.transcriptional activation.MYB superfamily.MYB-related transcription factor'	Symbols: ATC4H, C4H, CYP73A5 | C4H (CINNAMATE-4-HYDROXYLASE); trans-cinnamate 4-monooxygenase | chr2:12993663-12995770 REVERSE'
		8976_0|path2	Lkgene166	#N/A	AT2G30490	C4H	1026.19	190.35	288.443	'RNA biosynthesis.transcriptional activation.MYB superfamily.MYB-related transcription factor'	'Symbols: ATC4H, C4H, CYP73A5 | C4H (CINNAMATE-4-HYDROXYLASE); trans-cinnamate 4-monooxygenase | chr2:12993663-12995770 REVERSE'
	1.1.1.195	9931_0|path0	Lkgene2978	#N/A	AT2G34810	F19I3.4	94.2533	1.68667	33.54	'RNA biosynthesis.transcriptional activation.MYB superfamily.MYB-related transcription factor'	'FAD-binding domain-containing protein | chr2:14685256-14687062 FORWARD'
	1.11.1.7	10333_0|path0	Lkgene19432	Potri.013G083600	AT5G05340	PER52	52.1	1.09667	0.18	'RNA biosynthesis.transcriptional activation.MYB superfamily.MYB-related transcription factor'	Removal of H2O2, oxidation of toxic reductants, biosynthesis and degradation of lignin, suberization, auxin catabolism, response to environmental stresses such as wounding, pathogen attack and oxidative stress. These functions might be dependent on each isozyme/isoform in each plant tissue.
		10792_0|path0	Lkgene4199	Potri.005G195600	AT1G71695	PER12	68.05	12.9533	7.26333	#N/A	Removal of H2O2, oxidation of toxic reductants, biosynthesis and degradation of lignin, suberization, auxin catabolism, response to environmental stresses such as wounding, pathogen attack and oxidative stress. These functions might be dependent on each isozyme/isoform in each plant tissue.
		9763_0|path2	Lkgene15423	Potri.017G086600	AT5G15330	SPX4	0.39	1.75333	1.4	'RNA biosynthesis.transcriptional activation.MYB superfamily.MYB-related transcription factor'	Symbols: ATSPX4, SPX4 | SPX4 (SPX DOMAIN GENE 4) | chr5:4980488-4982231 FORWARD'
		9763_0|path1	Lkgene454	Potri.017G086600	AT5G15330	SPX4	23.5933	84.0767	149.043	'RNA biosynthesis.transcriptional activation.MYB superfamily.MYB-related transcription factor'	'Symbols: ATSPX4, SPX4 | SPX4 (SPX DOMAIN GENE 4) | chr5:4980488-4982231 FORWARD'
		8143_0|path1	Lkgene973	#N/A	AT5G20150	SPX1	6.97	24.5967	108.853	'RNA biosynthesis.transcriptional activation.MYB superfamily.MYB-related transcription factor'	Symbols: ATSPX1, SPX1 | SPX1 (SPX DOMAIN GENE 1) | chr5:6802372-6803625 FORWARD'
		10905_0|path0	Lkgene8671	Potri.005G195600	AT1G71695	PER12	89.4567	17.3033	4.92667	#N/A	peroxidase 12 (PER12) (P12) (PRXR6) | chr1:26964249-26966688 FORWARD'
	23.1.133	9373_0|path0	Lkgene1394	#N/A	AT5G48930	HCT	159.957	30.44	48.7267	'RNA biosynthesis.transcriptional activation.MYB superfamily.MYB-related transcription factor'	Symbols: HCT | HCT (HYDROXYCINNAMOYL-COA SHIKIMATE/QUINATE HYDROXYCINNAMOYL TRANSFERASE); quinate O-hydroxycinnamoyltransferase/ shikimate O-hydroxycinnamoyltransferase/ transferase | chr5:19836299-19838162 REVERSE'
		9373_0|path2	Lkgene2505	Potri.003G183900	AT5G48930	HCT	67.1633	8.76	27.0133	'RNA biosynthesis.transcriptional activation.MYB superfamily.MYB-related transcription factor'	'Symbols: HCT | HCT (HYDROXYCINNAMOYL-COA SHIKIMATE/QUINATE HYDROXYCINNAMOYL TRANSFERASE); quinate O-hydroxycinnamoyltransferase/ shikimate O-hydroxycinnamoyltransferase/ transferase | chr5:19836299-19838162 REVERSE'
	2.1.1.68	3428_872|path4	Lkgene3070	Potri.015G003100	AT5G54160	ATOMT1	84.1833	20.9067	25.6733	'RNA biosynthesis.transcriptional activation.MYB superfamily.MYB-related transcription factor'	Symbols: ATOMT1, OMT1 | ATOMT1 (O-METHYLTRANSFERASE 1); caffeate O-methyltransferase/ myricetin 3'-O-methyltransferase/ quercetin 3-O-methyltransferase | chr5:21981996-21984363 FORWARD'
		3428_872|path6	Lkgene834	Potri.015G003100	AT5G54160	ATOMT1	300.393	85.7867	93.1467	'RNA biosynthesis.transcriptional activation.MYB superfamily.MYB-related transcription factor'	'Symbols: ATOMT1, OMT1 | ATOMT1 (O-METHYLTRANSFERASE 1); caffeate O-methyltransferase/ myricetin 3'-O-methyltransferase/ quercetin 3-O-methyltransferase | chr5:21981996-21984363 FORWARD'
		3428_872|path5	Lkgene8363	#N/A	AT5G54160	ATOMT1	22.81	5.29333	7.83333	'RNA biosynthesis.transcriptional activation.MYB superfamily.MYB-related transcription factor'	'Symbols: ATOMT1, OMT1 | ATOMT1 (O-METHYLTRANSFERASE 1); caffeate O-methyltransferase/ myricetin 3'-O-methyltransferase/ quercetin 3-O-methyltransferase | chr5:21981996-21984363 FORWARD'
	1.2.1.68	9963_0|path2	Lkgene2163	#N/A	AT1G23800	ALDH2B7	1.00667	27.8967	27.26	#N/A	Symbols: ALDH2B7, ALDH2B | ALDH2B7; 3-chloroallyl aldehyde dehydrogenase/ aldehyde dehydrogenase (NAD) | chr1:8412051-8414879 REVERSE'
	1.14.1336	7890_0|path1	Lkgene5584	Potri.006G033300	AT2G40890	CYP98A3	39.7167	4.94333	14.6933	'Cell wall.lignin.monolignol synthesis.coumarate 3-hydroxylase (C3H)'	Symbols: CYP98A3 | CYP98A3 (cytochrome P450, family 98, subfamily A, polypeptide 3); monooxygenase/ p-coumarate 3-hydroxylase | chr2:17058053-17060652 REVERSE'
		7890_0|path16	Lkgene540	Potri.006G033300	AT2G40890	CYP98A3	444.5	41.61	111.977	'Cell wall.lignin.monolignol synthesis.coumarate 3-hydroxylase (C3H)'	Symbols: CYP98A3 | CYP98A3 (cytochrome P450, family 98, subfamily A, polypeptide 3); monooxygenase/ p-coumarate 3-hydroxylase | chr2:17058053-17060652 REVERSE'
		7890_0|path14	Lkgene826	Potri.006G033300	AT2G40890	CYP98A3	184.417	15.6867	57.6933	'Cell wall.lignin.monolignol synthesis.coumarate 3-hydroxylase (C3H)'	Symbols: CYP98A3 | CYP98A3 (cytochrome P450, family 98, subfamily A, polypeptide 3); monooxygenase/ p-coumarate 3-hydroxylase | chr2:17058053-17060652 REVERSE'
		7890_0|path6	Lkgene816	Potri.006G033300	AT2G40890	CYP98A3	332.803	31.8967	80.4433	'Cell wall.lignin.monolignol synthesis.coumarate 3-hydroxylase (C3H)'	Symbols: CYP98A3 | CYP98A3 (cytochrome P450, family 98, subfamily A, polypeptide 3); monooxygenase/ p-coumarate 3-hydroxylase | chr2:17058053-17060652 REVERSE'
Starch and sucrose metabolism	2.7.1.1	9320_0|path0	Lkgene1782	Potri.018G088300	AT2G19860	HXK2	5.29667	26.7433	33.94	'major CHO metabolism.degradation.sucrose.hexokinase'	PCD Symbols: ATHXK2, HXK2 | HXK2 (HEXOKINASE 2); ATP binding / fructokinase/ glucokinase/ hexokinase | chr2:8570750-8574000 FORWARD'
	2.7.1.4	6697_0|path0	Lkgene7135	Potri.017G029000	AT2G31390	T28P16.12	20.2267	3.55	8.02667	'major CHO metabolism.degradation.sucrose.fructokinase'	'pfkB-type carbohydrate kinase family protein | chr2:13383423-13386209 REVERSE'
		9795_0|path4	Lkgene560	#N/A	AT1G66430	F28G11.11	358.097	108.167	88.5533	'major CHO metabolism.degradation.sucrose.fructokinase'	'pfkB-type carbohydrate kinase family protein | chr1:24778271-24780629 FORWARD'
		9795_0|path7	Lkgene979	#N/A	AT1G66430	F28G11.11	191.257	58.8833	54.85	'major CHO metabolism.degradation.sucrose.fructokinase'	'pfkB-type carbohydrate kinase family protein | chr1:24778271-24780629 FORWARD'
		9795_0|path0	Lkgene1563	#N/A	AT1G66430	F28G11.11	123.437	46	35.8067	'major CHO metabolism.degradation.sucrose.fructokinase'	'pfkB-type carbohydrate kinase family protein | chr1:24778271-24780629 FORWARD'
		9795_0|path6	Lkgene961	Potri.004G089300	AT1G66430	F28G11.11	202.45	60.6167	57.3233	'major CHO metabolism.degradation.sucrose.fructokinase'	'pfkB-type carbohydrate kinase family protein | chr1:24778271-24780629 FORWARD'
	3.2.1.26	7215_0|path6	Lkgene2865	Potri.003G112600	AT1G62660	BFRUCT3	1.57	9.30667	20.2467	'major CHO metabolism.degradation.sucrose.invertases.vacuolar'	'beta-fructosidase (BFRUCT3) / beta-fructofuranosidase / invertase, vacuolar | chr1:23199718-23203765 FORWARD'
	3.2.1.21	6420_0|path10	Lkgene8812	Potri.005G145300	AT5G67360	ARA12	74.0067	9.91667	4.29667	'protein.degradation.subtilases'	Symbols: ARA12 | ARA12; serine-type endopeptidase | chr5:26871891-26874579 REVERSE'
		1698_0|path1	Lkgene7108	Potri.005G145300	AT5G67360	ARA12	0.343333	3.53667	6.48667	'protein.degradation.subtilases'	'Symbols: ARA12 | ARA12; serine-type endopeptidase | chr5:26871891-26874579 REVERSE'
		6502_0|path0	Lkgene19434	Potri.005G145300	AT2G05920	SBT1.8	21.3633	1.98333	0.126667	'protein.degradation.subtilases'	'subtilase family protein | chr2:2269515-2272229 REVERSE'
		6420_0|path0	Lkgene6881	#N/A	AT5G67360	ARA12	138.31	14	6.95667	'protein.degradation.subtilases'	'Symbols: ARA12 | ARA12; serine-type endopeptidase | chr5:26871891-26874579 REVERSE'
		6420_0|path4	Lkgene8640	#N/A	AT5G67360	ARA12	130.273	22.44	5.93333	'protein.degradation.subtilases'	'Symbols: ARA12 | ARA12; serine-type endopeptidase | chr5:26871891-26874579 REVERSE'
		6502_0|path1	Lkgene28309	#N/A	AT2G05920	SBT1.8	5.94	0.466667	0.113333	'protein.degradation.subtilases'	'subtilase family protein | chr2:2269515-2272229 REVERSE'
		5689_1|path87	Lkgene10000	Potri.008G026400	AT5G03760	CSLA09	37.8633	17.01	2.53667	'cell wall.cellulose synthesis'	Symbols: ATCSLA09, CSLA09, ATCSLA9, CSLA9, RAT4 | ATCSLA09; mannan synthase/ transferase, transferring glycosyl groups | chr5:985675-990549 REVERSE'
		5689_17|path1	Lkgene25783	Potri.009G153900	AT5G20950	F22D1.120	27.7767	2.08	0	'cell wall.degradation.cellulases and beta -1,4-glucanases'	'glycosyl hydrolase family 3 protein | chr5:7107376-7111349 REVERSE'
		5689_17|path18	Lkgene11296	Potri.019G037400	AT5G20950	F22D1.120	22.03	11.53	1.67333	'cell wall.degradation.cellulases and beta -1,4-glucanases'	'glycosyl hydrolase family 3 protein | chr5:7107376-7111349 REVERSE'
		5689_17|path6	Lkgene7496	Potri.019G037400	AT5G20950	F22D1.120	54.0967	21.8667	3.43667	'cell wall.degradation.cellulases and beta -1,4-glucanases'	'glycosyl hydrolase family 3 protein | chr5:7107376-7111349 REVERSE'
	5.3.1.9	3428_21|path5	Lkgene2108	#N/A	AT4G24620	PGI1	85.6267	54.1833	31.6667	'glycolysis.plastid branch.glucose-6-phosphate isomerase'	Symbols: PGI1, PGI | PGI1 (PHOSPHOGLUCOSE ISOMERASE 1); glucose-6-phosphate isomerase | chr4:12708752-12712825 REVERSE'
	3.2.1.39	1797_0|path9	Lkgene10593	Potri.018G077000	AT4G31140	F6E21.60	45.2767	6.61	3.7	'misc.beta 1,3 glucan hydrolases'	'glycosyl hydrolase family 17 protein | chr4:15141200-15143391 FORWARD'
		1797_0|path6	Lkgene11210	Potri.013G059700	AT4G31140	F6E21.60	27.7633	4.18667	2.42333	'misc.beta 1,3 glucan hydrolases'	'glycosyl hydrolase family 17 protein | chr4:15141200-15143391 FORWARD'
	3.2.1.58	9961_0|path0	Lkgene17202	Potri.007G089400	#N/A		23.7267	0.636667	0.75	#N/A	#N/A
	3.2.1.74	6697_0|path0	Lkgene7135	Potri.017G029000	AT2G31390	T28P16.12	20.2267	3.55	8.02667	'major CHO metabolism.degradation.sucrose.fructokinase'	'pfkB-type carbohydrate kinase family protein | chr2:13383423-13386209 REVERSE'
		9795_0|path4	Lkgene560	Potri.004G089300	AT1G66430	F28G11.11	358.097	108.167	88.5533	'major CHO metabolism.degradation.sucrose.fructokinase'	'pfkB-type carbohydrate kinase family protein | chr1:24778271-24780629 FORWARD'
		9795_0|path7	Lkgene979	Potri.004G089300	AT1G66430	F28G11.11	191.257	58.8833	54.85	'major CHO metabolism.degradation.sucrose.fructokinase'	'pfkB-type carbohydrate kinase family protein | chr1:24778271-24780629 FORWARD'
		9795_0|path0	Lkgene1563	Potri.004G089300	AT1G66430	F28G11.11	123.437	46	35.8067	'major CHO metabolism.degradation.sucrose.fructokinase'	'pfkB-type carbohydrate kinase family protein | chr1:24778271-24780629 FORWARD'
		9795_0|path6	Lkgene961	#N/A	AT1G66430	F28G11.11	202.45	60.6167	57.3233	'major CHO metabolism.degradation.sucrose.fructokinase'	'pfkB-type carbohydrate kinase family protein | chr1:24778271-24780629 FORWARD'
	3.2.1.4	6050_0|path7	Lkgene946	#N/A	AT5G49720	DEC	147.033	60.6167	44.5967	'cell wall.cellulose synthesis'	Symbols: ATGH9A1, DEC, KOR, RSW2, IRX2, KOR1 | ATGH9A1 (ARABIDOPSIS THALIANA GLYCOSYL HYDROLASE 9A1); cellulase/ hydrolase, hydrolyzing O-glycosyl compounds | chr5:20197391-20200288 REVERSE'
		6050_0|path20	Lkgene1213	Potri.001G078900	AT5G49720	DEC	123.557	32.02	45.5633	'cell wall.cellulose synthesis'	'Symbols: ATGH9A1, DEC, KOR, RSW2, IRX2, KOR1 | ATGH9A1 (ARABIDOPSIS THALIANA GLYCOSYL HYDROLASE 9A1); cellulase/ hydrolase, hydrolyzing O-glycosyl compounds | chr5:20197391-20200288 REVERSE'
		8762_0|path0	Lkgene5019	Potri.014G126900	AT1G70710	CEL1	103.397	26.4033	7.32667	'misc.gluco-, galacto- and mannosidases.endoglucanase'	Symbols: ATGH9B1, CEL1 | ATGH9B1 (ARABIDOPSIS THALIANA GLYCOSYL HYDROLASE 9B1); cellulase/ hydrolase, hydrolyzing O-glycosyl compounds | chr1:26659132-26663010 REVERSE'
		6050_0|path31	Lkgene1637	#N/A	AT5G49720	DEC	98.3	38.7	41.77	'cell wall.cellulose synthesis'	Symbols: ATGH9A1, DEC, KOR, RSW2, IRX2, KOR1 | ATGH9A1 (ARABIDOPSIS THALIANA GLYCOSYL HYDROLASE 9A1); cellulase/ hydrolase, hydrolyzing O-glycosyl compounds | chr5:20197391-20200288 REVERSE'
	2.4.1.13	4691_0|path200	Lkgene23924	Potri.002G202300	AT5G49190	SUS2	1.38667	0.153333	0	'major CHO metabolism.degradation.sucrose.Susy'	Symbols: SUS2, SSA, ATSUS2 | SUS2 (SUCROSE SYNTHASE 2); UDP-glycosyltransferase/ sucrose synthase/ transferase, transferring glycosyl groups | chr5:19943282-19947189 REVERSE'
		4691_0|path263	Lkgene20972	Potri.006G136700	AT5G49190	SUS2	19.65	0.59	0.0133333	'major CHO metabolism.degradation.sucrose.Susy'	'Symbols: SUS2, SSA, ATSUS2 | SUS2 (SUCROSE SYNTHASE 2); UDP-glycosyltransferase/ sucrose synthase/ transferase, transferring glycosyl groups | chr5:19943282-19947189 REVERSE'
		4691_0|path283	Lkgene13682	Potri.002G202300	AT5G49190	SUS2	41.3267	5.08667	3.46667	'major CHO metabolism.degradation.sucrose.Susy'	'Symbols: SUS2, SSA, ATSUS2 | SUS2 (SUCROSE SYNTHASE 2); UDP-glycosyltransferase/ sucrose synthase/ transferase, transferring glycosyl groups | chr5:19943282-19947189 REVERSE'
		4691_0|path4	Lkgene18631	Potri.002G202300	AT5G49190	SUS2	116.31	3.80333	0.443333	'major CHO metabolism.degradation.sucrose.Susy'	'Symbols: SUS2, SSA, ATSUS2 | SUS2 (SUCROSE SYNTHASE 2); UDP-glycosyltransferase/ sucrose synthase/ transferase, transferring glycosyl groups | chr5:19943282-19947189 REVERSE'
		4691_0|path170	Lkgene11143	Potri.002G202300	AT5G49190	SUS2	280.047	14.5633	3.27667	'major CHO metabolism.degradation.sucrose.Susy'	'Symbols: SUS2, SSA, ATSUS2 | SUS2 (SUCROSE SYNTHASE 2); UDP-glycosyltransferase/ sucrose synthase/ transferase, transferring glycosyl groups | chr5:19943282-19947189 REVERSE'
		4691_0|path338	Lkgene26225	Potri.006G136700	AT5G49190	SUS2	2.21333	0.0566667	0	'major CHO metabolism.degradation.sucrose.Susy'	'Symbols: SUS2, SSA, ATSUS2 | SUS2 (SUCROSE SYNTHASE 2); UDP-glycosyltransferase/ sucrose synthase/ transferase, transferring glycosyl groups | chr5:19943282-19947189 REVERSE'
		4691_0|path157	Lkgene20932	Potri.002G202300	AT5G49190	SUS2	0.736667	0.07	0.03	'major CHO metabolism.degradation.sucrose.Susy'	'Symbols: SUS2, SSA, ATSUS2 | SUS2 (SUCROSE SYNTHASE 2); UDP-glycosyltransferase/ sucrose synthase/ transferase, transferring glycosyl groups | chr5:19943282-19947189 REVERSE'
		4691_0|path112	Lkgene24718	Potri.002G202300	AT5G49190	SUS2	12.6933	0.54	0	'major CHO metabolism.degradation.sucrose.Susy'	'Symbols: SUS2, SSA, ATSUS2 | SUS2 (SUCROSE SYNTHASE 2); UDP-glycosyltransferase/ sucrose synthase/ transferase, transferring glycosyl groups | chr5:19943282-19947189 REVERSE'
		4691_0|path275	Lkgene22762	Potri.002G202300	AT5G49190	SUS2	1.80667	0.01	0	'major CHO metabolism.degradation.sucrose.Susy'	'Symbols: SUS2, SSA, ATSUS2 | SUS2 (SUCROSE SYNTHASE 2); UDP-glycosyltransferase/ sucrose synthase/ transferase, transferring glycosyl groups | chr5:19943282-19947189 REVERSE'
		4691_0|path148	Lkgene21355	Potri.006G136700	AT5G49190	SUS2	0.31	0.01	0	'major CHO metabolism.degradation.sucrose.Susy'	'Symbols: SUS2, SSA, ATSUS2 | SUS2 (SUCROSE SYNTHASE 2); UDP-glycosyltransferase/ sucrose synthase/ transferase, transferring glycosyl groups | chr5:19943282-19947189 REVERSE'
		4691_0|path90	Lkgene18758	Potri.002G202300	AT5G49190	SUS2	98.3333	3.93	0.586667	'major CHO metabolism.degradation.sucrose.Susy'	'Symbols: SUS2, SSA, ATSUS2 | SUS2 (SUCROSE SYNTHASE 2); UDP-glycosyltransferase/ sucrose synthase/ transferase, transferring glycosyl groups | chr5:19943282-19947189 REVERSE'
		4691_0|path121	Lkgene30609	Potri.002G202300	AT5G49190	SUS2	1.98667	0.22	0.0166667	'major CHO metabolism.degradation.sucrose.Susy'	'Symbols: SUS2, SSA, ATSUS2 | SUS2 (SUCROSE SYNTHASE 2); UDP-glycosyltransferase/ sucrose synthase/ transferase, transferring glycosyl groups | chr5:19943282-19947189 REVERSE'
		4691_0|path306	Lkgene27112	Potri.002G202300	AT5G49190	SUS2	0.71	0.0866667	0.0533333	'major CHO metabolism.degradation.sucrose.Susy'	'Symbols: SUS2, SSA, ATSUS2 | SUS2 (SUCROSE SYNTHASE 2); UDP-glycosyltransferase/ sucrose synthase/ transferase, transferring glycosyl groups | chr5:19943282-19947189 REVERSE'
		4691_0|path32	Lkgene14559	Potri.002G202300	AT5G49190	SUS2	24.1367	3.00667	0.866667	'major CHO metabolism.degradation.sucrose.Susy'	'Symbols: SUS2, SSA, ATSUS2 | SUS2 (SUCROSE SYNTHASE 2); UDP-glycosyltransferase/ sucrose synthase/ transferase, transferring glycosyl groups | chr5:19943282-19947189 REVERSE'
		4691_0|path86	Lkgene22998	Potri.002G202300	AT5G49190	SUS2	0.26	0.0133333	0	'major CHO metabolism.degradation.sucrose.Susy'	'Symbols: SUS2, SSA, ATSUS2 | SUS2 (SUCROSE SYNTHASE 2); UDP-glycosyltransferase/ sucrose synthase/ transferase, transferring glycosyl groups | chr5:19943282-19947189 REVERSE'
		4691_0|path164	Lkgene24524	Potri.002G202300	AT5G49190	SUS2	0.813333	0.0133333	0	'major CHO metabolism.degradation.sucrose.Susy'	'Symbols: SUS2, SSA, ATSUS2 | SUS2 (SUCROSE SYNTHASE 2); UDP-glycosyltransferase/ sucrose synthase/ transferase, transferring glycosyl groups | chr5:19943282-19947189 REVERSE'
		4691_0|path303	Lkgene27841	Potri.002G202300	AT5G49190	SUS2	37.9167	0.93	0.0533333	'major CHO metabolism.degradation.sucrose.Susy'	'Symbols: SUS2, SSA, ATSUS2 | SUS2 (SUCROSE SYNTHASE 2); UDP-glycosyltransferase/ sucrose synthase/ transferase, transferring glycosyl groups | chr5:19943282-19947189 REVERSE'
		4691_0|path81	Lkgene19296	Potri.006G136700	AT5G49190	SUS2	59.7367	2.03333	0.27	'major CHO metabolism.degradation.sucrose.Susy'	'Symbols: SUS2, SSA, ATSUS2 | SUS2 (SUCROSE SYNTHASE 2); UDP-glycosyltransferase/ sucrose synthase/ transferase, transferring glycosyl groups | chr5:19943282-19947189 REVERSE'
		4691_0|path39	Lkgene15429	Potri.002G202300	AT5G49190	SUS2	17.16	1.94333	1.01	'major CHO metabolism.degradation.sucrose.Susy'	'Symbols: SUS2, SSA, ATSUS2 | SUS2 (SUCROSE SYNTHASE 2); UDP-glycosyltransferase/ sucrose synthase/ transferase, transferring glycosyl groups | chr5:19943282-19947189 REVERSE'
		4691_0|path231	Lkgene26938	Potri.002G202300	AT5G49190	SUS2	5.30333	0.303333	0.0833333	'major CHO metabolism.degradation.sucrose.Susy'	'Symbols: SUS2, SSA, ATSUS2 | SUS2 (SUCROSE SYNTHASE 2); UDP-glycosyltransferase/ sucrose synthase/ transferase, transferring glycosyl groups | chr5:19943282-19947189 REVERSE'
		4691_0|path219	Lkgene28011	#N/A	AT5G49190	SUS2	1.78667	0.14	0.0766667	'major CHO metabolism.degradation.sucrose.Susy'	'Symbols: SUS2, SSA, ATSUS2 | SUS2 (SUCROSE SYNTHASE 2); UDP-glycosyltransferase/ sucrose synthase/ transferase, transferring glycosyl groups | chr5:19943282-19947189 REVERSE'
		4691_0|path59	Lkgene20375	Potri.006G136700	AT3G43190	SUS4	3.19333	0.443333	0.136667	'major CHO metabolism.degradation.sucrose.Susy'	Symbols: SUS4, ATSUS4 | SUS4; UDP-glycosyltransferase/ sucrose synthase/ transferase, transferring glycosyl groups | chr3:15179020-15183989 REVERSE'
		4691_0|path153	Lkgene29157	Potri.006G136700	AT5G49190	SUS2	8.97	0.403333	0.06	'major CHO metabolism.degradation.sucrose.Susy'	Symbols: SUS2, SSA, ATSUS2 | SUS2 (SUCROSE SYNTHASE 2); UDP-glycosyltransferase/ sucrose synthase/ transferase, transferring glycosyl groups | chr5:19943282-19947189 REVERSE'
		4691_0|path194	Lkgene29769	Potri.002G202300	AT5G49190	SUS2	2.56667	0.11	0	'major CHO metabolism.degradation.sucrose.Susy'	'Symbols: SUS2, SSA, ATSUS2 | SUS2 (SUCROSE SYNTHASE 2); UDP-glycosyltransferase/ sucrose synthase/ transferase, transferring glycosyl groups | chr5:19943282-19947189 REVERSE'
		4691_0|path107	Lkgene13669	#N/A	AT5G49190	SUS2	39.0233	6.57	1.25333	'major CHO metabolism.degradation.sucrose.Susy'	'Symbols: SUS2, SSA, ATSUS2 | SUS2 (SUCROSE SYNTHASE 2); UDP-glycosyltransferase/ sucrose synthase/ transferase, transferring glycosyl groups | chr5:19943282-19947189 REVERSE'
		4691_0|path290	Lkgene23933	Potri.006G136700	AT3G43190	SUS4	0.906667	0	0	'major CHO metabolism.degradation.sucrose.Susy'	'Symbols: SUS4, ATSUS4 | SUS4; UDP-glycosyltransferase/ sucrose synthase/ transferase, transferring glycosyl groups | chr3:15179020-15183989 REVERSE'
		4691_0|path244	Lkgene18607	Potri.006G136700	AT5G49190	SUS2	40.08	1.62333	0.206667	'major CHO metabolism.degradation.sucrose.Susy'	'Symbols: SUS2, SSA, ATSUS2 | SUS2 (SUCROSE SYNTHASE 2); UDP-glycosyltransferase/ sucrose synthase/ transferase, transferring glycosyl groups | chr5:19943282-19947189 REVERSE'
		4691_0|path299	Lkgene20973	Potri.002G202300	AT5G49190	SUS2	7.26667	0.373333	0.0333333	'major CHO metabolism.degradation.sucrose.Susy'	'Symbols: SUS2, SSA, ATSUS2 | SUS2 (SUCROSE SYNTHASE 2); UDP-glycosyltransferase/ sucrose synthase/ transferase, transferring glycosyl groups | chr5:19943282-19947189 REVERSE'
		4691_0|path120	Lkgene29523	Potri.002G202300	AT5G49190	SUS2	1.49667	0.0466667	0	'major CHO metabolism.degradation.sucrose.Susy'	Symbols: SUS2, SSA, ATSUS2 | SUS2 (SUCROSE SYNTHASE 2); UDP-glycosyltransferase/ sucrose synthase/ transferase, transferring glycosyl groups | chr5:19943282-19947189 REVERSE'
		4691_0|path376	Lkgene27829	Potri.002G202300	AT5G49190	SUS2	2.72667	0.0766667	0.0266667	'major CHO metabolism.degradation.sucrose.Susy'	'Symbols: SUS2, SSA, ATSUS2 | SUS2 (SUCROSE SYNTHASE 2); UDP-glycosyltransferase/ sucrose synthase/ transferase, transferring glycosyl groups | chr5:19943282-19947189 REVERSE'
		4691_0|path140	Lkgene28287	Potri.002G202300	AT5G49190	SUS2	1.89667	0.0766667	0	'major CHO metabolism.degradation.sucrose.Susy'	'Symbols: SUS2, SSA, ATSUS2 | SUS2 (SUCROSE SYNTHASE 2); UDP-glycosyltransferase/ sucrose synthase/ transferase, transferring glycosyl groups | chr5:19943282-19947189 REVERSE'
		4691_0|path67	Lkgene27499	Potri.002G202300	AT5G49190	SUS2	3.59333	0.09	0	'major CHO metabolism.degradation.sucrose.Susy'	'Symbols: SUS2, SSA, ATSUS2 | SUS2 (SUCROSE SYNTHASE 2); UDP-glycosyltransferase/ sucrose synthase/ transferase, transferring glycosyl groups | chr5:19943282-19947189 REVERSE'
		4691_0|path83	Lkgene544	Potri.002G202300	AT5G49190	SUS2	541.71	29.1833	135.237	'major CHO metabolism.degradation.sucrose.Susy'	'Symbols: SUS2, SSA, ATSUS2 | SUS2 (SUCROSE SYNTHASE 2); UDP-glycosyltransferase/ sucrose synthase/ transferase, transferring glycosyl groups | chr5:19943282-19947189 REVERSE'
		4691_0|path357	Lkgene30404	Potri.002G202300	AT5G49190	SUS2	0.353333	0.01	0	'major CHO metabolism.degradation.sucrose.Susy'	'Symbols: SUS2, SSA, ATSUS2 | SUS2 (SUCROSE SYNTHASE 2); UDP-glycosyltransferase/ sucrose synthase/ transferase, transferring glycosyl groups | chr5:19943282-19947189 REVERSE'
		4691_0|path372	Lkgene21078	Potri.002G202300	AT5G49190	SUS2	14.13	0.476667	0.0566667	'major CHO metabolism.degradation.sucrose.Susy'	'Symbols: SUS2, SSA, ATSUS2 | SUS2 (SUCROSE SYNTHASE 2); UDP-glycosyltransferase/ sucrose synthase/ transferase, transferring glycosyl groups | chr5:19943282-19947189 REVERSE'
		4691_0|path182	Lkgene18875	Potri.002G202300	AT5G49190	SUS2	10.1067	1.35333	0.18	'major CHO metabolism.degradation.sucrose.Susy'	'Symbols: SUS2, SSA, ATSUS2 | SUS2 (SUCROSE SYNTHASE 2); UDP-glycosyltransferase/ sucrose synthase/ transferase, transferring glycosyl groups | chr5:19943282-19947189 REVERSE'
		4691_0|path139	Lkgene21523	Potri.006G136700	AT3G43190	SUS4	9.43	0.646667	0.05	'major CHO metabolism.degradation.sucrose.Susy'	Symbols: SUS4, ATSUS4 | SUS4; UDP-glycosyltransferase/ sucrose synthase/ transferase, transferring glycosyl groups | chr3:15179020-15183989 REVERSE'
		4691_0|path217	Lkgene24411	Potri.002G202300	AT5G49190	SUS2	3.07667	0.416667	0.0533333	'major CHO metabolism.degradation.sucrose.Susy'	'Symbols: SUS2, SSA, ATSUS2 | SUS2 (SUCROSE SYNTHASE 2); UDP-glycosyltransferase/ sucrose synthase/ transferase, transferring glycosyl groups | chr5:19943282-19947189 REVERSE'
		4691_0|path130	Lkgene19930	Potri.002G202300	AT5G49190	SUS2	21.4867	1.06	0.223333	'major CHO metabolism.degradation.sucrose.Susy'	'Symbols: SUS2, SSA, ATSUS2 | SUS2 (SUCROSE SYNTHASE 2); UDP-glycosyltransferase/ sucrose synthase/ transferase, transferring glycosyl groups | chr5:19943282-19947189 REVERSE'
		4691_0|path188	Lkgene12075	Potri.002G202300	AT5G49190	SUS2	35.49	5.13667	2.95	'major CHO metabolism.degradation.sucrose.Susy'	'Symbols: SUS2, SSA, ATSUS2 | SUS2 (SUCROSE SYNTHASE 2); UDP-glycosyltransferase/ sucrose synthase/ transferase, transferring glycosyl groups | chr5:19943282-19947189 REVERSE'
		4691_0|path335	Lkgene15413	Potri.006G136700	AT5G49190	SUS2	42.13	3.49333	0.833333	'major CHO metabolism.degradation.sucrose.Susy'	'Symbols: SUS2, SSA, ATSUS2 | SUS2 (SUCROSE SYNTHASE 2); UDP-glycosyltransferase/ sucrose synthase/ transferase, transferring glycosyl groups | chr5:19943282-19947189 REVERSE'
		8166_0|path0	Lkgene11869	Potri.012G037200	AT3G43190	SUS4	0.09	90.7333	2.87	'major CHO metabolism.degradation.sucrose.Susy'	'Symbols: SUS4, ATSUS4 | SUS4; UDP-glycosyltransferase/ sucrose synthase/ transferase, transferring glycosyl groups | chr3:15179020-15183989 REVERSE'
		4691_0|path117	Lkgene30441	Potri.018G063500	AT5G49190	SUS2	0.473333	0	0	'major CHO metabolism.degradation.sucrose.Susy'	'Symbols: SUS2, SSA, ATSUS2 | SUS2 (SUCROSE SYNTHASE 2); UDP-glycosyltransferase/ sucrose synthase/ transferase, transferring glycosyl groups | chr5:19943282-19947189 REVERSE'
		4691_0|path256	Lkgene13379	#N/A	AT5G49190	SUS2	139.553	8.64667	2.04667	'major CHO metabolism.degradation.sucrose.Susy'	'Symbols: SUS2, SSA, ATSUS2 | SUS2 (SUCROSE SYNTHASE 2); UDP-glycosyltransferase/ sucrose synthase/ transferase, transferring glycosyl groups | chr5:19943282-19947189 REVERSE'
		4691_0|path82	Lkgene28001	Potri.002G202300	AT5G49190	SUS2	5.14333	0.556667	0.106667	'major CHO metabolism.degradation.sucrose.Susy'	'Symbols: SUS2, SSA, ATSUS2 | SUS2 (SUCROSE SYNTHASE 2); UDP-glycosyltransferase/ sucrose synthase/ transferase, transferring glycosyl groups | chr5:19943282-19947189 REVERSE'
		4691_0|path294	Lkgene20854	Potri.006G136700	AT5G49190	SUS2	1.15	0.02	0.0166667	'major CHO metabolism.degradation.sucrose.Susy'	'Symbols: SUS2, SSA, ATSUS2 | SUS2 (SUCROSE SYNTHASE 2); UDP-glycosyltransferase/ sucrose synthase/ transferase, transferring glycosyl groups | chr5:19943282-19947189 REVERSE'
		4691_0|path208	Lkgene4781	Potri.002G202300	AT5G49190	SUS2	139.667	16.1767	9.84667	'major CHO metabolism.degradation.sucrose.Susy'	'Symbols: SUS2, SSA, ATSUS2 | SUS2 (SUCROSE SYNTHASE 2); UDP-glycosyltransferase/ sucrose synthase/ transferase, transferring glycosyl groups | chr5:19943282-19947189 REVERSE'
		4691_0|path147	Lkgene26247	#N/A	AT5G49190	SUS2	8.38333	0.42	0	'major CHO metabolism.degradation.sucrose.Susy'	'Symbols: SUS2, SSA, ATSUS2 | SUS2 (SUCROSE SYNTHASE 2); UDP-glycosyltransferase/ sucrose synthase/ transferase, transferring glycosyl groups | chr5:19943282-19947189 REVERSE'
		4691_0|path14	Lkgene22468	Potri.002G202300	AT5G49190	SUS2	3.18333	0.156667	0	'major CHO metabolism.degradation.sucrose.Susy'	'Symbols: SUS2, SSA, ATSUS2 | SUS2 (SUCROSE SYNTHASE 2); UDP-glycosyltransferase/ sucrose synthase/ transferase, transferring glycosyl groups | chr5:19943282-19947189 REVERSE'
		4691_0|path340	Lkgene14266	Potri.018G063500	AT5G49190	SUS2	8.68333	1.1	0.823333	'major CHO metabolism.degradation.sucrose.Susy'	'Symbols: SUS2, SSA, ATSUS2 | SUS2 (SUCROSE SYNTHASE 2); UDP-glycosyltransferase/ sucrose synthase/ transferase, transferring glycosyl groups | chr5:19943282-19947189 REVERSE'
		4691_0|path347	Lkgene15135	Potri.002G202300	AT5G49190	SUS2	209.73	10.94	1.24	'major CHO metabolism.degradation.sucrose.Susy'	'Symbols: SUS2, SSA, ATSUS2 | SUS2 (SUCROSE SYNTHASE 2); UDP-glycosyltransferase/ sucrose synthase/ transferase, transferring glycosyl groups | chr5:19943282-19947189 REVERSE'
		4691_0|path259	Lkgene15023	Potri.002G202300	AT5G49190	SUS2	61.4767	4.30667	0.913333	'major CHO metabolism.degradation.sucrose.Susy'	'Symbols: SUS2, SSA, ATSUS2 | SUS2 (SUCROSE SYNTHASE 2); UDP-glycosyltransferase/ sucrose synthase/ transferase, transferring glycosyl groups | chr5:19943282-19947189 REVERSE'
		4691_0|path209	Lkgene24673	Potri.006G136700	AT5G49190	SUS2	16.7567	0.583333	0.0166667	'major CHO metabolism.degradation.sucrose.Susy'	'Symbols: SUS2, SSA, ATSUS2 | SUS2 (SUCROSE SYNTHASE 2); UDP-glycosyltransferase/ sucrose synthase/ transferase, transferring glycosyl groups | chr5:19943282-19947189 REVERSE'
		6345_0|path12	Lkgene19710	Potri.010G097200	AT1G10850	SUS2	10.5267	0.0466667	0.866667	'signalling.receptor kinases.leucine rich repeat III'	'ATP binding / protein binding / protein kinase/ protein serine/threonine kinase | chr1:3611747-3614613 FORWARD'
		4691_0|path314	Lkgene29143	Potri.002G202300	AT5G49190	SUS2	5.02333	0.163333	0	'major CHO metabolism.degradation.sucrose.Susy'	'Symbols: SUS2, SSA, ATSUS2 | SUS2 (SUCROSE SYNTHASE 2); UDP-glycosyltransferase/ sucrose synthase/ transferase, transferring glycosyl groups | chr5:19943282-19947189 REVERSE'
		4691_0|path159	Lkgene20635	Potri.002G202300	AT5G49190	SUS2	1.42667	0.0533333	0.03	'major CHO metabolism.degradation.sucrose.Susy'	'Symbols: SUS2, SSA, ATSUS2 | SUS2 (SUCROSE SYNTHASE 2); UDP-glycosyltransferase/ sucrose synthase/ transferase, transferring glycosyl groups | chr5:19943282-19947189 REVERSE'
		4691_0|path77	Lkgene22439	#N/A	AT5G49190	SUS2	1.74	0.09	0	'major CHO metabolism.degradation.sucrose.Susy'	'Symbols: SUS2, SSA, ATSUS2 | SUS2 (SUCROSE SYNTHASE 2); UDP-glycosyltransferase/ sucrose synthase/ transferase, transferring glycosyl groups | chr5:19943282-19947189 REVERSE'
		4691_0|path119	Lkgene11959	Potri.006G136700	AT5G49190	SUS2	169.703	10.0567	2.59667	'major CHO metabolism.degradation.sucrose.Susy'	'Symbols: SUS2, SSA, ATSUS2 | SUS2 (SUCROSE SYNTHASE 2); UDP-glycosyltransferase/ sucrose synthase/ transferase, transferring glycosyl groups | chr5:19943282-19947189 REVERSE'
		6345_0|path14	Lkgene7563	Potri.010G097200	AT1G10850	SUS2	151.147	6.24	8.40667	'signalling.receptor kinases.leucine rich repeat III'	'ATP binding / protein binding / protein kinase/ protein serine/threonine kinase | chr1:3611747-3614613 FORWARD'
		4691_0|path268	Lkgene21704	Potri.018G063500	AT5G49190	SUS2	2.89333	0.176667	0	'major CHO metabolism.degradation.sucrose.Susy'	'Symbols: SUS2, SSA, ATSUS2 | SUS2 (SUCROSE SYNTHASE 2); UDP-glycosyltransferase/ sucrose synthase/ transferase, transferring glycosyl groups | chr5:19943282-19947189 REVERSE'
		4691_0|path233	Lkgene14486	Potri.002G202300	AT5G49190	SUS2	193.643	16.8567	1.21667	'major CHO metabolism.degradation.sucrose.Susy'	'Symbols: SUS2, SSA, ATSUS2 | SUS2 (SUCROSE SYNTHASE 2); UDP-glycosyltransferase/ sucrose synthase/ transferase, transferring glycosyl groups | chr5:19943282-19947189 REVERSE'
		4691_0|path258	Lkgene26797	Potri.002G202300	AT5G49190	SUS2	14.4433	0.513333	0.05	'major CHO metabolism.degradation.sucrose.Susy'	'Symbols: SUS2, SSA, ATSUS2 | SUS2 (SUCROSE SYNTHASE 2); UDP-glycosyltransferase/ sucrose synthase/ transferase, transferring glycosyl groups | chr5:19943282-19947189 REVERSE'
		4691_0|path237	Lkgene16931	Potri.002G202300	AT5G49190	SUS2	15.5367	1.79333	0.706667	'major CHO metabolism.degradation.sucrose.Susy'	'Symbols: SUS2, SSA, ATSUS2 | SUS2 (SUCROSE SYNTHASE 2); UDP-glycosyltransferase/ sucrose synthase/ transferase, transferring glycosyl groups | chr5:19943282-19947189 REVERSE'
		4691_0|path69	Lkgene21834	Potri.002G202300	AT5G49190	SUS2	0.36	0	0	'major CHO metabolism.degradation.sucrose.Susy'	'Symbols: SUS2, SSA, ATSUS2 | SUS2 (SUCROSE SYNTHASE 2); UDP-glycosyltransferase/ sucrose synthase/ transferase, transferring glycosyl groups | chr5:19943282-19947189 REVERSE'
		4691_0|path48	Lkgene17532	Potri.002G202300	AT5G49190	SUS2	89.4633	4.03333	0.77	'major CHO metabolism.degradation.sucrose.Susy'	'Symbols: SUS2, SSA, ATSUS2 | SUS2 (SUCROSE SYNTHASE 2); UDP-glycosyltransferase/ sucrose synthase/ transferase, transferring glycosyl groups | chr5:19943282-19947189 REVERSE'
		4691_0|path332	Lkgene20282	Potri.002G202300	AT5G49190	SUS2	78.57	3.01667	0.373333	'major CHO metabolism.degradation.sucrose.Susy'	'Symbols: SUS2, SSA, ATSUS2 | SUS2 (SUCROSE SYNTHASE 2); UDP-glycosyltransferase/ sucrose synthase/ transferase, transferring glycosyl groups | chr5:19943282-19947189 REVERSE'
		4691_0|path235	Lkgene20572	Potri.002G202300	AT5G49190	SUS2	5.63667	0.633333	0.173333	'major CHO metabolism.degradation.sucrose.Susy'	'Symbols: SUS2, SSA, ATSUS2 | SUS2 (SUCROSE SYNTHASE 2); UDP-glycosyltransferase/ sucrose synthase/ transferase, transferring glycosyl groups | chr5:19943282-19947189 REVERSE'
		4691_0|path20	Lkgene20268	Potri.002G202300	AT5G49190	SUS2	14.8733	0.77	0.103333	'major CHO metabolism.degradation.sucrose.Susy'	'Symbols: SUS2, SSA, ATSUS2 | SUS2 (SUCROSE SYNTHASE 2); UDP-glycosyltransferase/ sucrose synthase/ transferase, transferring glycosyl groups | chr5:19943282-19947189 REVERSE'
		4691_0|path166	Lkgene20094	Potri.002G202300	AT5G49190	SUS2	6.50667	0.803333	0.403333	'major CHO metabolism.degradation.sucrose.Susy'	'Symbols: SUS2, SSA, ATSUS2 | SUS2 (SUCROSE SYNTHASE 2); UDP-glycosyltransferase/ sucrose synthase/ transferase, transferring glycosyl groups | chr5:19943282-19947189 REVERSE'
		4691_0|path328	Lkgene26017	Potri.006G136700	AT5G49190	SUS2	13.4333	0.99	0.133333	'major CHO metabolism.degradation.sucrose.Susy'	'Symbols: SUS2, SSA, ATSUS2 | SUS2 (SUCROSE SYNTHASE 2); UDP-glycosyltransferase/ sucrose synthase/ transferase, transferring glycosyl groups | chr5:19943282-19947189 REVERSE'
		4691_0|path363	Lkgene24626	Potri.002G202300	AT5G49190	SUS2	18.7567	2.09667	0	'major CHO metabolism.degradation.sucrose.Susy'	'Symbols: SUS2, SSA, ATSUS2 | SUS2 (SUCROSE SYNTHASE 2); UDP-glycosyltransferase/ sucrose synthase/ transferase, transferring glycosyl groups | chr5:19943282-19947189 REVERSE'
		4691_0|path257	Lkgene18664	Potri.002G202300	AT5G49190	SUS2	1.62667	0.36	0.19	'major CHO metabolism.degradation.sucrose.Susy'	'Symbols: SUS2, SSA, ATSUS2 | SUS2 (SUCROSE SYNTHASE 2); UDP-glycosyltransferase/ sucrose synthase/ transferase, transferring glycosyl groups | chr5:19943282-19947189 REVERSE'
		4691_0|path322	Lkgene24530	Potri.002G202300	AT5G49190	SUS2	0.326667	0	0	'major CHO metabolism.degradation.sucrose.Susy'	'Symbols: SUS2, SSA, ATSUS2 | SUS2 (SUCROSE SYNTHASE 2); UDP-glycosyltransferase/ sucrose synthase/ transferase, transferring glycosyl groups | chr5:19943282-19947189 REVERSE'
		4691_0|path64	Lkgene24374	Potri.002G202300	AT5G49190	SUS2	0.283333	0.01	0	'major CHO metabolism.degradation.sucrose.Susy'	'Symbols: SUS2, SSA, ATSUS2 | SUS2 (SUCROSE SYNTHASE 2); UDP-glycosyltransferase/ sucrose synthase/ transferase, transferring glycosyl groups | chr5:19943282-19947189 REVERSE'
		4691_0|path369	Lkgene15715	Potri.002G202300	AT5G49190	SUS2	57.1067	3.12333	0.713333	'major CHO metabolism.degradation.sucrose.Susy'	'Symbols: SUS2, SSA, ATSUS2 | SUS2 (SUCROSE SYNTHASE 2); UDP-glycosyltransferase/ sucrose synthase/ transferase, transferring glycosyl groups | chr5:19943282-19947189 REVERSE'
		4691_0|path365	Lkgene21428	Potri.002G202300	AT5G49190	SUS2	0.486667	0.0133333	0.0133333	'major CHO metabolism.degradation.sucrose.Susy'	'Symbols: SUS2, SSA, ATSUS2 | SUS2 (SUCROSE SYNTHASE 2); UDP-glycosyltransferase/ sucrose synthase/ transferase, transferring glycosyl groups | chr5:19943282-19947189 REVERSE'
		4691_0|path211	Lkgene28887	Potri.002G202300	AT5G49190	SUS2	0.703333	0	0	'major CHO metabolism.degradation.sucrose.Susy'	'Symbols: SUS2, SSA, ATSUS2 | SUS2 (SUCROSE SYNTHASE 2); UDP-glycosyltransferase/ sucrose synthase/ transferase, transferring glycosyl groups | chr5:19943282-19947189 REVERSE'
		4691_0|path330	Lkgene20118	Potri.002G202300	AT5G49190	SUS2	58.4933	2.36	0.243333	'major CHO metabolism.degradation.sucrose.Susy'	'Symbols: SUS2, SSA, ATSUS2 | SUS2 (SUCROSE SYNTHASE 2); UDP-glycosyltransferase/ sucrose synthase/ transferase, transferring glycosyl groups | chr5:19943282-19947189 REVERSE'
		4691_0|path49	Lkgene11916	Potri.002G202300	AT5G49190	SUS2	26.7067	3.77	2.50667	'major CHO metabolism.degradation.sucrose.Susy'	'Symbols: SUS2, SSA, ATSUS2 | SUS2 (SUCROSE SYNTHASE 2); UDP-glycosyltransferase/ sucrose synthase/ transferase, transferring glycosyl groups | chr5:19943282-19947189 REVERSE'
		4691_0|path381	Lkgene23062	Potri.002G202300	AT5G49190	SUS2	21.2967	1.99667	0	'major CHO metabolism.degradation.sucrose.Susy'	'Symbols: SUS2, SSA, ATSUS2 | SUS2 (SUCROSE SYNTHASE 2); UDP-glycosyltransferase/ sucrose synthase/ transferase, transferring glycosyl groups | chr5:19943282-19947189 REVERSE'
		4691_0|path127	Lkgene24746	#N/A	AT5G49190	SUS2	0.243333	0	0	'major CHO metabolism.degradation.sucrose.Susy'	'Symbols: SUS2, SSA, ATSUS2 | SUS2 (SUCROSE SYNTHASE 2); UDP-glycosyltransferase/ sucrose synthase/ transferase, transferring glycosyl groups | chr5:19943282-19947189 REVERSE'
		4691_0|path304	Lkgene22932	#N/A	AT5G49190	SUS2	0.406667	0.0166667	0	'major CHO metabolism.degradation.sucrose.Susy'	'Symbols: SUS2, SSA, ATSUS2 | SUS2 (SUCROSE SYNTHASE 2); UDP-glycosyltransferase/ sucrose synthase/ transferase, transferring glycosyl groups | chr5:19943282-19947189 REVERSE'
		4691_0|path128	Lkgene28273	#N/A	AT5G49190	SUS2	0.926667	0.04	0	'major CHO metabolism.degradation.sucrose.Susy'	'Symbols: SUS2, SSA, ATSUS2 | SUS2 (SUCROSE SYNTHASE 2); UDP-glycosyltransferase/ sucrose synthase/ transferase, transferring glycosyl groups | chr5:19943282-19947189 REVERSE'
		4691_0|path115	Lkgene24456	Potri.006G136700	AT5G49190	SUS2	9.92	0.486667	0.0333333	'major CHO metabolism.degradation.sucrose.Susy'	'Symbols: SUS2, SSA, ATSUS2 | SUS2 (SUCROSE SYNTHASE 2); UDP-glycosyltransferase/ sucrose synthase/ transferase, transferring glycosyl groups | chr5:19943282-19947189 REVERSE'
		4691_0|path341	Lkgene16634	Potri.002G202300	AT5G49190	SUS2	17.72	2.83667	0.613333	'major CHO metabolism.degradation.sucrose.Susy'	'Symbols: SUS2, SSA, ATSUS2 | SUS2 (SUCROSE SYNTHASE 2); UDP-glycosyltransferase/ sucrose synthase/ transferase, transferring glycosyl groups | chr5:19943282-19947189 REVERSE'
		4691_0|path277	Lkgene22628	#N/A	AT5G49190	SUS2	0.243333	0.0133333	0	'major CHO metabolism.degradation.sucrose.Susy'	'Symbols: SUS2, SSA, ATSUS2 | SUS2 (SUCROSE SYNTHASE 2); UDP-glycosyltransferase/ sucrose synthase/ transferase, transferring glycosyl groups | chr5:19943282-19947189 REVERSE'
		4691_0|path215	Lkgene20443	#N/A	AT5G49190	SUS2	3.24333	0.406667	0.0533333	'major CHO metabolism.degradation.sucrose.Susy'	'Symbols: SUS2, SSA, ATSUS2 | SUS2 (SUCROSE SYNTHASE 2); UDP-glycosyltransferase/ sucrose synthase/ transferase, transferring glycosyl groups | chr5:19943282-19947189 REVERSE'
		4691_0|path142	Lkgene16268	#N/A	AT5G49190	SUS2	133.46	12.4033	0.893333	'major CHO metabolism.degradation.sucrose.Susy'	'Symbols: SUS2, SSA, ATSUS2 | SUS2 (SUCROSE SYNTHASE 2); UDP-glycosyltransferase/ sucrose synthase/ transferase, transferring glycosyl groups | chr5:19943282-19947189 REVERSE'
		4691_0|path146	Lkgene30382	Potri.018G063500	AT5G49190	SUS2	8.53333	0.466667	0.196667	'major CHO metabolism.degradation.sucrose.Susy'	'Symbols: SUS2, SSA, ATSUS2 | SUS2 (SUCROSE SYNTHASE 2); UDP-glycosyltransferase/ sucrose synthase/ transferase, transferring glycosyl groups | chr5:19943282-19947189 REVERSE'
		4691_0|path126	Lkgene15476	Potri.002G202300	AT5G49190	SUS2	227.68	17.42	0.943333	'major CHO metabolism.degradation.sucrose.Susy'	'Symbols: SUS2, SSA, ATSUS2 | SUS2 (SUCROSE SYNTHASE 2); UDP-glycosyltransferase/ sucrose synthase/ transferase, transferring glycosyl groups | chr5:19943282-19947189 REVERSE'
		4691_0|path354	Lkgene17199	Potri.002G202300	AT5G49190	SUS2	5.67333	0.42	0.503333	'major CHO metabolism.degradation.sucrose.Susy'	'Symbols: SUS2, SSA, ATSUS2 | SUS2 (SUCROSE SYNTHASE 2); UDP-glycosyltransferase/ sucrose synthase/ transferase, transferring glycosyl groups | chr5:19943282-19947189 REVERSE'
		4691_0|path114	Lkgene20948	#N/A	AT5G49190	SUS2	4.44	0.453333	0.143333	'major CHO metabolism.degradation.sucrose.Susy'	'Symbols: SUS2, SSA, ATSUS2 | SUS2 (SUCROSE SYNTHASE 2); UDP-glycosyltransferase/ sucrose synthase/ transferase, transferring glycosyl groups | chr5:19943282-19947189 REVERSE'
		4691_0|path301	Lkgene21867	Potri.002G202300	AT5G49190	SUS2	0.723333	0.02	0	'major CHO metabolism.degradation.sucrose.Susy'	'Symbols: SUS2, SSA, ATSUS2 | SUS2 (SUCROSE SYNTHASE 2); UDP-glycosyltransferase/ sucrose synthase/ transferase, transferring glycosyl groups | chr5:19943282-19947189 REVERSE'
		4691_0|path177	Lkgene28206	#N/A	AT5G49190	SUS2	2.63667	0.1	0.13	'major CHO metabolism.degradation.sucrose.Susy'	'Symbols: SUS2, SSA, ATSUS2 | SUS2 (SUCROSE SYNTHASE 2); UDP-glycosyltransferase/ sucrose synthase/ transferase, transferring glycosyl groups | chr5:19943282-19947189 REVERSE'
		4691_0|path79	Lkgene15079	#N/A	AT5G49190	SUS2	317.227	13.4133	1.28333	'major CHO metabolism.degradation.sucrose.Susy'	'Symbols: SUS2, SSA, ATSUS2 | SUS2 (SUCROSE SYNTHASE 2); UDP-glycosyltransferase/ sucrose synthase/ transferase, transferring glycosyl groups | chr5:19943282-19947189 REVERSE'
		4691_0|path13	Lkgene7983	Potri.002G202300	AT5G49190	SUS2	46.63	8.2	4.98	'major CHO metabolism.degradation.sucrose.Susy'	'Symbols: SUS2, SSA, ATSUS2 | SUS2 (SUCROSE SYNTHASE 2); UDP-glycosyltransferase/ sucrose synthase/ transferase, transferring glycosyl groups | chr5:19943282-19947189 REVERSE'
		4691_0|path44	Lkgene26941	#N/A	AT5G49190	SUS2	6.06667	0.236667	0.02	'major CHO metabolism.degradation.sucrose.Susy'	'Symbols: SUS2, SSA, ATSUS2 | SUS2 (SUCROSE SYNTHASE 2); UDP-glycosyltransferase/ sucrose synthase/ transferase, transferring glycosyl groups | chr5:19943282-19947189 REVERSE'
		6345_0|path9	Lkgene19254	#N/A	AT1G10850	SUS2	6.42333	0.636667	0.413333	'signalling.receptor kinases.leucine rich repeat III'	'ATP binding / protein binding / protein kinase/ protein serine/threonine kinase | chr1:3611747-3614613 FORWARD'
		4691_0|path289	Lkgene16854	Potri.002G202300	AT5G49190	SUS2	135.493	4.52	0.863333	'major CHO metabolism.degradation.sucrose.Susy'	'Symbols: SUS2, SSA, ATSUS2 | SUS2 (SUCROSE SYNTHASE 2); UDP-glycosyltransferase/ sucrose synthase/ transferase, transferring glycosyl groups | chr5:19943282-19947189 REVERSE'
		4691_0|path123	Lkgene19376	Potri.006G136700	AT5G49190	SUS2	8.39	0.896667	0.29	'major CHO metabolism.degradation.sucrose.Susy'	'Symbols: SUS2, SSA, ATSUS2 | SUS2 (SUCROSE SYNTHASE 2); UDP-glycosyltransferase/ sucrose synthase/ transferase, transferring glycosyl groups | chr5:19943282-19947189 REVERSE'
		4691_0|path158	Lkgene17101	Potri.002G202300	AT5G49190	SUS2	14.14	1.52667	0.456667	'major CHO metabolism.degradation.sucrose.Susy'	'Symbols: SUS2, SSA, ATSUS2 | SUS2 (SUCROSE SYNTHASE 2); UDP-glycosyltransferase/ sucrose synthase/ transferase, transferring glycosyl groups | chr5:19943282-19947189 REVERSE'
		4691_0|path144	Lkgene13880	Potri.002G202300	AT5G49190	SUS2	32	3.36667	1.56	'major CHO metabolism.degradation.sucrose.Susy'	'Symbols: SUS2, SSA, ATSUS2 | SUS2 (SUCROSE SYNTHASE 2); UDP-glycosyltransferase/ sucrose synthase/ transferase, transferring glycosyl groups | chr5:19943282-19947189 REVERSE'
		4691_0|path95	Lkgene22893	Potri.002G202300	AT5G49190	SUS2	0.67	0.0333333	0	'major CHO metabolism.degradation.sucrose.Susy'	'Symbols: SUS2, SSA, ATSUS2 | SUS2 (SUCROSE SYNTHASE 2); UDP-glycosyltransferase/ sucrose synthase/ transferase, transferring glycosyl groups | chr5:19943282-19947189 REVERSE'
		4691_0|path278	Lkgene20392	Potri.002G202300	AT5G49190	SUS2	1.72	0.13	0.03	'major CHO metabolism.degradation.sucrose.Susy'	'Symbols: SUS2, SSA, ATSUS2 | SUS2 (SUCROSE SYNTHASE 2); UDP-glycosyltransferase/ sucrose synthase/ transferase, transferring glycosyl groups | chr5:19943282-19947189 REVERSE'
		4691_0|path27	Lkgene19098	Potri.002G202300	AT5G49190	SUS2	71.1633	3.13667	0.276667	'major CHO metabolism.degradation.sucrose.Susy'	'Symbols: SUS2, SSA, ATSUS2 | SUS2 (SUCROSE SYNTHASE 2); UDP-glycosyltransferase/ sucrose synthase/ transferase, transferring glycosyl groups | chr5:19943282-19947189 REVERSE'
		4691_0|path7	Lkgene7605	#N/A	AT5G49190	SUS2	87.32	10.67	4.71333	'major CHO metabolism.degradation.sucrose.Susy'	'Symbols: SUS2, SSA, ATSUS2 | SUS2 (SUCROSE SYNTHASE 2); UDP-glycosyltransferase/ sucrose synthase/ transferase, transferring glycosyl groups | chr5:19943282-19947189 REVERSE'
		4691_0|path352	Lkgene30670	Potri.018G063500	AT5G49190	SUS2	3.75667	0	0	'major CHO metabolism.degradation.sucrose.Susy'	'Symbols: SUS2, SSA, ATSUS2 | SUS2 (SUCROSE SYNTHASE 2); UDP-glycosyltransferase/ sucrose synthase/ transferase, transferring glycosyl groups | chr5:19943282-19947189 REVERSE'
		4691_0|path129	Lkgene24658	Potri.002G202300	AT5G49190	SUS2	0.886667	0.06	0	'major CHO metabolism.degradation.sucrose.Susy'	'Symbols: SUS2, SSA, ATSUS2 | SUS2 (SUCROSE SYNTHASE 2); UDP-glycosyltransferase/ sucrose synthase/ transferase, transferring glycosyl groups | chr5:19943282-19947189 REVERSE'
		4691_0|path97	Lkgene24898	Potri.002G202300	AT5G49190	SUS2	34.4567	1.54	0.203333	'major CHO metabolism.degradation.sucrose.Susy'	'Symbols: SUS2, SSA, ATSUS2 | SUS2 (SUCROSE SYNTHASE 2); UDP-glycosyltransferase/ sucrose synthase/ transferase, transferring glycosyl groups | chr5:19943282-19947189 REVERSE'
		4691_0|path25	Lkgene18806	#N/A	AT5G49190	SUS2	5.32	0.433333	0.18	'major CHO metabolism.degradation.sucrose.Susy'	'Symbols: SUS2, SSA, ATSUS2 | SUS2 (SUCROSE SYNTHASE 2); UDP-glycosyltransferase/ sucrose synthase/ transferase, transferring glycosyl groups | chr5:19943282-19947189 REVERSE'
		4691_0|path346	Lkgene16006	Potri.002G202300	AT5G49190	SUS2	163.507	12.4833	0.54	'major CHO metabolism.degradation.sucrose.Susy'	'Symbols: SUS2, SSA, ATSUS2 | SUS2 (SUCROSE SYNTHASE 2); UDP-glycosyltransferase/ sucrose synthase/ transferase, transferring glycosyl groups | chr5:19943282-19947189 REVERSE'
		4691_0|path380	Lkgene20751	#N/A	AT5G49190	SUS2	0.5	0.0166667	0.0366667	'major CHO metabolism.degradation.sucrose.Susy'	'Symbols: SUS2, SSA, ATSUS2 | SUS2 (SUCROSE SYNTHASE 2); UDP-glycosyltransferase/ sucrose synthase/ transferase, transferring glycosyl groups | chr5:19943282-19947189 REVERSE'
		4691_0|path253	Lkgene22026	Potri.002G202300	AT5G49190	SUS2	0.526667	0	0	'major CHO metabolism.degradation.sucrose.Susy'	'Symbols: SUS2, SSA, ATSUS2 | SUS2 (SUCROSE SYNTHASE 2); UDP-glycosyltransferase/ sucrose synthase/ transferase, transferring glycosyl groups | chr5:19943282-19947189 REVERSE'
		4691_0|path319	Lkgene23212	Potri.002G202300	AT5G49190	SUS2	0.226667	0	0	'major CHO metabolism.degradation.sucrose.Susy'	'Symbols: SUS2, SSA, ATSUS2 | SUS2 (SUCROSE SYNTHASE 2); UDP-glycosyltransferase/ sucrose synthase/ transferase, transferring glycosyl groups | chr5:19943282-19947189 REVERSE'
		4691_0|path172	Lkgene24850	Potri.006G136700	AT3G43190	SUS4	0.32	0	0	'major CHO metabolism.degradation.sucrose.Susy'	Symbols: SUS4, ATSUS4 | SUS4; UDP-glycosyltransferase/ sucrose synthase/ transferase, transferring glycosyl groups | chr3:15179020-15183989 REVERSE'
		4691_0|path284	Lkgene19804	Potri.002G202300	AT5G49190	SUS2	60.1933	2.77667	0.31	'major CHO metabolism.degradation.sucrose.Susy'	'Symbols: SUS2, SSA, ATSUS2 | SUS2 (SUCROSE SYNTHASE 2); UDP-glycosyltransferase/ sucrose synthase/ transferase, transferring glycosyl groups | chr5:19943282-19947189 REVERSE'
		4691_0|path198	Lkgene8126	Potri.002G202300	AT5G49190	SUS2	123.88	13.8767	5.12667	'major CHO metabolism.degradation.sucrose.Susy'	'Symbols: SUS2, SSA, ATSUS2 | SUS2 (SUCROSE SYNTHASE 2); UDP-glycosyltransferase/ sucrose synthase/ transferase, transferring glycosyl groups | chr5:19943282-19947189 REVERSE'
		4691_0|path15	Lkgene9370	Potri.002G202300	AT5G49190	SUS2	62.7367	7.63667	3.78667	'major CHO metabolism.degradation.sucrose.Susy'	'Symbols: SUS2, SSA, ATSUS2 | SUS2 (SUCROSE SYNTHASE 2); UDP-glycosyltransferase/ sucrose synthase/ transferase, transferring glycosyl groups | chr5:19943282-19947189 REVERSE'
		4691_0|path320	Lkgene24916	Potri.002G202300	AT5G49190	SUS2	0.223333	0	0	'major CHO metabolism.degradation.sucrose.Susy'	'Symbols: SUS2, SSA, ATSUS2 | SUS2 (SUCROSE SYNTHASE 2); UDP-glycosyltransferase/ sucrose synthase/ transferase, transferring glycosyl groups | chr5:19943282-19947189 REVERSE'
		4691_0|path2	Lkgene26062	Potri.002G202300	AT5G49190	SUS2	17.3467	1.27333	0.0566667	'major CHO metabolism.degradation.sucrose.Susy'	'Symbols: SUS2, SSA, ATSUS2 | SUS2 (SUCROSE SYNTHASE 2); UDP-glycosyltransferase/ sucrose synthase/ transferase, transferring glycosyl groups | chr5:19943282-19947189 REVERSE'
		4691_0|path3	Lkgene20210	#N/A	AT5G49190	SUS2	0.596667	0.03	0.0633333	'major CHO metabolism.degradation.sucrose.Susy'	'Symbols: SUS2, SSA, ATSUS2 | SUS2 (SUCROSE SYNTHASE 2); UDP-glycosyltransferase/ sucrose synthase/ transferase, transferring glycosyl groups | chr5:19943282-19947189 REVERSE'
		4691_0|path93	Lkgene21051	Potri.002G202300	AT5G49190	SUS2	9.18333	0.81	0.0366667	'major CHO metabolism.degradation.sucrose.Susy'	'Symbols: SUS2, SSA, ATSUS2 | SUS2 (SUCROSE SYNTHASE 2); UDP-glycosyltransferase/ sucrose synthase/ transferase, transferring glycosyl groups | chr5:19943282-19947189 REVERSE'
		4691_0|path350	Lkgene25559	Potri.002G202300	AT5G49190	SUS2	0.466667	0.0166667	0	'major CHO metabolism.degradation.sucrose.Susy'	'Symbols: SUS2, SSA, ATSUS2 | SUS2 (SUCROSE SYNTHASE 2); UDP-glycosyltransferase/ sucrose synthase/ transferase, transferring glycosyl groups | chr5:19943282-19947189 REVERSE'
		4691_0|path75	Lkgene20344	Potri.002G202300	AT5G49190	SUS2	65.3833	2.53333	0.22	'major CHO metabolism.degradation.sucrose.Susy'	'Symbols: SUS2, SSA, ATSUS2 | SUS2 (SUCROSE SYNTHASE 2); UDP-glycosyltransferase/ sucrose synthase/ transferase, transferring glycosyl groups | chr5:19943282-19947189 REVERSE'
		4691_0|path31	Lkgene7606	Potri.002G202300	AT5G49190	SUS2	82.84	8.25667	6.09333	'major CHO metabolism.degradation.sucrose.Susy'	'Symbols: SUS2, SSA, ATSUS2 | SUS2 (SUCROSE SYNTHASE 2); UDP-glycosyltransferase/ sucrose synthase/ transferase, transferring glycosyl groups | chr5:19943282-19947189 REVERSE'
		4691_0|path205	Lkgene25557	Potri.002G202300	AT5G49190	SUS2	13.6033	0.463333	0	'major CHO metabolism.degradation.sucrose.Susy'	'Symbols: SUS2, SSA, ATSUS2 | SUS2 (SUCROSE SYNTHASE 2); UDP-glycosyltransferase/ sucrose synthase/ transferase, transferring glycosyl groups | chr5:19943282-19947189 REVERSE'
		4691_0|path246	Lkgene21058	Potri.002G202300	AT5G49190	SUS2	8.79667	0.323333	0.0733333	'major CHO metabolism.degradation.sucrose.Susy'	'Symbols: SUS2, SSA, ATSUS2 | SUS2 (SUCROSE SYNTHASE 2); UDP-glycosyltransferase/ sucrose synthase/ transferase, transferring glycosyl groups | chr5:19943282-19947189 REVERSE'
		4691_0|path251	Lkgene27717	Potri.002G202300	AT5G49190	SUS2	158.14	5.4	0.08	'major CHO metabolism.degradation.sucrose.Susy'	'Symbols: SUS2, SSA, ATSUS2 | SUS2 (SUCROSE SYNTHASE 2); UDP-glycosyltransferase/ sucrose synthase/ transferase, transferring glycosyl groups | chr5:19943282-19947189 REVERSE'
		4691_0|path276	Lkgene23620	Potri.002G202300	AT5G49190	SUS2	86.4967	2.83667	0.02	'major CHO metabolism.degradation.sucrose.Susy'	'Symbols: SUS2, SSA, ATSUS2 | SUS2 (SUCROSE SYNTHASE 2); UDP-glycosyltransferase/ sucrose synthase/ transferase, transferring glycosyl groups | chr5:19943282-19947189 REVERSE'
		4691_0|path239	Lkgene24020	Potri.002G202300	AT5G49190	SUS2	1.51	0	0	'major CHO metabolism.degradation.sucrose.Susy'	'Symbols: SUS2, SSA, ATSUS2 | SUS2 (SUCROSE SYNTHASE 2); UDP-glycosyltransferase/ sucrose synthase/ transferase, transferring glycosyl groups | chr5:19943282-19947189 REVERSE'
		4691_0|path122	Lkgene15824	#N/A	AT5G49190	SUS2	9.46667	0.686667	0.443333	'major CHO metabolism.degradation.sucrose.Susy'	'Symbols: SUS2, SSA, ATSUS2 | SUS2 (SUCROSE SYNTHASE 2); UDP-glycosyltransferase/ sucrose synthase/ transferase, transferring glycosyl groups | chr5:19943282-19947189 REVERSE'
		6345_0|path3	Lkgene11554	#N/A	AT1G10850	AXX17	72.6567	4.77333	2.21333	'signalling.receptor kinases.leucine rich repeat III'	'ATP binding / protein binding / protein kinase/ protein serine/threonine kinase | chr1:3611747-3614613 FORWARD'
		4691_0|path241	Lkgene16374	Potri.002G202300	AT5G49190	SUS2	32.5633	3.63667	0.856667	'major CHO metabolism.degradation.sucrose.Susy'	'Symbols: SUS2, SSA, ATSUS2 | SUS2 (SUCROSE SYNTHASE 2); UDP-glycosyltransferase/ sucrose synthase/ transferase, transferring glycosyl groups | chr5:19943282-19947189 REVERSE'
		4691_0|path225	Lkgene17356	#N/A	AT5G49190	SUS2	90.3967	3.37667	0.616667	'major CHO metabolism.degradation.sucrose.Susy'	'Symbols: SUS2, SSA, ATSUS2 | SUS2 (SUCROSE SYNTHASE 2); UDP-glycosyltransferase/ sucrose synthase/ transferase, transferring glycosyl groups | chr5:19943282-19947189 REVERSE'
	2.4.1.14	1493_0|path8	Lkgene1125	Potri.017G057800	AT1G78580	ATSPS3F	5.37667	66.7133	52.7933	'major CHO metabolism.synthesis.sucrose.SPS'	Symbols: ATSPS3F | ATSPS3F (sucrose phosphate synthase 3F); sucrose-phosphate synthase/ transferase, transferring glycosyl groups | chr1:1391502-1395864 REVERSE'
		1688_0|path5	Lkgene5823	Potri.001G317600	AT1G78580	ATSPS3F	3.68667	16.7367	10.8933	'major CHO metabolism.synthesis.sucrose.SPS'	'Symbols: ATSPS3F | ATSPS3F (sucrose phosphate synthase 3F); sucrose-phosphate synthase/ transferase, transferring glycosyl groups | chr1:1391502-1395864 REVERSE'
		1493_0|path3	Lkgene4380	#N/A	AT1G04920	ATSPS3F	0.953333	12.7133	13.0567	'major CHO metabolism.synthesis.sucrose.SPS'	'Symbols: ATSPS3F | ATSPS3F (sucrose phosphate synthase 3F); sucrose-phosphate synthase/ transferase, transferring glycosyl groups | chr1:1391502-1395864 REVERSE'
		1688_0|path21	Lkgene6726	Potri.001G317600	AT1G04920	ATSPS3F	2.42667	11.47	5.55667	'major CHO metabolism.synthesis.sucrose.SPS'	'Symbols: ATSPS3F | ATSPS3F (sucrose phosphate synthase 3F); sucrose-phosphate synthase/ transferase, transferring glycosyl groups | chr1:1391502-1395864 REVERSE'
		1688_0|path2	Lkgene12809	Potri.017G057800	AT1G04920	ATSPS3F	1.40667	4.97333	2.48	'major CHO metabolism.synthesis.sucrose.SPS'	'Symbols: ATSPS3F | ATSPS3F (sucrose phosphate synthase 3F); sucrose-phosphate synthase/ transferase, transferring glycosyl groups | chr1:1391502-1395864 REVERSE'
		1493_0|path4	Lkgene2982	#N/A	AT1G04920	ATSPS3F	3.47	18.3133	24.5333	'major CHO metabolism.synthesis.sucrose.SPS'	'Symbols: ATSPS3F | ATSPS3F (sucrose phosphate synthase 3F); sucrose-phosphate synthase/ transferase, transferring glycosyl groups | chr1:1391502-1395864 REVERSE'
	3.6.1.9	8145_0|path0	Lkgene25436	#N/A	AT4G29680	T16L4.190	5.31667	0	0	'nucleotide metabolism.phosphotransfer and pyrophosphatases.misc'	'type I phosphodiesterase/nucleotide pyrophosphatase family protein | chr4:14537781-14539594 REVERSE'
	5.4.2.2	2733_15|path6	Lkgene8555	Potri.008G132500	AT1G23190	F26F24.1	25.3933	3.71667	3.13667	'glycolysis.cytosolic branch.phosphoglucomutase (PGM)'	'phosphoglucomutase, cytoplasmic, putative / glucose phosphomutase, putative | chr1:8219869-8224469 FORWARD'
	2.7.7.27	8423_0|path2	Lkgene20618	#N/A	AT1G27680	APL2	0	0.646667	0.29	'major CHO metabolism.synthesis.starch.AGPase'	Symbols: APL2 | APL2 (ADPGLC-PPASE LARGE SUBUNIT); glucose-1-phosphate adenylyltransferase | chr1:9631285-9634597 FORWARD'
		8423_0|path3	Lkgene1573	Potri.014G110000	AT1G27680	APL2	10.3233	227.767	34.26	'major CHO metabolism.synthesis.starch.AGPase'	'Symbols: APL2 | APL2 (ADPGLC-PPASE LARGE SUBUNIT); glucose-1-phosphate adenylyltransferase | chr1:9631285-9634597 FORWARD'
	3.6.1.21	10662_0|path0	Lkgene2862	Potri.003G118300	AT4G11980	ATNUDT14	9.16333	25.5667	20.1467	'nucleotide metabolism.salvage.NUDIX hydrolases'	Symbols: ATNUDT14, ATNUDX14 | ATNUDX14 (ARABIDOPSIS THALIANA NUDIX HYDROLASE HOMOLOG 14); ADP-glucose pyrophosphohydrolase/ ADP-ribose pyrophosphohydrolase/ ADP-sugar diphosphatase/ hydrolase | chr4:7183650-7185575 REVERSE'
	2.4.1.15	2649_0|path1	Lkgene5034	Potri.015G074000	AT1G23870	TPS9	24.3067	13.0367	10.24	'minor CHO metabolism.trehalose.potential TPS/TPP'	Symbols: ATTPS9, TPS9 | ATTPS9; transferase, transferring glycosyl groups / trehalose-phosphatase | chr1:8432179-8435656 FORWARD'
	2.4.1.21	3428_141|path33	Lkgene3323	Potri.015G012400	AT5G24300	SSI	5.51333	26.5167	15.4733	'major CHO metabolism.synthesis.starch.starch synthase'	Symbols: SSI1, SSI, ATSS1 | SSI1 (SUPPRESSOR OF SALICYLIC ACID INSENSITIVITY 1); starch synthase/ transferase, transferring glycosyl groups | chr5:8266798-8271196 FORWARD'
		3428_141|path35	Lkgene1852	#N/A	AT5G24300	SSI	10.75	46.0533	33.1967	'major CHO metabolism.synthesis.starch.starch synthase'	'Symbols: SSI1, SSI, ATSS1 | SSI1 (SUPPRESSOR OF SALICYLIC ACID INSENSITIVITY 1); starch synthase/ transferase, transferring glycosyl groups | chr5:8266798-8271196 FORWARD'
		7552_0|path0	Lkgene5383	#N/A	AT1G11720	ATSS3	2.73333	15.43	9.6	'major CHO metabolism.synthesis.starch.starch synthase'	Symbols: ATSS3 | ATSS3 (starch synthase 3); starch synthase/ transferase, transferring glycosyl groups | chr1:3952511-3957044 FORWARD'
		6121_0|path2	Lkgene17670	#N/A	AT5G65685		0	0.77	0.45	'major CHO metabolism.synthesis.starch.starch synthase'	'soluble glycogen synthase-related | chr5:26273132-26275919 REVERSE'
		3428_141|path54	Lkgene10993	Potri.015G012400	AT5G24300	SSI1	0.703333	3.95333	2.39333	'major CHO metabolism.synthesis.starch.starch synthase'	Symbols: SSI1, SSI, ATSS1 | SSI1 (SUPPRESSOR OF SALICYLIC ACID INSENSITIVITY 1); starch synthase/ transferase, transferring glycosyl groups | chr5:8266798-8271196 FORWARD'
	2.4.1.242	7296_0|path0	Lkgene998	Potri.001G449500	AT1G32900	GBSS1	17.89	61.28	67.27	'major CHO metabolism.synthesis.starch.starch synthase'	'starch synthase, putative | chr1:11920390-11923766 REVERSE'
		7296_0|path10	Lkgene5063	Potri.001G449500	AT1G32900	GBSS1	1.71667	9.37	9.85333	'major CHO metabolism.synthesis.starch.starch synthase'	'starch synthase, putative | chr1:11920390-11923766 REVERSE'
		7296_0|path6	Lkgene837	Potri.001G449500	AT1G32900	GBSS1	17.63	86.51	125.013	'major CHO metabolism.synthesis.starch.starch synthase'	'starch synthase, putative | chr1:11920390-11923766 REVERSE'
		7296_0|path14	Lkgene10807	Potri.001G449500	AT1G32900	GBSS1	0	3.61333	2.57333	'major CHO metabolism.synthesis.starch.starch synthase'	'starch synthase, putative | chr1:11920390-11923766 REVERSE'
		7296_0|path17	Lkgene188	#N/A	AT1G32900	GBSS1	90.3533	286	310.48	'major CHO metabolism.synthesis.starch.starch synthase'	'starch synthase, putative | chr1:11920390-11923766 REVERSE'
		8491_0|path0	Lkgene264	#N/A	AT1G32900	GBSS1	44.2867	163.857	176.513	'major CHO metabolism.synthesis.starch.starch synthase'	'starch synthase, putative | chr1:11920390-11923766 REVERSE'
	3.1.3.12	2649_0|path1	Lkgene5034	Potri.015G074000	AT1G23870	TPS9	24.3067	13.0367	10.24	'minor CHO metabolism.trehalose.potential TPS/TPP'	Symbols: ATTPS9, TPS9 | ATTPS9; transferase, transferring glycosyl groups / trehalose-phosphatase | chr1:8432179-8435656 FORWARD'
		3428_116|path2	Lkgene11502	Potri.015G075300	AT3G27960	KLC1	13.0467	2.84667	2.99667	'cell.organisation'	'kinesin light chain-related | chr3:10380380-10383092 REVERSE'
		2997_0|path10	Lkgene6298	Potri.015G075300	AT3G27960	KLC1	23.9067	8.32667	6.81667	'cell.organisation'	'kinesin light chain-related | chr3:10380380-10383092 REVERSE'
		3428_116|path10	Lkgene15052	Potri.015G075300	AT3G27960	KLC1	3.31	0.54	0.873333	'cell.organisation'	'kinesin light chain-related | chr3:10380380-10383092 REVERSE'
		3428_116|path22	Lkgene3628	#N/A	AT3G27960	KLC1	45.1467	9.32	13.9367	'cell.organisation'	'kinesin light chain-related | chr3:10380380-10383092 REVERSE'
		2997_0|path13	Lkgene2728	Potri.015G075300	AT3G27960	KLC1	91.6367	21.95	19.3967	'cell.organisation'	'kinesin light chain-related | chr3:10380380-10383092 REVERSE'
		2997_0|path9	Lkgene3097	#N/A	AT3G27960	KLC1	80.3833	19.9367	17.2367	'cell.organisation'	'kinesin light chain-related | chr3:10380380-10383092 REVERSE'
		2997_0|path6	Lkgene4634	#N/A	AT3G27960	KLC1	35.6233	4.39	8.50333	'cell.organisation'	'kinesin light chain-related | chr3:10380380-10383092 REVERSE'
	2.4.1.18	3428_251|path8	Lkgene4087	Potri.006G115100	AT5G03650	SBE2.2	7.58667	19.9867	13.9067	'major CHO metabolism.synthesis.starch.starch branching'	Symbols: SBE2.2 | SBE2.2 (starch branching enzyme 2.2); 1,4-alpha-glucan branching enzyme | chr5:931904-937641 FORWARD'
	3.2.1.68	4298_0|path8	Lkgene15463	Potri.002G100900	AT4G09020	ISA3	0.276667	3.46333	1.05	'major CHO metabolism.degradation.starch.ISA3'	Symbols: ATISA3, ISA3 | ISA3 (ISOAMYLASE 3); alpha-amylase/ isoamylase | chr4:5784074-5789002 FORWARD'
		4298_0|path3	Lkgene9220	Potri.002G100900	AT4G09020	ISA3	1.97667	18.0567	4.83667	'major CHO metabolism.degradation.starch.ISA3'	'Symbols: ATISA3, ISA3 | ISA3 (ISOAMYLASE 3); alpha-amylase/ isoamylase | chr4:5784074-5789002 FORWARD'
		4298_0|path1	Lkgene1764	Potri.002G100900	AT4G09020	ISA3	9.88	112.313	29.1267	'major CHO metabolism.degradation.starch.ISA3'	'Symbols: ATISA3, ISA3 | ISA3 (ISOAMYLASE 3); alpha-amylase/ isoamylase | chr4:5784074-5789002 FORWARD'
	3.2.1.1	10391_0|path1	Lkgene770	#N/A	AT1G76130	AMY2	2.14333	321.587	67.0767	'major CHO metabolism.degradation.starch.starch cleavage.alpha amylase'	Symbols: ATAMY2, AMY2 | AMY2 (ALPHA-AMYLASE-LIKE 2); alpha-amylase/ calcium ion binding / catalytic/ cation binding | chr1:28561281-28564076 FORWARD'
	2.4.1.25	3508_0|path2	Lkgene12468	#N/A	AT2G40840	DPE2	8.06333	3.4	2.62667	'major CHO metabolism.degradation.starch.D enzyme'	Symbols: DPE2 | DPE2 (DISPROPORTIONATING ENZYME 2); 4-alpha-glucanotransferase/ heteroglycan binding | chr2:17044963-17050947 FORWARD'
		3508_0|path12	Lkgene10201	Potri.006G031700	AT2G40840	DPE2	0.796667	3.99333	3.20667	'major CHO metabolism.degradation.starch.D enzyme'	'Symbols: DPE2 | DPE2 (DISPROPORTIONATING ENZYME 2); 4-alpha-glucanotransferase/ heteroglycan binding | chr2:17044963-17050947 FORWARD'
