# Supplementary material for: Investigation Into Different Wood Formation Mechanisms Between Angiosperm and Gymnosperm Tree Species at the Transcriptional and Post-transcriptional Level
Source: Front Plant Sci. 2021 Jul 2;12:698602. doi: 10.3389/fpls.2021.698602 (PMC8283789; doi:10.3389/fpls.2021.698602)
Supplement: Supplementary file 1 [file Data_Sheet_1.zip › Supplementary Table S5.xlsx]

## Sheet: A
GO analysis result in darkmagenta moduel of P. alba × P. glandulosa
	GO ID	Description	out (35)	All (27107)	pvalue	p.adjust
Cellular Components	GO:0071944	cell periphery	10	3155	0.00529111	0.185189
	GO:0030915	Smc5-Smc6 complex	1	12	0.0153877	0.269285
	GO:0005886	plasma membrane	7	2407	0.0318103	0.358161
	GO:0005618	cell wall	3	684	0.0576763	0.358161
	GO:0030312	external encapsulating structure	3	686	0.058084	0.358161
	GO:0000793	condensed chromosome	1	49	0.061399	0.358161
	GO:0005623	cell	25	17442	0.245361	1
	GO:0005576	extracellular region	2	855	0.303023	1
	GO:0044427	chromosomal part	1	385	0.394066	1
	GO:0005694	chromosome	1	473	0.460174	1
	GO:0005773	vacuole	1	573	0.526807	1
	GO:0044464	cell part	22	17266	0.615389	1
	GO:0005783	endoplasmic reticulum	1	750	0.625685	1
	GO:0005829	cytosol	2	1626	0.629165	1
	GO:0016020	membrane	18	14629	0.682202	1
	GO:0005737	cytoplasm	9	8467	0.811246	1
	GO:0005634	nucleus	5	5388	0.852671	1
	GO:0012505	endomembrane system	1	1756	0.904211	1
	GO:0043228	non-membrane-bounded organelle	1	2111	0.941546	1
	GO:0043232	intracellular non-membrane-bounded organelle	1	2111	0.941546	1
	GO:0044424	intracellular part	13	13954	0.969542	1
	GO:0044444	cytoplasmic part	4	6187	0.973242	1
	GO:0043234	protein complex	1	3040	0.984486	1
	GO:0005622	intracellular	13	14784	0.987418	1
	GO:0043231	intracellular membrane-bounded organelle	7	9872	0.989	1
	GO:0043227	membrane-bounded organelle	7	9895	0.989286	1
	GO:0016021	integral component of membrane	9	11864	0.991489	1
	GO:0031224	intrinsic component of membrane	9	12019	0.992913	1
	GO:0044425	membrane part	9	12541	0.996282	1
	GO:0043229	intracellular organelle	7	11053	0.997426	1
	GO:0043226	organelle	7	11099	0.997578	1
	GO:0032991	macromolecular complex	1	4308	0.99767	1
	GO:0044446	intracellular organelle part	1	4637	0.998599	1
	GO:0044422	organelle part	1	4656	0.99864	1
	GO:0005575	cellular_component	35	27107	1	1
Molecular Function	GO:0052689	carboxylic ester hydrolase activity	6	244	8.04347e-07	8.92825e-05
	GO:0047372	acylglycerol lipase activity	3	37	1.72514e-05	0.00095745
	GO:0016787	hydrolase activity	14	3566	7.28563e-05	0.00269568
	GO:0004620	phospholipase activity	3	92	0.000265174	0.00688016
	GO:0046910	pectinesterase inhibitor activity	3	97	0.000309917	0.00688016
	GO:0016788	hydrolase activity, acting on ester bonds	6	761	0.000478767	0.0088572
	GO:0003824	catalytic activity	24	11560	0.000666647	0.0105711
	GO:0016298	lipase activity	3	139	0.000886077	0.0122943
	GO:0045330	aspartyl esterase activity	3	147	0.00104167	0.0128473
	GO:0030599	pectinesterase activity	3	158	0.0012824	0.0142347
	GO:0008061	chitin binding	2	44	0.00164895	0.0166394
	GO:0004568	chitinase activity	2	51	0.00220934	0.0204364
	GO:0004674	protein serine/threonine kinase activity	7	1433	0.00257401	0.0219781
	GO:0097367	carbohydrate derivative binding	12	3902	0.00313339	0.0248433
	GO:0004857	enzyme inhibitor activity	3	224	0.00346078	0.0256098
	GO:0004672	protein kinase activity	8	2032	0.00463299	0.0321413
	GO:0016773	phosphotransferase activity, alcohol group as acceptor	8	2154	0.0066088	0.0431516
	GO:0004560	alpha-L-fucosidase activity	1	6	0.00818963	0.0454525
	GO:0015928	fucosidase activity	1	6	0.00818963	0.0454525
	GO:0047974	guanosine deaminase activity	1	6	0.00818963	0.0454525
	GO:0005524	ATP binding	10	3339	0.00991217	0.0484188
	GO:0032559	adenyl ribonucleotide binding	10	3368	0.0105317	0.0484188
	GO:0030554	adenyl nucleotide binding	10	3373	0.0106415	0.0484188
	GO:0016301	kinase activity	8	2334	0.0106487	0.0484188
	GO:0009881	photoreceptor activity	1	8	0.0109051	0.0484188
	GO:0047134	protein-disulfide reductase activity	1	9	0.0122602	0.0523416
	GO:0030234	enzyme regulator activity	3	383	0.0150599	0.0619131
	GO:0016772	transferase activity, transferring phosphorus-containing groups	8	2552	0.0177889	0.067343
	GO:0016820	hydrolase activity, acting on acid anhydrides, catalyzing transmembrane movement of substances	3	426	0.0199485	0.067343
	GO:0042626	ATPase activity, coupled to transmembrane movement of substances	3	426	0.0199485	0.067343
	GO:0098772	molecular function regulator	3	426	0.0199485	0.067343
	GO:0035639	purine ribonucleoside triphosphate binding	10	3772	0.0227366	0.067343
	GO:0001883	purine nucleoside binding	10	3801	0.0239093	0.067343
	GO:0032550	purine ribonucleoside binding	10	3801	0.0239093	0.067343
	GO:0032555	purine ribonucleotide binding	10	3801	0.0239093	0.067343
	GO:0017076	purine nucleotide binding	10	3806	0.024116	0.067343
	GO:0001882	nucleoside binding	10	3807	0.0241575	0.067343
	GO:0032549	ribonucleoside binding	10	3807	0.0241575	0.067343
	GO:0043492	ATPase activity, coupled to movement of substances	3	460	0.0243693	0.067343
	GO:0032553	ribonucleotide binding	10	3835	0.0253417	0.067343
	GO:0015399	primary active transmembrane transporter activity	3	468	0.0254811	0.067343
	GO:0015405	P-P-bond-hydrolysis-driven transmembrane transporter activity	3	468	0.0254811	0.067343
	GO:0043023	ribosomal large subunit binding	1	26	0.0350246	0.0893003
	GO:0022804	active transmembrane transporter activity	4	924	0.0356467	0.0893003
	GO:0004553	hydrolase activity, hydrolyzing O-glycosyl compounds	3	537	0.0362028	0.0893003
	GO:0016668	oxidoreductase activity, acting on a sulfur group of donors, NAD(P) as acceptor	1	29	0.038989	0.09111
	GO:0016667	oxidoreductase activity, acting on a sulfur group of donors	2	230	0.0392803	0.09111
	GO:0016887	ATPase activity	4	954	0.0393989	0.09111
	GO:0019239	deaminase activity	1	30	0.040307	0.0913077
	GO:0016814	hydrolase activity, acting on carbon-nitrogen (but not peptide) bonds, in cyclic amidines	1	35	0.0468709	0.104053
	GO:0016798	hydrolase activity, acting on glycosyl bonds	3	610	0.0497257	0.108226
	GO:0043168	anion binding	10	4296	0.0516847	0.110327
	GO:0043022	ribosome binding	1	45	0.0598692	0.122616
	GO:0000166	nucleotide binding	10	4414	0.0607557	0.122616
	GO:1901265	nucleoside phosphate binding	10	4414	0.0607557	0.122616
	GO:0036094	small molecule binding	10	4533	0.070968	0.140669
	GO:0042803	protein homodimerization activity	1	55	0.0726967	0.141567
	GO:0042623	ATPase activity, coupled	3	765	0.0854475	0.163183
	GO:0017111	nucleoside-triphosphatase activity	4	1242	0.0867368	0.163183
	GO:0000155	phosphorelay sensor kinase activity	1	70	0.0916226	0.169502
	GO:0004673	protein histidine kinase activity	1	73	0.0953628	0.17073
	GO:0016775	phosphotransferase activity, nitrogenous group as acceptor	1	73	0.0953628	0.17073
	GO:0043021	ribonucleoprotein complex binding	1	76	0.0990882	0.172099
	GO:0016462	pyrophosphatase activity	4	1309	0.100605	0.172099
	GO:0016818	hydrolase activity, acting on acid anhydrides, in phosphorus-containing anhydrides	4	1311	0.101035	0.172099
	GO:0016817	hydrolase activity, acting on acid anhydrides	4	1317	0.102329	0.172099
	GO:0005509	calcium ion binding	2	417	0.110859	0.183662
	GO:0009931	calcium-dependent protein serine/threonine kinase activity	1	94	0.121133	0.194865
	GO:0010857	calcium-dependent protein kinase activity	1	94	0.121133	0.194865
	GO:0004683	calmodulin-dependent protein kinase activity	1	99	0.127163	0.198804
	GO:0042802	identical protein binding	1	99	0.127163	0.198804
	GO:0016810	hydrolase activity, acting on carbon-nitrogen (but not peptide) bonds	1	103	0.131959	0.203437
	GO:0038023	signaling receptor activity	1	132	0.165977	0.242731
	GO:0051082	unfolded protein binding	1	134	0.168276	0.242731
	GO:0004872	receptor activity	1	135	0.169422	0.242731
	GO:0060089	molecular transducer activity	1	135	0.169422	0.242731
	GO:0015238	drug transmembrane transporter activity	1	136	0.170568	0.242731
	GO:0090484	drug transporter activity	1	136	0.170568	0.242731
	GO:0005516	calmodulin binding	1	140	0.175134	0.246074
	GO:0016651	oxidoreductase activity, acting on NAD(P)H	1	152	0.188687	0.261803
	GO:0005057	receptor signaling protein activity	1	183	0.222713	0.3052
	GO:0015035	protein disulfide oxidoreductase activity	1	190	0.230204	0.311618
	GO:0015036	disulfide oxidoreductase activity	1	196	0.23657	0.316376
	GO:0022857	transmembrane transporter activity	4	1903	0.260559	0.34431
	GO:0043167	ion binding	12	7358	0.281891	0.363249
	GO:0001871	pattern binding	1	243	0.284709	0.363249
	GO:0030247	polysaccharide binding	1	243	0.284709	0.363249
	GO:0015297	antiporter activity	1	255	0.296523	0.374023
	GO:0004871	signal transducer activity	1	274	0.314846	0.392673
	GO:0009055	electron carrier activity	1	312	0.350122	0.431817
	GO:0044877	macromolecular complex binding	1	372	0.402287	0.490701
	GO:0030246	carbohydrate binding	1	387	0.414684	0.500325
	GO:0005215	transporter activity	4	2419	0.426868	0.509488
	GO:0005525	GTP binding	1	447	0.461841	0.531536
	GO:0019001	guanyl nucleotide binding	1	447	0.461841	0.531536
	GO:0032561	guanyl ribonucleotide binding	1	447	0.461841	0.531536
	GO:0015291	secondary active transmembrane transporter activity	1	456	0.468591	0.531536
	GO:0005515	protein binding	3	1844	0.469284	0.531536
	GO:0016740	transferase activity	8	5448	0.480261	0.538475
	GO:0046983	protein dimerization activity	1	539	0.527118	0.585101
	GO:0005488	binding	16	12154	0.678821	0.746031
	GO:1901363	heterocyclic compound binding	11	8826	0.728713	0.785883
	GO:0097159	organic cyclic compound binding	11	8829	0.729242	0.785883
	GO:0008270	zinc ion binding	1	1120	0.794054	0.8475
	GO:0016491	oxidoreductase activity	2	2140	0.807477	0.853619
	GO:0046872	metal ion binding	3	3533	0.885922	0.921354
	GO:0043169	cation binding	3	3551	0.888152	0.921354
	GO:0046914	transition metal ion binding	1	2168	0.957038	0.983623
	GO:0003677	DNA binding	1	2696	0.981182	0.999185
	GO:0003676	nucleic acid binding	1	3977	0.997728	1
	GO:0003674	molecular_function	27	19716	1	1
Biological Process	GO:0045490	pectin catabolic process	3	153	0.00143951	0.0553513
	GO:0042545	cell wall modification	3	155	0.00149413	0.0553513
	GO:0006026	aminoglycan catabolic process	2	51	0.0025391	0.0553513
	GO:0006030	chitin metabolic process	2	51	0.0025391	0.0553513
	GO:0006032	chitin catabolic process	2	51	0.0025391	0.0553513
	GO:0046348	amino sugar catabolic process	2	51	0.0025391	0.0553513
	GO:1901071	glucosamine-containing compound metabolic process	2	51	0.0025391	0.0553513
	GO:1901072	glucosamine-containing compound catabolic process	2	51	0.0025391	0.0553513
	GO:0010393	galacturonan metabolic process	3	196	0.00291323	0.0553513
	GO:0045488	pectin metabolic process	3	196	0.00291323	0.0553513
	GO:0000272	polysaccharide catabolic process	3	211	0.00358517	0.0619257
	GO:0006040	amino sugar metabolic process	2	65	0.0040898	0.0647552
	GO:0043086	negative regulation of catalytic activity	3	234	0.00478723	0.0649783
	GO:0044092	negative regulation of molecular function	3	236	0.0049019	0.0649783
	GO:0006022	aminoglycan metabolic process	2	73	0.00512987	0.0649783
	GO:0045454	cell redox homeostasis	3	269	0.00703828	0.0835795
	GO:0006468	protein phosphorylation	8	2077	0.00850676	0.0905745
	GO:0009584	detection of visible light	1	6	0.00877508	0.0905745
	GO:0016052	carbohydrate catabolic process	3	295	0.00905745	0.0905745
	GO:1901136	carbohydrate derivative catabolic process	2	105	0.0103529	0.0965161
	GO:0007602	phototransduction	1	8	0.0116835	0.0965161
	GO:0009583	detection of light stimulus	1	8	0.0116835	0.0965161
	GO:0009585	red, far-red light phototransduction	1	8	0.0116835	0.0965161
	GO:0017006	protein-tetrapyrrole linkage	1	10	0.0145837	0.115455
	GO:0009581	detection of external stimulus	1	12	0.0174757	0.118585
	GO:0009582	detection of abiotic stimulus	1	12	0.0174757	0.118585
	GO:0010017	red or far-red light signaling pathway	1	12	0.0174757	0.118585
	GO:0071489	cellular response to red or far red light	1	12	0.0174757	0.118585
	GO:0051606	detection of stimulus	1	13	0.0189186	0.12395
	GO:1901575	organic substance catabolic process	6	1538	0.0223274	0.139717
	GO:0009057	macromolecule catabolic process	5	1127	0.0227959	0.139717
	GO:0016310	phosphorylation	8	2492	0.0239544	0.142229
	GO:0009892	negative regulation of metabolic process	3	453	0.0281941	0.157888
	GO:1901565	organonitrogen compound catabolic process	2	179	0.0282537	0.157888
	GO:0071482	cellular response to light stimulus	1	21	0.0303884	0.164965
	GO:0005975	carbohydrate metabolic process	6	1684	0.0331114	0.174755
	GO:0071478	cellular response to radiation	1	28	0.040318	0.207038
	GO:0005976	polysaccharide metabolic process	3	529	0.0417305	0.208652
	GO:0050790	regulation of catalytic activity	3	541	0.0441224	0.212929
	GO:0065009	regulation of molecular function	3	549	0.045755	0.212929
	GO:0071214	cellular response to abiotic stimulus	1	32	0.0459478	0.212929
	GO:0048519	negative regulation of biological process	3	559	0.0478382	0.214369
	GO:0009056	catabolic process	6	1845	0.0485151	0.214369
	GO:0071555	cell wall organization	3	619	0.0613095	0.264746
	GO:0050789	regulation of biological process	12	5284	0.0634311	0.26782
	GO:0045229	external encapsulating structure organization	3	637	0.065668	0.271237
	GO:0043412	macromolecule modification	9	3598	0.0677269	0.27379
	GO:0019725	cellular homeostasis	3	659	0.0711875	0.281784
	GO:0006796	phosphate-containing compound metabolic process	8	3107	0.0742247	0.28781
	GO:0006793	phosphorus metabolic process	8	3127	0.0765298	0.28949
	GO:0009639	response to red or far red light	1	55	0.0777052	0.28949
	GO:0018298	protein-chromophore linkage	1	66	0.0925299	0.33809
	GO:0007165	signal transduction	5	1744	0.107689	0.366724
	GO:0071554	cell wall organization or biogenesis	3	789	0.107845	0.366724
	GO:0023052	signaling	5	1746	0.108087	0.366724
	GO:0044700	single organism signaling	5	1746	0.108087	0.366724
	GO:0051716	cellular response to stimulus	6	2321	0.117595	0.379262
	GO:0006464	cellular protein modification process	8	3435	0.117771	0.379262
	GO:0036211	protein modification process	8	3435	0.117771	0.379262
	GO:0006629	lipid metabolic process	3	833	0.121681	0.385324
	GO:0046777	protein autophosphorylation	1	99	0.135635	0.422469
	GO:0035556	intracellular signal transduction	3	889	0.140208	0.422926
	GO:0065007	biological regulation	12	5998	0.140233	0.422926
	GO:0042592	homeostatic process	3	898	0.143275	0.425347
	GO:0006334	nucleosome assembly	1	108	0.147043	0.429818
	GO:0016042	lipid catabolic process	1	110	0.149558	0.430547
	GO:0034728	nucleosome organization	1	112	0.152066	0.431233
	GO:0031497	chromatin assembly	1	118	0.159548	0.440938
	GO:0007154	cell communication	5	1982	0.16013	0.440938
	GO:0006333	chromatin assembly or disassembly	1	122	0.1645	0.4465
	GO:0006323	DNA packaging	1	126	0.169424	0.453388
	GO:0006855	drug transmembrane transport	1	135	0.180401	0.463191
	GO:0015893	drug transport	1	135	0.180401	0.463191
	GO:0042493	response to drug	1	135	0.180401	0.463191
	GO:0018105	peptidyl-serine phosphorylation	1	159	0.208991	0.527215
	GO:0018209	peptidyl-serine modification	1	161	0.211329	0.527215
	GO:0065004	protein-DNA complex assembly	1	163	0.213661	0.527215
	GO:0071824	protein-DNA complex subunit organization	1	167	0.218304	0.53126
	GO:0009416	response to light stimulus	1	175	0.227512	0.53126
	GO:0009738	abscisic acid-activated signaling pathway	1	175	0.227512	0.53126
	GO:0071215	cellular response to abscisic acid stimulus	1	176	0.228656	0.53126
	GO:0009451	RNA modification	1	177	0.229798	0.53126
	GO:0000160	phosphorelay signal transduction system	1	179	0.232077	0.53126
	GO:0097306	cellular response to alcohol	1	188	0.242252	0.542608
	GO:0009314	response to radiation	1	190	0.244495	0.542608
	GO:0050896	response to stimulus	7	3505	0.245956	0.542608
	GO:0007166	cell surface receptor signaling pathway	1	196	0.251187	0.542608
	GO:0065008	regulation of biological quality	3	1186	0.251313	0.542608
	GO:0071396	cellular response to lipid	1	204	0.26002	0.555098
	GO:0071103	DNA conformation change	1	208	0.264398	0.558175
	GO:0044238	primary metabolic process	20	12170	0.273932	0.571945
	GO:0071229	cellular response to acid chemical	1	225	0.28273	0.578188
	GO:0050794	regulation of cellular process	9	4924	0.284626	0.578188
	GO:0009605	response to external stimulus	1	231	0.289094	0.578188
	GO:0009737	response to abscisic acid	1	231	0.289094	0.578188
	GO:0097305	response to alcohol	1	243	0.301658	0.597032
	GO:0033993	response to lipid	1	248	0.30683	0.601007
	GO:0023014	signal transduction by protein phosphorylation	1	259	0.318078	0.616681
	GO:0006281	DNA repair	1	274	0.333131	0.639343
	GO:1901701	cellular response to oxygen-containing compound	1	279	0.338077	0.640721
	GO:1901135	carbohydrate derivative metabolic process	2	824	0.342338	0.640721
	GO:0006974	cellular response to DNA damage stimulus	1	285	0.343966	0.640721
	GO:0043170	macromolecule metabolic process	16	9921	0.36545	0.674132
	GO:0001101	response to acid chemical	1	320	0.377319	0.689333
	GO:0006457	protein folding	1	340	0.395636	0.715913
	GO:0071704	organic substance metabolic process	20	12901	0.421795	0.749591
	GO:0009628	response to abiotic stimulus	1	370	0.422138	0.749591
	GO:0055085	transmembrane transport	4	2313	0.445657	0.777183
	GO:0006325	chromatin organization	1	398	0.445858	0.777183
	GO:1901700	response to oxygen-containing compound	1	410	0.455733	0.787174
	GO:0009755	hormone-mediated signaling pathway	1	445	0.483572	0.79586
	GO:0032870	cellular response to hormone stimulus	1	446	0.484347	0.79586
	GO:0071495	cellular response to endogenous stimulus	1	446	0.484347	0.79586
	GO:0006461	protein complex assembly	1	447	0.485121	0.79586
	GO:0070271	protein complex biogenesis	1	447	0.485121	0.79586
	GO:0006259	DNA metabolic process	1	448	0.485893	0.79586
	GO:0071310	cellular response to organic substance	1	492	0.5188	0.842495
	GO:0044267	cellular protein metabolic process	8	5281	0.528109	0.850344
	GO:0018193	peptidyl-amino acid modification	1	524	0.541443	0.864489
	GO:0009725	response to hormone	1	537	0.550344	0.866695
	GO:0042221	response to chemical	2	1254	0.557058	0.866695
	GO:0009719	response to endogenous stimulus	1	549	0.558413	0.866695
	GO:0033554	cellular response to stress	1	553	0.561071	0.866695
	GO:0019222	regulation of metabolic process	5	3376	0.567088	0.868926
	GO:0008152	metabolic process	22	14914	0.575644	0.870589
	GO:0071822	protein complex subunit organization	1	578	0.577338	0.870589
	GO:0051276	chromosome organization	1	606	0.594865	0.889955
	GO:0070887	cellular response to chemical stimulus	1	621	0.603963	0.896508
	GO:0019538	protein metabolic process	8	5704	0.628248	0.920899
	GO:0010033	response to organic substance	1	666	0.630089	0.920899
	GO:0016043	cellular component organization	4	2920	0.638434	0.925973
	GO:0044763	single-organism cellular process	13	9347	0.67063	0.965301
	GO:0034622	cellular macromolecular complex assembly	1	754	0.676449	0.966355
	GO:0044712	single-organism catabolic process	1	771	0.684733	0.97089
	GO:0044699	single-organism process	16	11493	0.6945	0.974406
	GO:0065003	macromolecular complex assembly	1	798	0.69747	0.974406
	GO:0044710	single-organism metabolic process	7	5528	0.740313	1
	GO:0022607	cellular component assembly	1	930	0.752913	1
	GO:0071840	cellular component organization or biogenesis	4	3442	0.768156	1
	GO:0044765	single-organism transport	4	3460	0.771949	1
	GO:1902578	single-organism localization	4	3518	0.783865	1
	GO:0009987	cellular process	24	17228	0.818727	1
	GO:0043933	macromolecular complex subunit organization	1	1200	0.83739	1
	GO:0055114	oxidation-reduction process	2	2176	0.843971	1
	GO:0044260	cellular macromolecule metabolic process	11	9166	0.861361	1
	GO:0006950	response to stress	1	1471	0.893784	1
	GO:0090304	nucleic acid metabolic process	4	4231	0.894898	1
	GO:0006355	regulation of transcription, DNA-templated	2	2500	0.896747	1
	GO:0006810	transport	4	4248	0.896827	1
	GO:0051234	establishment of localization	4	4305	0.903082	1
	GO:1903506	regulation of nucleic acid-templated transcription	2	2550	0.903294	1
	GO:2001141	regulation of RNA biosynthetic process	2	2550	0.903294	1
	GO:0044085	cellular component biogenesis	1	1540	0.904792	1
	GO:0051252	regulation of RNA metabolic process	2	2567	0.905435	1
	GO:0019219	regulation of nucleobase-containing compound metabolic process	2	2607	0.910305	1
	GO:0051179	localization	4	4393	0.912119	1
	GO:2000112	regulation of cellular macromolecule biosynthetic process	2	2650	0.915288	1
	GO:0006351	transcription, DNA-templated	2	2665	0.916967	1
	GO:0006996	organelle organization	1	1644	0.919327	1
	GO:0010556	regulation of macromolecule biosynthetic process	2	2700	0.920769	1
	GO:0010468	regulation of gene expression	2	2703	0.921087	1
	GO:0031326	regulation of cellular biosynthetic process	2	2706	0.921405	1
	GO:0097659	nucleic acid-templated transcription	2	2707	0.92151	1
	GO:0032774	RNA biosynthetic process	2	2709	0.921721	1
	GO:0009889	regulation of biosynthetic process	2	2711	0.921931	1
	GO:1901564	organonitrogen compound metabolic process	2	2733	0.924209	1
	GO:0051171	regulation of nitrogen compound metabolic process	2	2739	0.92482	1
	GO:0016070	RNA metabolic process	3	3821	0.937964	1
	GO:0006139	nucleobase-containing compound metabolic process	4	4721	0.939825	1
	GO:0080090	regulation of primary metabolic process	2	3018	0.94875	1
	GO:0031323	regulation of cellular metabolic process	2	3030	0.949603	1
	GO:0034654	nucleobase-containing compound biosynthetic process	2	3032	0.949744	1
	GO:0060255	regulation of macromolecule metabolic process	2	3046	0.95072	1
	GO:0006807	nitrogen compound metabolic process	6	6672	0.95818	1
	GO:0046483	heterocycle metabolic process	4	5020	0.958183	1
	GO:0018130	heterocycle biosynthetic process	2	3214	0.961152	1
	GO:0006725	cellular aromatic compound metabolic process	4	5159	0.964903	1
	GO:0019438	aromatic compound biosynthetic process	2	3309	0.96611	1
	GO:1901360	organic cyclic compound metabolic process	4	5264	0.969329	1
	GO:1901362	organic cyclic compound biosynthetic process	2	3444	0.972157	1
	GO:0034641	cellular nitrogen compound metabolic process	4	6334	0.99312	1
	GO:0044271	cellular nitrogen compound biosynthetic process	2	4561	0.995087	1
	GO:0034645	cellular macromolecule biosynthetic process	2	4608	0.995452	1
	GO:0009059	macromolecule biosynthetic process	2	4740	0.996344	1
	GO:0044237	cellular metabolic process	11	12182	0.99674	1
	GO:0010467	gene expression	2	4908	0.997242	1
	GO:0044249	cellular biosynthetic process	2	5823	0.99945	1
	GO:1901576	organic substance biosynthetic process	2	6345	0.999793	1
	GO:0009058	biosynthetic process	2	6824	0.999919	1
	GO:0008150	biological_process	30	20440	1	1

## Sheet: B
KEGG analysis result in darkmagenta moduel of P. alba × P. glandulosa
Pathway	out (15)	All (18182)	Pvalue	Qvalue
Pentose and glucuronate interconversions	3	517	0.00805911	0.112827
Other glycan degradation	1	70	0.0562398	0.275683
Amino sugar and nucleotide sugar metabolism	2	484	0.059075	0.275683
Protein processing in endoplasmic reticulum	2	737	0.1217	0.331413
Plant-pathogen interaction	3	1545	0.129329	0.331413
Circadian rhythm - plant	1	226	0.171128	0.331413
Carotenoid biosynthesis	1	230	0.173894	0.331413
Phagosome	1	262	0.195718	0.331413
Phosphatidylinositol signaling system	1	288	0.213052	0.331413
Starch and sucrose metabolism	1	533	0.360116	0.482323
RNA transport	1	578	0.384167	0.482323
MAPK signaling pathway - plant	1	635	0.41342	0.482323
Metabolic pathways	5	7178	0.770495	0.829764
Biosynthesis of secondary metabolites	1	4332	0.98316	0.98316

## Sheet: C
GO analysis result in orange moduel of P. alba × P. glandulosa
	GO ID	Description	out (2442)	All (27107)	pvalue	p.adjust
Cellular Components	GO:0031224	intrinsic component of membrane	1392	12019	1.04008e-39	2.00667e-37
	GO:0044425	membrane part	1439	12541	1.19445e-39	2.00667e-37
	GO:0016021	integral component of membrane	1365	11864	1.25185e-36	1.40208e-34
	GO:0016020	membrane	1609	14629	3.87121e-36	3.25182e-34
	GO:0005794	Golgi apparatus	168	733	1.75866e-30	1.18182e-28
	GO:0044431	Golgi apparatus part	109	440	6.04888e-23	3.38737e-21
	GO:0099512	supramolecular fiber	62	186	1.61468e-20	6.78164e-19
	GO:0099513	polymeric cytoskeletal fiber	62	186	1.61468e-20	6.78164e-19
	GO:0005874	microtubule	61	185	6.10917e-20	2.28076e-18
	GO:0005856	cytoskeleton	91	385	6.0996e-18	2.04947e-16
	GO:0000139	Golgi membrane	66	244	1.8582e-16	5.26916e-15
	GO:0044430	cytoskeletal part	82	345	1.88184e-16	5.26916e-15
	GO:0015630	microtubule cytoskeleton	70	292	1.89724e-14	4.90364e-13
	GO:0030660	Golgi-associated vesicle membrane	27	62	6.32496e-13	1.51799e-11
	GO:0030126	COPI vesicle coat	16	22	7.91992e-13	1.77406e-11
	GO:0048046	apoplast	49	181	1.32115e-12	2.77441e-11
	GO:0005798	Golgi-associated vesicle	27	64	1.60051e-12	3.16336e-11
	GO:0030117	membrane coat	38	120	2.3677e-12	3.81331e-11
	GO:0048475	coated membrane	38	120	2.3677e-12	3.81331e-11
	GO:0030137	COPI-coated vesicle	16	23	2.38332e-12	3.81331e-11
	GO:0030663	COPI-coated vesicle membrane	16	23	2.38332e-12	3.81331e-11
	GO:0044459	plasma membrane part	135	848	4.1254e-11	6.30061e-10
	GO:0030135	coated vesicle	33	108	1.86882e-10	2.7301e-09
	GO:0005871	kinesin complex	35	120	2.22646e-10	3.11705e-09
	GO:0030120	vesicle coat	26	72	2.62605e-10	3.52941e-09
	GO:0012505	endomembrane system	234	1756	4.13212e-10	5.33998e-09
	GO:0031226	intrinsic component of plasma membrane	121	774	1.32874e-09	1.65354e-08
	GO:0030662	coated vesicle membrane	26	86	1.96975e-08	2.3637e-07
	GO:0016023	cytoplasmic, membrane-bounded vesicle	35	142	2.85294e-08	3.1953e-07
	GO:0031988	membrane-bounded vesicle	35	142	2.85294e-08	3.1953e-07
	GO:0031410	cytoplasmic vesicle	35	147	7.25014e-08	7.85822e-07
	GO:0005886	plasma membrane	290	2407	9.36286e-08	9.83101e-07
	GO:0031982	vesicle	35	149	1.03724e-07	1.0561e-06
	GO:0012506	vesicle membrane	28	106	1.42337e-07	1.36643e-06
	GO:0030659	cytoplasmic vesicle membrane	28	106	1.42337e-07	1.36643e-06
	GO:0031225	anchored component of membrane	57	311	1.83289e-07	1.7107e-06
	GO:0005875	microtubule associated complex	36	163	3.51748e-07	3.17455e-06
	GO:0071944	cell periphery	362	3155	3.59027e-07	3.17455e-06
	GO:0030136	clathrin-coated vesicle	16	44	6.44239e-07	5.55037e-06
	GO:0044433	cytoplasmic vesicle part	28	114	7.23495e-07	6.07736e-06
	GO:0098588	bounding membrane of organelle	149	1119	7.58844e-07	6.21882e-06
	GO:0098791	Golgi subcompartment	42	211	7.86436e-07	6.29149e-06
	GO:0030118	clathrin coat	17	50	8.72005e-07	6.81381e-06
	GO:0098805	whole membrane	89	614	5.07722e-06	3.87715e-05
	GO:0017119	Golgi transport complex	11	27	1.03321e-05	7.71465e-05
	GO:0046658	anchored component of plasma membrane	49	291	1.46491e-05	0.000107002
	GO:0005887	integral component of plasma membrane	72	484	1.63804e-05	0.000117102
	GO:0005802	trans-Golgi network	35	189	3.18441e-05	0.000222908
	GO:0005773	vacuole	80	573	5.62224e-05	0.000385525
	GO:0005905	coated pit	9	22	6.45406e-05	0.000387244
	GO:0012510	trans-Golgi network transport vesicle membrane	9	22	6.45406e-05	0.000387244
	GO:0030125	clathrin vesicle coat	9	22	6.45406e-05	0.000387244
	GO:0030130	clathrin coat of trans-Golgi network vesicle	9	22	6.45406e-05	0.000387244
	GO:0030132	clathrin coat of coated pit	9	22	6.45406e-05	0.000387244
	GO:0030140	trans-Golgi network transport vesicle	9	22	6.45406e-05	0.000387244
	GO:0030665	clathrin-coated vesicle membrane	9	22	6.45406e-05	0.000387244
	GO:0098589	membrane region	11	32	6.69282e-05	0.000394524
	GO:0005793	endoplasmic reticulum-Golgi intermediate compartment	5	7	0.000106255	0.000615544
	GO:0005774	vacuolar membrane	54	357	0.000114256	0.000639835
	GO:0044437	vacuolar part	54	357	0.000114256	0.000639835
	GO:0015629	actin cytoskeleton	17	82	0.000890452	0.00490479
	GO:0005885	Arp2/3 protein complex	7	19	0.00090831	0.00492245
	GO:0005576	extracellular region	104	855	0.00100829	0.00537754
	GO:0005795	Golgi stack	7	22	0.00241629	0.0126855
	GO:0030131	clathrin adaptor complex	8	28	0.0025749	0.0133102
	GO:0048471	perinuclear region of cytoplasm	3	4	0.00272408	0.0138681
	GO:0000795	synaptonemal complex	4	8	0.00341743	0.0171381
	GO:0031090	organelle membrane	157	1421	0.0040927	0.0202227
	GO:0098797	plasma membrane protein complex	12	58	0.00494012	0.0240562
	GO:0000421	autophagosome membrane	4	9	0.00571451	0.0270433
	GO:0009504	cell plate	4	9	0.00571451	0.0270433
	GO:0031985	Golgi cisterna	5	15	0.0082179	0.0383502
	GO:0009524	phragmoplast	4	10	0.00885013	0.0407348
	GO:0005911	cell-cell junction	52	415	0.00958353	0.041819
	GO:0009506	plasmodesma	52	415	0.00958353	0.041819
	GO:0030054	cell junction	52	415	0.00958353	0.041819
	GO:0055044	symplast	52	415	0.00958353	0.041819
	GO:0009707	chloroplast outer membrane	7	29	0.0126692	0.0545749
	GO:0030119	AP-type membrane coat adaptor complex	8	36	0.0131472	0.0559172
	GO:0000220	vacuolar proton-transporting V-type ATPase, V0 domain	6	23	0.0140223	0.0588935
	GO:0005764	lysosome	12	67	0.015695	0.0651052
	GO:0033179	proton-transporting V-type ATPase, V0 domain	6	25	0.021075	0.086356
	GO:0000323	lytic vacuole	12	71	0.0240642	0.0974166
	GO:0009527	plastid outer membrane	7	33	0.0253078	0.101231
	GO:0016442	RISC complex	3	8	0.0289396	0.113066
	GO:0031332	RNAi effector complex	3	8	0.0289396	0.113066
	GO:0042807	central vacuole	8	43	0.0360672	0.139294
	GO:0016324	apical plasma membrane	2	4	0.043031	0.160649
	GO:0030688	preribosome, small subunit precursor	2	4	0.043031	0.160649
	GO:0045177	apical part of cell	2	4	0.043031	0.160649
	GO:0030133	transport vesicle	10	63	0.054232	0.198065
	GO:0030658	transport vesicle membrane	10	63	0.054232	0.198065
	GO:0005776	autophagosome	4	17	0.0604683	0.218466
	GO:0031969	chloroplast membrane	7	40	0.0640499	0.228944
	GO:0032580	Golgi cisterna membrane	2	5	0.0674831	0.238677
	GO:0005884	actin filament	1	1	0.0900874	0.315306
	GO:0005618	cell wall	72	684	0.0927303	0.317026
	GO:0005768	endosome	26	220	0.0930508	0.317026
	GO:0005784	Sec61 translocon complex	2	6	0.0952965	0.317026
	GO:0009501	amyloplast	2	6	0.0952965	0.317026
	GO:0071256	translocon complex	2	6	0.0952965	0.317026
	GO:0030312	external encapsulating structure	72	686	0.0969678	0.319423
	GO:0005960	glycine cleavage complex	3	13	0.105552	0.344324
	GO:0005615	extracellular space	10	72	0.11091	0.354603
	GO:0005938	cell cortex	14	109	0.111869	0.354603
	GO:0099568	cytoplasmic region	14	109	0.111869	0.354603
	GO:0042170	plastid membrane	7	46	0.116074	0.364493
	GO:0010319	stromule	2	7	0.125668	0.390883
	GO:0044421	extracellular region part	10	74	0.126852	0.390883
	GO:0000794	condensed nuclear chromosome	5	30	0.127968	0.390883
	GO:0016471	vacuolar proton-transporting V-type ATPase complex	6	39	0.134437	0.406944
	GO:0033177	proton-transporting two-sector ATPase complex, proton-transporting domain	7	48	0.137179	0.411536
	GO:0000793	condensed chromosome	7	49	0.148385	0.441217
	GO:0005797	Golgi medial cisterna	2	8	0.15791	0.46542
	GO:0009505	plant-type cell wall	20	176	0.166809	0.487373
	GO:0070985	TFIIK complex	1	2	0.172062	0.495095
	GO:0031984	organelle subcompartment	47	453	0.172399	0.495095
	GO:0005876	spindle microtubule	2	10	0.225767	0.632147
	GO:0042765	GPI-anchor transamidase complex	2	10	0.225767	0.632147
	GO:0098590	plasma membrane region	2	10	0.225767	0.632147
	GO:0016459	myosin complex	4	28	0.242025	0.66114
	GO:0030173	integral component of Golgi membrane	4	28	0.242025	0.66114
	GO:0031228	intrinsic component of Golgi membrane	4	28	0.242025	0.66114
	GO:0005801	cis-Golgi network	2	11	0.260472	0.70563
	GO:0000325	plant-type vacuole	14	128	0.262511	0.70563
	GO:0005655	nucleolar ribonuclease P complex	3	21	0.292431	0.773675
	GO:0030681	multimeric ribonuclease P complex	3	21	0.292431	0.773675
	GO:0000159	protein phosphatase type 2A complex	4	31	0.303995	0.797987
	GO:0030870	Mre11 complex	1	4	0.314529	0.800619
	GO:0035097	histone methyltransferase complex	1	4	0.314529	0.800619
	GO:0035861	site of double-strand break	1	4	0.314529	0.800619
	GO:0048188	Set1C/COMPASS complex	1	4	0.314529	0.800619
	GO:0033176	proton-transporting V-type ATPase complex	6	52	0.32602	0.82363
	GO:0030677	ribonuclease P complex	3	23	0.343551	0.861443
	GO:0005791	rough endoplasmic reticulum	2	14	0.363686	0.898519
	GO:0030867	rough endoplasmic reticulum membrane	2	14	0.363686	0.898519
	GO:0009705	plant-type vacuole membrane	11	108	0.381333	0.93524
	GO:0000148	1,3-beta-D-glucan synthase complex	2	15	0.396997	0.966601
	GO:0019005	SCF ubiquitin ligase complex	10	100	0.413681	0.999976
	GO:0005819	spindle	4	37	0.430426	1
	GO:0008287	protein serine/threonine phosphatase complex	4	37	0.430426	1
	GO:1903293	phosphatase complex	4	37	0.430426	1
	GO:0000796	condensin complex	1	6	0.432489	1
	GO:0008290	F-actin capping protein complex	1	6	0.432489	1
	GO:0005765	lysosomal membrane	2	17	0.460993	1
	GO:0071458	integral component of cytoplasmic side of endoplasmic reticulum membrane	2	17	0.460993	1
	GO:0071556	integral component of lumenal side of endoplasmic reticulum membrane	2	17	0.460993	1
	GO:0098553	lumenal side of endoplasmic reticulum membrane	2	17	0.460993	1
	GO:0098554	cytoplasmic side of endoplasmic reticulum membrane	2	17	0.460993	1
	GO:0098576	lumenal side of membrane	2	17	0.460993	1
	GO:0098852	lytic vacuole membrane	2	17	0.460993	1
	GO:1902555	endoribonuclease complex	3	29	0.492017	1
	GO:0030176	integral component of endoplasmic reticulum membrane	6	63	0.506389	1
	GO:0031227	intrinsic component of endoplasmic reticulum membrane	6	63	0.506389	1
	GO:0005758	mitochondrial intermembrane space	2	19	0.520828	1
	GO:0031970	organelle envelope lumen	2	19	0.520828	1
	GO:0000811	GINS complex	1	8	0.530157	1
	GO:0031298	replication fork protection complex	1	8	0.530157	1
	GO:0098562	cytoplasmic side of membrane	3	32	0.559879	1
	GO:0098552	side of membrane	3	34	0.601941	1
	GO:0000015	phosphopyruvate hydratase complex	1	10	0.611022	1
	GO:0031261	DNA replication preinitiation complex	1	10	0.611022	1
	GO:0031968	organelle outer membrane	7	87	0.677836	1
	GO:0030915	Smc5-Smc6 complex	1	12	0.677974	1
	GO:0005834	heterotrimeric G-protein complex	1	13	0.706997	1
	GO:0033588	Elongator holoenzyme complex	1	13	0.706997	1
	GO:0005675	holo TFIIH complex	1	14	0.733406	1
	GO:0005971	ribonucleoside-diphosphate reductase complex	1	14	0.733406	1
	GO:0032806	carboxy-terminal domain protein kinase complex	1	14	0.733406	1
	GO:0031012	extracellular matrix	2	29	0.749645	1
	GO:0009898	cytoplasmic side of plasma membrane	1	15	0.757435	1
	GO:0031234	extrinsic component of cytoplasmic side of plasma membrane	1	15	0.757435	1
	GO:0005849	mRNA cleavage factor complex	1	16	0.779299	1
	GO:0000145	exocyst	7	97	0.7816	1
	GO:0044448	cell cortex part	7	97	0.7816	1
	GO:0000276	mitochondrial proton-transporting ATP synthase complex, coupling factor F(o)	1	17	0.799193	1
	GO:0019897	extrinsic component of plasma membrane	1	17	0.799193	1
	GO:0034708	methyltransferase complex	1	18	0.817295	1
	GO:0080008	Cul4-RING E3 ubiquitin ligase complex	1	18	0.817295	1
	GO:0005667	transcription factor complex	12	165	0.819358	1
	GO:0031300	intrinsic component of organelle membrane	9	128	0.825009	1
	GO:0031301	integral component of organelle membrane	9	128	0.825009	1
	GO:0019867	outer membrane	7	103	0.830652	1
	GO:0031201	SNARE complex	8	116	0.8308	1
	GO:0034399	nuclear periphery	2	37	0.858382	1
	GO:0030286	dynein complex	1	21	0.862387	1
	GO:0042646	plastid nucleoid	1	21	0.862387	1
	GO:0031461	cullin-RING ubiquitin ligase complex	13	186	0.865086	1
	GO:0000788	nuclear nucleosome	2	38	0.868417	1
	GO:0008250	oligosaccharyltransferase complex	1	22	0.874794	1
	GO:0015030	Cajal body	1	22	0.874794	1
	GO:0031463	Cul3-RING ubiquitin ligase complex	2	39	0.877794	1
	GO:0043596	nuclear replication fork	1	23	0.886082	1
	GO:0045263	proton-transporting ATP synthase complex, coupling factor F(o)	1	23	0.886082	1
	GO:0031965	nuclear membrane	2	40	0.886551	1
	GO:0016469	proton-transporting two-sector ATPase complex	7	112	0.887403	1
	GO:0000307	cyclin-dependent protein kinase holoenzyme complex	1	24	0.896354	1
	GO:0005813	centrosome	1	24	0.896354	1
	GO:0000782	telomere cap complex	1	26	0.914202	1
	GO:0000783	nuclear telomere cap complex	1	26	0.914202	1
	GO:0005929	cilium	1	26	0.914202	1
	GO:0009295	nucleoid	1	26	0.914202	1
	GO:0005789	endoplasmic reticulum membrane	28	391	0.919064	1
	GO:0042175	nuclear outer membrane-endoplasmic reticulum membrane network	28	391	0.919064	1
	GO:0098796	membrane protein complex	62	807	0.921478	1
	GO:0005770	late endosome	1	28	0.928978	1
	GO:0030127	COPII vesicle coat	1	28	0.928978	1
	GO:0000177	cytoplasmic exosome (RNase complex)	1	29	0.935383	1
	GO:0005753	mitochondrial proton-transporting ATP synthase complex	1	29	0.935383	1
	GO:0000176	nuclear exosome (RNase complex)	1	30	0.941211	1
	GO:0016604	nuclear body	1	30	0.941211	1
	GO:0000784	nuclear chromosome, telomeric region	2	49	0.942843	1
	GO:0044432	endoplasmic reticulum part	28	403	0.943051	1
	GO:0005635	nuclear envelope	7	128	0.949126	1
	GO:0000781	chromosome, telomeric region	2	51	0.95109	1
	GO:0044815	DNA packaging complex	8	145	0.955568	1
	GO:0005783	endoplasmic reticulum	55	750	0.957696	1
	GO:0000178	exosome (RNase complex)	1	36	0.966658	1
	GO:0008540	proteasome regulatory particle, base subcomplex	2	56	0.967022	1
	GO:0005643	nuclear pore	3	74	0.967983	1
	GO:0000932	cytoplasmic mRNA processing body	2	57	0.969544	1
	GO:0000786	nucleosome	7	139	0.971803	1
	GO:0005747	mitochondrial respiratory chain complex I	1	38	0.972402	1
	GO:0030014	CCR4-NOT complex	1	38	0.972402	1
	GO:0030964	NADH dehydrogenase complex	1	38	0.972402	1
	GO:0045271	respiratory chain complex I	1	38	0.972402	1
	GO:0005815	microtubule organizing center	1	40	0.977157	1
	GO:0012507	ER to Golgi transport vesicle membrane	1	41	0.979218	1
	GO:0030134	ER to Golgi transport vesicle	1	41	0.979218	1
	GO:0042995	cell projection	1	42	0.981093	1
	GO:0035770	ribonucleoprotein granule	2	63	0.981189	1
	GO:0036464	cytoplasmic ribonucleoprotein granule	2	63	0.981189	1
	GO:0070469	respiratory chain	3	83	0.983285	1
	GO:1902554	serine/threonine protein kinase complex	1	45	0.985763	1
	GO:1902911	protein kinase complex	1	45	0.985763	1
	GO:0030687	preribosome, large subunit precursor	2	71	0.99021	1
	GO:0000151	ubiquitin ligase complex	13	250	0.991247	1
	GO:0005838	proteasome regulatory particle	2	73	0.991698	1
	GO:0022624	proteasome accessory complex	2	73	0.991698	1
	GO:0032993	protein-DNA complex	9	192	0.991966	1
	GO:0019013	viral nucleocapsid	3	93	0.992055	1
	GO:0000315	organellar large ribosomal subunit	1	53	0.99332	1
	GO:0005762	mitochondrial large ribosomal subunit	1	53	0.99332	1
	GO:0098803	respiratory chain complex	1	53	0.99332	1
	GO:0005657	replication fork	1	54	0.993923	1
	GO:0045259	proton-transporting ATP synthase complex	1	54	0.993923	1
	GO:0005746	mitochondrial respiratory chain	1	57	0.995424	1
	GO:0000790	nuclear chromatin	4	120	0.995787	1
	GO:0019028	viral capsid	3	102	0.995997	1
	GO:0019012	virion	3	103	0.996294	1
	GO:0044423	virion part	3	103	0.996294	1
	GO:0044454	nuclear chromosome part	10	223	0.996635	1
	GO:0005777	peroxisome	4	125	0.997064	1
	GO:0042579	microbody	4	125	0.997064	1
	GO:0098687	chromosomal region	2	89	0.997823	1
	GO:0000228	nuclear chromosome	10	235	0.998311	1
	GO:0044452	nucleolar part	3	115	0.998546	1
	GO:0009526	plastid envelope	12	274	0.998892	1
	GO:0005761	mitochondrial ribosome	1	72	0.998894	1
	GO:0000785	chromatin	8	213	0.999125	1
	GO:0000313	organellar ribosome	1	76	0.999242	1
	GO:1990204	oxidoreductase complex	5	164	0.999331	1
	GO:0009941	chloroplast envelope	10	262	0.999668	1
	GO:0090575	RNA polymerase II transcription factor complex	1	96	0.999886	1
	GO:0005829	cytosol	107	1626	0.999899	1
	GO:0044444	cytoplasmic part	484	6187	0.999923	1
	GO:0044427	chromosomal part	16	385	0.999926	1
	GO:0044798	nuclear transcription factor complex	1	101	0.999929	1
	GO:0009535	chloroplast thylakoid membrane	5	197	0.999942	1
	GO:0055035	plastid thylakoid membrane	5	197	0.999942	1
	GO:0019898	extrinsic component of membrane	1	104	0.999947	1
	GO:0098800	inner mitochondrial membrane protein complex	2	135	0.999959	1
	GO:0005759	mitochondrial matrix	3	162	0.999968	1
	GO:0016591	DNA-directed RNA polymerase II, holoenzyme	1	120	0.999988	1
	GO:0098798	mitochondrial protein complex	2	155	0.999993	1
	GO:0009532	plastid stroma	9	308	0.999995	1
	GO:0005743	mitochondrial inner membrane	5	232	0.999996	1
	GO:0009570	chloroplast stroma	8	293	0.999996	1
	GO:0019866	organelle inner membrane	5	238	0.999998	1
	GO:0009534	chloroplast thylakoid	5	239	0.999998	1
	GO:0031976	plastid thylakoid	5	239	0.999998	1
	GO:0000502	proteasome complex	2	171	0.999998	1
	GO:0044455	mitochondrial membrane part	2	181	0.999999	1
	GO:0030684	preribosome	2	186	1	1
	GO:0005694	chromosome	16	473	1	1
	GO:0042651	thylakoid membrane	5	264	1	1
	GO:0055029	nuclear DNA-directed RNA polymerase complex	1	159	1	1
	GO:0005740	mitochondrial envelope	8	328	1	1
	GO:0000428	DNA-directed RNA polymerase complex	1	161	1	1
	GO:0030880	RNA polymerase complex	1	161	1	1
	GO:0005737	cytoplasm	649	8467	1	1
	GO:0031966	mitochondrial membrane	6	307	1	1
	GO:0005654	nucleoplasm	9	378	1	1
	GO:0044434	chloroplast part	21	601	1	1
	GO:0044435	plastid part	22	619	1	1
	GO:0031967	organelle envelope	27	728	1	1
	GO:0031975	envelope	27	730	1	1
	GO:0034357	photosynthetic membrane	5	320	1	1
	GO:0044451	nucleoplasm part	5	324	1	1
	GO:0061695	transferase complex, transferring phosphorus-containing groups	1	218	1	1
	GO:0044446	intracellular organelle part	315	4637	1	1
	GO:0044422	organelle part	315	4656	1	1
	GO:0043228	non-membrane-bounded organelle	118	2111	1	1
	GO:0043232	intracellular non-membrane-bounded organelle	118	2111	1	1
	GO:0044429	mitochondrial part	11	481	1	1
	GO:0044436	thylakoid part	5	354	1	1
	GO:0043234	protein complex	183	3040	1	1
	GO:0005730	nucleolus	3	332	1	1
	GO:1990234	transferase complex	18	675	1	1
	GO:0009579	thylakoid	5	415	1	1
	GO:1902494	catalytic complex	35	1018	1	1
	GO:0009507	chloroplast	38	1159	1	1
	GO:0009536	plastid	40	1228	1	1
	GO:0031981	nuclear lumen	24	940	1	1
	GO:0005575	cellular_component	2442	27107	1	1
	GO:0005623	cell	1351	17442	1	1
	GO:0044464	cell part	1327	17266	1	1
	GO:0005622	intracellular	1071	14784	1	1
	GO:0044424	intracellular part	982	13954	1	1
	GO:0043226	organelle	759	11099	1	1
	GO:0043229	intracellular organelle	758	11053	1	1
	GO:0043227	membrane-bounded organelle	661	9895	1	1
	GO:0043231	intracellular membrane-bounded organelle	661	9872	1	1
	GO:0005634	nucleus	285	5388	1	1
	GO:0032991	macromolecular complex	196	4308	1	1
	GO:0030529	intracellular ribonucleoprotein complex	15	1413	1	1
	GO:1990904	ribonucleoprotein complex	15	1413	1	1
	GO:0044428	nuclear part	26	1370	1	1
	GO:0031974	membrane-enclosed lumen	29	1135	1	1
	GO:0043233	organelle lumen	27	1116	1	1
	GO:0070013	intracellular organelle lumen	27	1116	1	1
	GO:0005739	mitochondrion	25	1031	1	1
	GO:0005840	ribosome	5	897	1	1
	GO:0044391	ribosomal subunit	2	692	1	1
	GO:0044445	cytosolic part	1	637	1	1
	GO:0015934	large ribosomal subunit	2	443	1	1
Molecular Function	GO:0052716	hydroquinone:oxygen oxidoreductase activity	35	80	1.13489e-16	8.4663e-14
	GO:0016682	oxidoreductase activity, acting on diphenols and related substances as donors, oxygen as acceptor	41	111	4.03579e-16	1.50535e-13
	GO:0016679	oxidoreductase activity, acting on diphenols and related substances as donors	45	135	1.33029e-15	3.308e-13
	GO:0016757	transferase activity, transferring glycosyl groups	165	1047	8.85085e-14	1.65068e-11
	GO:0015020	glucuronosyltransferase activity	18	27	2.22477e-13	3.31935e-11
	GO:0008092	cytoskeletal protein binding	57	229	4.14679e-13	5.15585e-11
	GO:0016722	oxidoreductase activity, oxidizing metal ions	40	132	1.67429e-12	1.78431e-10
	GO:0016758	transferase activity, transferring hexosyl groups	138	878	1.33538e-11	1.24524e-09
	GO:0016413	O-acetyltransferase activity	28	76	2.00431e-11	1.66135e-09
	GO:0008017	microtubule binding	40	143	2.7471e-11	1.90593e-09
	GO:0004478	methionine adenosyltransferase activity	11	12	2.8159e-11	1.90593e-09
	GO:0005200	structural constituent of cytoskeleton	24	58	3.06584e-11	1.90593e-09
	GO:0015631	tubulin binding	42	156	3.41317e-11	1.95863e-09
	GO:0016759	cellulose synthase activity	27	74	5.93342e-11	2.95089e-09
	GO:0016760	cellulose synthase (UDP-forming) activity	27	74	5.93342e-11	2.95089e-09
	GO:0005507	copper ion binding	47	191	7.1636e-11	3.34003e-09
	GO:0032403	protein complex binding	45	179	8.44363e-11	3.70526e-09
	GO:0003777	microtubule motor activity	37	131	1.11121e-10	4.60534e-09
	GO:0003774	motor activity	41	159	2.49517e-10	9.79684e-09
	GO:0016740	transferase activity	593	5448	6.9672e-10	2.59877e-08
	GO:0008374	O-acyltransferase activity	40	162	1.64662e-09	5.84942e-08
	GO:0008194	UDP-glycosyltransferase activity	107	685	4.13125e-09	1.40087e-07
	GO:0042285	xylosyltransferase activity	14	30	6.45562e-08	2.09387e-06
	GO:0003871	5-methyltetrahydropteroyltriglutamate-homocysteine S-methyltransferase activity	8	10	1.42492e-07	3.7964e-06
	GO:0008172	S-methyltransferase activity	8	10	1.42492e-07	3.7964e-06
	GO:0008705	methionine synthase activity	8	10	1.42492e-07	3.7964e-06
	GO:0042084	5-methyltetrahydrofolate-dependent methyltransferase activity	8	10	1.42492e-07	3.7964e-06
	GO:0042085	5-methyltetrahydropteroyltri-L-glutamate-dependent methyltransferase activity	8	10	1.42492e-07	3.7964e-06
	GO:0015018	galactosylgalactosylxylosylprotein 3-beta-glucuronosyltransferase activity	10	17	3.14549e-07	8.09149e-06
	GO:0047262	polygalacturonate 4-alpha-galacturonosyltransferase activity	15	38	3.30075e-07	8.20786e-06
	GO:0005199	structural constituent of cell wall	6	6	4.78573e-07	1.15166e-05
	GO:0003824	catalytic activity	1118	11560	7.77082e-07	1.81157e-05
	GO:0008375	acetylglucosaminyltransferase activity	24	96	2.28135e-06	5.15724e-05
	GO:0047172	shikimate O-hydroxycinnamoyltransferase activity	5	5	5.41824e-06	0.000109243
	GO:0047205	quinate O-hydroxycinnamoyltransferase activity	5	5	5.41824e-06	0.000109243
	GO:0050734	hydroxycinnamoyltransferase activity	5	5	5.41824e-06	0.000109243
	GO:0050737	O-hydroxycinnamoyltransferase activity	5	5	5.41824e-06	0.000109243
	GO:0016763	transferase activity, transferring pentosyl groups	21	83	7.86914e-06	0.000154484
	GO:0015144	carbohydrate transmembrane transporter activity	43	244	9.73772e-06	0.000181608
	GO:1901476	carbohydrate transporter activity	43	244	9.73772e-06	0.000181608
	GO:0003885	D-arabinono-1,4-lactone oxidase activity	6	8	1.14504e-05	0.000208341
	GO:1901618	organic hydroxy compound transmembrane transporter activity	22	99	4.34736e-05	0.000772174
	GO:0005215	transporter activity	267	2419	5.05277e-05	0.000876596
	GO:0044877	macromolecular complex binding	56	372	5.94053e-05	0.000994309
	GO:0003938	IMP dehydrogenase activity	4	4	6.13113e-05	0.000994309
	GO:0008465	glycerate dehydrogenase activity	4	4	6.13113e-05	0.000994309
	GO:0005372	water transmembrane transporter activity	21	95	6.97726e-05	0.00100097
	GO:0015166	polyol transmembrane transporter activity	21	95	6.97726e-05	0.00100097
	GO:0015168	glycerol transmembrane transporter activity	21	95	6.97726e-05	0.00100097
	GO:0015250	water channel activity	21	95	6.97726e-05	0.00100097
	GO:0015254	glycerol channel activity	21	95	6.97726e-05	0.00100097
	GO:0015665	alcohol transmembrane transporter activity	21	95	6.97726e-05	0.00100097
	GO:0003979	UDP-glucose 6-dehydrogenase activity	6	10	7.34237e-05	0.00103347
	GO:0003999	adenine phosphoribosyltransferase activity	5	8	0.00024136	0.00333435
	GO:0016899	oxidoreductase activity, acting on the CH-OH group of donors, oxygen as acceptor	8	21	0.000264362	0.00358571
	GO:0005452	inorganic anion exchanger activity	6	12	0.00027637	0.00368164
	GO:0022891	substrate-specific transmembrane transporter activity	164	1432	0.000304575	0.00398619
	GO:0022892	substrate-specific transporter activity	183	1632	0.000399852	0.00514292
	GO:0016746	transferase activity, transferring acyl groups	65	483	0.000441758	0.00538114
	GO:0005525	GTP binding	61	447	0.00045444	0.00538114
	GO:0016747	transferase activity, transferring acyl groups other than amino-acyl groups	61	447	0.00045444	0.00538114
	GO:0019001	guanyl nucleotide binding	61	447	0.00045444	0.00538114
	GO:0032561	guanyl ribonucleotide binding	61	447	0.00045444	0.00538114
	GO:0016773	phosphotransferase activity, alcohol group as acceptor	232	2154	0.000691744	0.00806314
	GO:0009055	electron carrier activity	45	312	0.000769588	0.0088325
	GO:0050105	L-gulonolactone oxidase activity	4	6	0.000794417	0.00897932
	GO:0003779	actin binding	15	69	0.000876564	0.00975995
	GO:0030276	clathrin binding	9	31	0.00109516	0.0120146
	GO:0016762	xyloglucan:xyloglucosyl transferase activity	14	64	0.00120675	0.0130469
	GO:0035639	purine ribonucleoside triphosphate binding	382	3772	0.00142402	0.015176
	GO:0004672	protein kinase activity	217	2032	0.00160302	0.0168429
	GO:0047334	diphosphate-fructose-6-phosphate 1-phosphotransferase activity	4	7	0.00172342	0.0178565
	GO:0001883	purine nucleoside binding	383	3801	0.00199683	0.0198618
	GO:0032550	purine ribonucleoside binding	383	3801	0.00199683	0.0198618
	GO:0032555	purine ribonucleotide binding	383	3801	0.00199683	0.0198618
	GO:0016407	acetyltransferase activity	30	195	0.00202487	0.0198757
	GO:0005545	1-phosphatidylinositol binding	7	22	0.002185	0.0207569
	GO:0017076	purine nucleotide binding	383	3806	0.00218619	0.0207569
	GO:0001882	nucleoside binding	383	3807	0.00222594	0.0207569
	GO:0032549	ribonucleoside binding	383	3807	0.00222594	0.0207569
	GO:0032553	ribonucleotide binding	385	3835	0.00249887	0.0226711
	GO:0015301	anion:anion antiporter activity	6	17	0.0025121	0.0226711
	GO:0015385	sodium:proton antiporter activity	5	12	0.00252239	0.0226711
	GO:0017057	6-phosphogluconolactonase activity	3	4	0.00258974	0.0227288
	GO:0070273	phosphatidylinositol-4-phosphate binding	3	4	0.00258974	0.0227288
	GO:0008378	galactosyltransferase activity	10	42	0.00304968	0.0264542
	GO:0043167	ion binding	705	7358	0.00316114	0.0271059
	GO:0051015	actin filament binding	4	8	0.00320548	0.0271737
	GO:0005338	nucleotide-sugar transmembrane transporter activity	6	18	0.00348865	0.028917
	GO:0008447	L-ascorbate oxidase activity	6	18	0.00348865	0.028917
	GO:0003924	GTPase activity	29	194	0.00365347	0.0299505
	GO:0001085	RNA polymerase II transcription factor binding	11	50	0.00373917	0.0303198
	GO:0016614	oxidoreductase activity, acting on CH-OH group of donors	23	144	0.00397723	0.0316117
	GO:0016301	kinase activity	242	2334	0.00398324	0.0316117
	GO:0015035	protein disulfide oxidoreductase activity	28	190	0.00517472	0.0406352
	GO:0097367	carbohydrate derivative binding	387	3902	0.00540677	0.0420151
	GO:0016798	hydrolase activity, acting on glycosyl bonds	72	610	0.00728208	0.0512739
	GO:0004845	uracil phosphoribosyltransferase activity	2	2	0.00783834	0.0512739
	GO:0009029	tetraacyldisaccharide 4'-kinase activity	2	2	0.00783834	0.0512739
	GO:0010436	carotenoid dioxygenase activity	2	2	0.00783834	0.0512739
	GO:0016647	oxidoreductase activity, acting on the CH-NH group of donors, oxygen as acceptor	2	2	0.00783834	0.0512739
	GO:0016710	trans-cinnamate 4-monooxygenase activity	2	2	0.00783834	0.0512739
	GO:0018392	glycoprotein 3-alpha-L-fucosyltransferase activity	2	2	0.00783834	0.0512739
	GO:0045437	uridine nucleosidase activity	2	2	0.00783834	0.0512739
	GO:0045549	9-cis-epoxycarotenoid dioxygenase activity	2	2	0.00783834	0.0512739
	GO:0046920	alpha-(1->3)-fucosyltransferase activity	2	2	0.00783834	0.0512739
	GO:0046922	peptide-O-fucosyltransferase activity	2	2	0.00783834	0.0512739
	GO:0047063	L-ascorbate-cytochrome-b5 reductase activity	2	2	0.00783834	0.0512739
	GO:0047622	adenosine nucleosidase activity	2	2	0.00783834	0.0512739
	GO:0050263	ribosylpyrimidine nucleosidase activity	2	2	0.00783834	0.0512739
	GO:0051010	microtubule plus-end binding	2	2	0.00783834	0.0512739
	GO:0072585	xanthosine nucleotidase activity	2	2	0.00783834	0.0512739
	GO:1990534	thermospermine oxidase activity	2	2	0.00783834	0.0512739
	GO:0015293	symporter activity	18	110	0.00786216	0.0512739
	GO:0015036	disulfide oxidoreductase activity	28	196	0.00790415	0.0512739
	GO:0046914	transition metal ion binding	223	2168	0.00808846	0.0520172
	GO:0050278	sedoheptulose-bisphosphatase activity	4	10	0.00832309	0.0530686
	GO:0015294	solute:cation symporter activity	17	103	0.00883647	0.0558645
	GO:0099516	ion antiporter activity	14	79	0.0090218	0.0565568
	GO:0043168	anion binding	420	4296	0.00935929	0.0581836
	GO:0022857	transmembrane transporter activity	197	1903	0.00978784	0.0603449
	GO:0001228	transcriptional activator activity, RNA polymerase II transcription regulatory region sequence-specific binding	21	138	0.00996052	0.0609061
	GO:0051119	sugar transmembrane transporter activity	22	147	0.0102622	0.0620365
	GO:0015081	sodium ion transmembrane transporter activity	5	16	0.0103117	0.0620365
	GO:0070300	phosphatidic acid binding	3	6	0.0112996	0.0674363
	GO:0000166	nucleotide binding	429	4414	0.0124233	0.0714217
	GO:1901265	nucleoside phosphate binding	429	4414	0.0124233	0.0714217
	GO:0005355	glucose transmembrane transporter activity	14	82	0.0124461	0.0714217
	GO:0015145	monosaccharide transmembrane transporter activity	14	82	0.0124461	0.0714217
	GO:0015149	hexose transmembrane transporter activity	14	82	0.0124461	0.0714217
	GO:0008417	fucosyltransferase activity	6	23	0.0129358	0.0733488
	GO:0004553	hydrolase activity, hydrolyzing O-glycosyl compounds	63	537	0.0129786	0.0733488
	GO:0005351	sugar:proton symporter activity	16	100	0.0144573	0.07989
	GO:0005402	cation:sugar symporter activity	16	100	0.0144573	0.07989
	GO:0015295	solute:proton symporter activity	16	100	0.0144573	0.07989
	GO:0045548	phenylalanine ammonia-lyase activity	4	12	0.0169976	0.0932369
	GO:0005086	ARF guanyl-nucleotide exchange factor activity	5	18	0.0174357	0.094942
	GO:0004602	glutathione peroxidase activity	3	7	0.0184818	0.0999089
	GO:0000981	RNA polymerase II transcription factor activity, sequence-specific DNA binding	21	147	0.0194931	0.104618
	GO:0008270	zinc ion binding	119	1120	0.0201203	0.107213
	GO:0004066	asparagine synthase (glutamine-hydrolyzing) activity	4	13	0.0228623	0.120107
	GO:0016645	oxidoreductase activity, acting on the CH-NH group of donors	4	13	0.0228623	0.120107
	GO:0015291	secondary active transmembrane transporter activity	53	456	0.0248598	0.129688
	GO:0015171	amino acid transmembrane transporter activity	24	178	0.0250976	0.130019
	GO:0019706	protein-cysteine S-palmitoyltransferase activity	11	65	0.0265602	0.135712
	GO:0019707	protein-cysteine S-acyltransferase activity	11	65	0.0265602	0.135712
	GO:0003785	actin monomer binding	3	8	0.0276476	0.13659
	GO:0004430	1-phosphatidylinositol 4-kinase activity	3	8	0.0276476	0.13659
	GO:0005546	phosphatidylinositol-4,5-bisphosphate binding	3	8	0.0276476	0.13659
	GO:0051117	ATPase binding	3	8	0.0276476	0.13659
	GO:0052742	phosphatidylinositol kinase activity	3	8	0.0276476	0.13659
	GO:0016491	oxidoreductase activity	214	2140	0.0280143	0.137491
	GO:0051287	NAD binding	10	58	0.0298637	0.14561
	GO:0016409	palmitoyltransferase activity	11	67	0.0324766	0.157322
	GO:0036094	small molecule binding	433	4533	0.0328354	0.158034
	GO:0015932	nucleobase-containing compound transmembrane transporter activity	9	51	0.0334634	0.160024
	GO:0005516	calmodulin binding	19	140	0.0402863	0.182843
	GO:0001664	G-protein coupled receptor binding	2	4	0.0416666	0.182843
	GO:0004126	cytidine deaminase activity	2	4	0.0416666	0.182843
	GO:0004335	galactokinase activity	2	4	0.0416666	0.182843
	GO:0004489	methylenetetrahydrofolate reductase (NAD(P)H) activity	2	4	0.0416666	0.182843
	GO:0004528	phosphodiesterase I activity	2	4	0.0416666	0.182843
	GO:0004697	protein kinase C activity	2	4	0.0416666	0.182843
	GO:0004795	threonine synthase activity	2	4	0.0416666	0.182843
	GO:0004801	sedoheptulose-7-phosphate:D-glyceraldehyde-3-phosphate glyceronetransferase activity	2	4	0.0416666	0.182843
	GO:0008398	sterol 14-demethylase activity	2	4	0.0416666	0.182843
	GO:0015066	alpha-amylase inhibitor activity	2	4	0.0416666	0.182843
	GO:0047724	inosine nucleosidase activity	2	4	0.0416666	0.182843
	GO:0050373	UDP-arabinose 4-epimerase activity	2	4	0.0416666	0.182843
	GO:0050593	N-methylcoclaurine 3'-monooxygenase activity	2	4	0.0416666	0.182843
	GO:0016857	racemase and epimerase activity, acting on carbohydrates and derivatives	6	30	0.0448446	0.195638
	GO:0015267	channel activity	30	247	0.0475228	0.203747
	GO:0022803	passive transmembrane transporter activity	30	247	0.0475228	0.203747
	GO:0022838	substrate-specific channel activity	30	247	0.0475228	0.203747
	GO:0005524	ATP binding	321	3339	0.0496929	0.211834
	GO:0016616	oxidoreductase activity, acting on the CH-OH group of donors, NAD or NADP as acceptor	15	107	0.0499927	0.211901
	GO:0016667	oxidoreductase activity, acting on a sulfur group of donors	28	230	0.0527581	0.222359
	GO:0032440	2-alkenal reductase [NAD(P)] activity	20	154	0.0532655	0.223091
	GO:0015075	ion transmembrane transporter activity	121	1186	0.0535299	0.223091
	GO:0008168	methyltransferase activity	43	381	0.0590406	0.24469
	GO:0004197	cysteine-type endopeptidase activity	11	74	0.0604153	0.249005
	GO:0032559	adenyl ribonucleotide binding	322	3368	0.0618052	0.253333
	GO:0004373	glycogen (starch) synthase activity	2	5	0.065413	0.264902
	GO:0030554	adenyl nucleotide binding	322	3373	0.0655278	0.264902
	GO:0008289	lipid binding	37	324	0.0656928	0.264902
	GO:0016741	transferase activity, transferring one-carbon groups	43	385	0.0674043	0.270342
	GO:0008509	anion transmembrane transporter activity	42	376	0.0698506	0.278655
	GO:0009931	calcium-dependent protein serine/threonine kinase activity	13	94	0.0707225	0.279148
	GO:0010857	calcium-dependent protein kinase activity	13	94	0.0707225	0.279148
	GO:0008810	cellulase activity	5	26	0.0745614	0.292752
	GO:0016417	S-acyltransferase activity	11	77	0.0761336	0.29736
	GO:0046943	carboxylic acid transmembrane transporter activity	27	230	0.0801246	0.311318
	GO:0003872	6-phosphofructokinase activity	4	19	0.0812637	0.312488
	GO:0008443	phosphofructokinase activity	4	19	0.0812637	0.312488
	GO:0016772	transferase activity, transferring phosphorus-containing groups	245	2552	0.0845556	0.323479
	GO:0004690	cyclic nucleotide-dependent protein kinase activity	1	1	0.0885575	0.33032
	GO:0004692	cGMP-dependent protein kinase activity	1	1	0.0885575	0.33032
	GO:0008117	sphinganine-1-phosphate aldolase activity	1	1	0.0885575	0.33032
	GO:0008940	nitrate reductase activity	1	1	0.0885575	0.33032
	GO:0009703	nitrate reductase (NADH) activity	1	1	0.0885575	0.33032
	GO:0050662	coenzyme binding	29	253	0.0906742	0.336532
	GO:0010487	thermospermine synthase activity	2	6	0.0924697	0.338287
	GO:0033843	xyloglucan 6-xylosyltransferase activity	2	6	0.0924697	0.338287
	GO:0015299	solute:proton antiporter activity	12	89	0.0930793	0.338287
	GO:0015215	nucleotide transmembrane transporter activity	6	36	0.0941988	0.338287
	GO:0003995	acyl-CoA dehydrogenase activity	4	20	0.0947747	0.338287
	GO:0016681	oxidoreductase activity, acting on diphenols and related substances as donors, cytochrome as acceptor	4	20	0.0947747	0.338287
	GO:0016841	ammonia-lyase activity	4	20	0.0947747	0.338287
	GO:0052890	oxidoreductase activity, acting on the CH-CH group of donors, with a flavin as acceptor	4	20	0.0947747	0.338287
	GO:0004683	calmodulin-dependent protein kinase activity	13	99	0.0973159	0.345166
	GO:0015297	antiporter activity	29	255	0.0976273	0.345166
	GO:0004860	protein kinase inhibitor activity	3	13	0.101425	0.351923
	GO:0004861	cyclin-dependent protein serine/threonine kinase inhibitor activity	3	13	0.101425	0.351923
	GO:0019210	kinase inhibitor activity	3	13	0.101425	0.351923
	GO:0030291	protein serine/threonine kinase inhibitor activity	3	13	0.101425	0.351923
	GO:0005342	organic acid transmembrane transporter activity	27	237	0.105161	0.362935
	GO:0015298	solute:cation antiporter activity	12	91	0.105572	0.362935
	GO:0016298	lipase activity	17	139	0.107888	0.369195
	GO:0008234	cysteine-type peptidase activity	13	101	0.109456	0.372849
	GO:0042803	protein homodimerization activity	8	55	0.110007	0.373022
	GO:0016854	racemase and epimerase activity	6	38	0.115265	0.389086
	GO:0050508	glucuronosyl-N-acetylglucosaminyl-proteoglycan 4-alpha-N-acetylglucosaminyltransferase activity	3	14	0.120956	0.406457
	GO:0030158	protein xylosyltransferase activity	2	7	0.122065	0.40652
	GO:0050616	secologanin synthase activity	2	7	0.122065	0.40652
	GO:0050660	flavin adenine dinucleotide binding	13	105	0.136283	0.451855
	GO:0008324	cation transmembrane transporter activity	79	791	0.140649	0.464266
	GO:0035251	UDP-glucosyltransferase activity	49	474	0.143319	0.470995
	GO:0035091	phosphatidylinositol binding	11	87	0.145505	0.476082
	GO:0019200	carbohydrate kinase activity	6	41	0.150839	0.487788
	GO:0003978	UDP-glucose 4-epimerase activity	2	8	0.153537	0.487788
	GO:0004014	adenosylmethionine decarboxylase activity	2	8	0.153537	0.487788
	GO:0004614	phosphoglucomutase activity	2	8	0.153537	0.487788
	GO:0015369	calcium:proton antiporter activity	2	8	0.153537	0.487788
	GO:0017048	Rho GTPase binding	2	8	0.153537	0.487788
	GO:0008514	organic anion transmembrane transporter activity	27	248	0.15366	0.487788
	GO:0000062	fatty-acyl-CoA binding	4	24	0.157986	0.493283
	GO:0033772	flavonoid 3',5'-hydroxylase activity	4	24	0.157986	0.493283
	GO:0015605	organophosphate ester transmembrane transporter activity	8	60	0.158409	0.493283
	GO:0050321	tau-protein kinase activity	3	16	0.163572	0.493283
	GO:0046527	glucosyltransferase activity	49	480	0.164453	0.493283
	GO:0000014	single-stranded DNA endodeoxyribonuclease activity	1	2	0.169277	0.493283
	GO:0004140	dephospho-CoA kinase activity	1	2	0.169277	0.493283
	GO:0004595	pantetheine-phosphate adenylyltransferase activity	1	2	0.169277	0.493283
	GO:0004798	thymidylate kinase activity	1	2	0.169277	0.493283
	GO:0005275	amine transmembrane transporter activity	1	2	0.169277	0.493283
	GO:0005368	taurine transmembrane transporter activity	1	2	0.169277	0.493283
	GO:0015411	taurine-transporting ATPase activity	1	2	0.169277	0.493283
	GO:0017168	5-oxoprolinase (ATP-hydrolyzing) activity	1	2	0.169277	0.493283
	GO:0030786	(RS)-norcoclaurine 6-O-methyltransferase activity	1	2	0.169277	0.493283
	GO:0031263	amine-transporting ATPase activity	1	2	0.169277	0.493283
	GO:0033946	xyloglucan-specific endo-beta-1,4-glucanase activity	1	2	0.169277	0.493283
	GO:0046857	oxidoreductase activity, acting on other nitrogenous compounds as donors, with NAD or NADP as acceptor	1	2	0.169277	0.493283
	GO:0047458	beta-pyrazolylalanine synthase activity	1	2	0.169277	0.493283
	GO:0051880	G-quadruplex DNA binding	1	2	0.169277	0.493283
	GO:0052736	beta-glucanase activity	1	2	0.169277	0.493283
	GO:0052906	tRNA (guanine(37)-N(1))-methyltransferase activity	1	2	0.169277	0.493283
	GO:0016628	oxidoreductase activity, acting on the CH-CH group of donors, NAD or NADP as acceptor	21	190	0.171582	0.498055
	GO:0015491	cation:cation antiporter activity	8	62	0.180174	0.516734
	GO:1901505	carbohydrate derivative transporter activity	9	72	0.184642	0.516734
	GO:0003993	acid phosphatase activity	2	9	0.186323	0.516734
	GO:0004128	cytochrome-b5 reductase activity, acting on NAD(P)H	2	9	0.186323	0.516734
	GO:0008477	purine nucleosidase activity	2	9	0.186323	0.516734
	GO:0016744	transferase activity, transferring aldehyde or ketonic groups	2	9	0.186323	0.516734
	GO:0032050	clathrin heavy chain binding	2	9	0.186323	0.516734
	GO:0004435	phosphatidylinositol phospholipase C activity	3	17	0.186329	0.516734
	GO:0004629	phospholipase C activity	3	17	0.186329	0.516734
	GO:0009044	xylan 1,4-beta-xylosidase activity	3	17	0.186329	0.516734
	GO:0046556	alpha-L-arabinofuranosidase activity	3	17	0.186329	0.516734
	GO:0097599	xylanase activity	3	17	0.186329	0.516734
	GO:0004784	superoxide dismutase activity	4	26	0.194145	0.534435
	GO:0016721	oxidoreductase activity, acting on superoxide radicals as acceptor	4	26	0.194145	0.534435
	GO:0000975	regulatory region DNA binding	33	320	0.202041	0.550083
	GO:0001067	regulatory region nucleic acid binding	33	320	0.202041	0.550083
	GO:0044212	transcription regulatory region DNA binding	33	320	0.202041	0.550083
	GO:0046872	metal ion binding	326	3533	0.204081	0.553376
	GO:0070008	serine-type exopeptidase activity	6	45	0.204734	0.553376
	GO:0008553	hydrogen-exporting ATPase activity, phosphorylative mechanism	4	27	0.213102	0.573913
	GO:0008195	phosphatidate phosphatase activity	2	10	0.219942	0.581834
	GO:0015368	calcium:cation antiporter activity	2	10	0.219942	0.581834
	GO:0016929	SUMO-specific protease activity	2	10	0.219942	0.581834
	GO:0032451	demethylase activity	2	10	0.219942	0.581834
	GO:0050291	sphingosine N-acyltransferase activity	2	10	0.219942	0.581834
	GO:0046873	metal ion transmembrane transporter activity	37	367	0.225747	0.595079
	GO:0045330	aspartyl esterase activity	16	147	0.228911	0.601295
	GO:1902936	phosphatidylinositol bisphosphate binding	3	19	0.233946	0.607942
	GO:0015078	hydrogen ion transmembrane transporter activity	26	252	0.234114	0.607942
	GO:0008565	protein transporter activity	17	158	0.234387	0.607942
	GO:0043169	cation binding	326	3551	0.235018	0.607942
	GO:0000254	C-4 methylsterol oxidase activity	1	3	0.242851	0.607942
	GO:0004623	phospholipase A2 activity	1	3	0.242851	0.607942
	GO:0005459	UDP-galactose transmembrane transporter activity	1	3	0.242851	0.607942
	GO:0015091	ferric iron transmembrane transporter activity	1	3	0.242851	0.607942
	GO:0015165	pyrimidine nucleotide-sugar transmembrane transporter activity	1	3	0.242851	0.607942
	GO:0015296	anion:cation symporter activity	1	3	0.242851	0.607942
	GO:0015377	cation:chloride symporter activity	1	3	0.242851	0.607942
	GO:0015408	ferric-transporting ATPase activity	1	3	0.242851	0.607942
	GO:0051741	2-methyl-6-phytyl-1,4-benzoquinone methyltransferase activity	1	3	0.242851	0.607942
	GO:0072510	trivalent inorganic cation transmembrane transporter activity	1	3	0.242851	0.607942
	GO:0000977	RNA polymerase II regulatory region sequence-specific DNA binding	12	108	0.24703	0.614281
	GO:0001012	RNA polymerase II regulatory region DNA binding	12	108	0.24703	0.614281
	GO:0005451	monovalent cation:proton antiporter activity	6	48	0.249022	0.617178
	GO:0016799	hydrolase activity, hydrolyzing N-glycosyl compounds	7	58	0.251536	0.617191
	GO:0004725	protein tyrosine phosphatase activity	2	11	0.253992	0.617191
	GO:0016646	oxidoreductase activity, acting on the CH-NH group of donors, NAD or NADP as acceptor	2	11	0.253992	0.617191
	GO:0016702	oxidoreductase activity, acting on single donors with incorporation of molecular oxygen, incorporation of two atoms of oxygen	2	11	0.253992	0.617191
	GO:0016832	aldehyde-lyase activity	2	11	0.253992	0.617191
	GO:0035252	UDP-xylosyltransferase activity	2	11	0.253992	0.617191
	GO:0004252	serine-type endopeptidase activity	22	213	0.255022	0.617682
	GO:0008236	serine-type peptidase activity	26	256	0.259639	0.624809
	GO:0017171	serine hydrolase activity	26	256	0.259639	0.624809
	GO:0000976	transcription regulatory region sequence-specific DNA binding	21	204	0.266259	0.638679
	GO:0005484	SNAP receptor activity	12	110	0.26712	0.638691
	GO:0016627	oxidoreductase activity, acting on the CH-CH group of donors	29	290	0.272601	0.649132
	GO:0036442	hydrogen-exporting ATPase activity	10	90	0.273227	0.649132
	GO:0008134	transcription factor binding	11	101	0.281084	0.665679
	GO:0005381	iron ion transmembrane transporter activity	3	21	0.283379	0.66688
	GO:0016634	oxidoreductase activity, acting on the CH-CH group of donors, oxygen as acceptor	3	21	0.283379	0.66688
	GO:0015098	molybdate ion transmembrane transporter activity	2	12	0.288131	0.669671
	GO:0051139	metal ion:proton antiporter activity	2	12	0.288131	0.669671
	GO:0045735	nutrient reservoir activity	9	81	0.288156	0.669671
	GO:0046564	oxalate decarboxylase activity	9	81	0.288156	0.669671
	GO:0004565	beta-galactosidase activity	4	31	0.293001	0.678816
	GO:1901981	phosphatidylinositol phosphate binding	3	22	0.308438	0.68199
	GO:0043565	sequence-specific DNA binding	71	754	0.308613	0.68199
	GO:0004457	lactate dehydrogenase activity	1	4	0.309912	0.68199
	GO:0004459	L-lactate dehydrogenase activity	1	4	0.309912	0.68199
	GO:0004793	threonine aldolase activity	1	4	0.309912	0.68199
	GO:0008732	L-allo-threonine aldolase activity	1	4	0.309912	0.68199
	GO:0009019	tRNA (guanine-N1-)-methyltransferase activity	1	4	0.309912	0.68199
	GO:0015101	organic cation transmembrane transporter activity	1	4	0.309912	0.68199
	GO:0015199	amino-acid betaine transmembrane transporter activity	1	4	0.309912	0.68199
	GO:0015204	urea transmembrane transporter activity	1	4	0.309912	0.68199
	GO:0015226	carnitine transmembrane transporter activity	1	4	0.309912	0.68199
	GO:0015651	quaternary ammonium group transmembrane transporter activity	1	4	0.309912	0.68199
	GO:0016661	oxidoreductase activity, acting on other nitrogenous compounds as donors	1	4	0.309912	0.68199
	GO:0016920	pyroglutamyl-peptidase activity	1	4	0.309912	0.68199
	GO:0042800	histone methyltransferase activity (H3-K4 specific)	1	4	0.309912	0.68199
	GO:0047763	caffeate O-methyltransferase activity	1	4	0.309912	0.68199
	GO:0047874	dolichyldiphosphatase activity	1	4	0.309912	0.68199
	GO:0016765	transferase activity, transferring alkyl or aryl (other than methyl) groups	21	210	0.311993	0.682336
	GO:1901681	sulfur compound binding	4	32	0.313624	0.682336
	GO:0003714	transcription corepressor activity	5	42	0.313728	0.682336
	GO:0042973	glucan endo-1,3-beta-D-glucosidase activity	5	42	0.313728	0.682336
	GO:0005313	L-glutamate transmembrane transporter activity	2	13	0.322077	0.690277
	GO:0015172	acidic amino acid transmembrane transporter activity	2	13	0.322077	0.690277
	GO:0016838	carbon-oxygen lyase activity, acting on phosphates	2	13	0.322077	0.690277
	GO:0038199	ethylene receptor activity	2	13	0.322077	0.690277
	GO:0046577	long-chain-alcohol oxidase activity	2	13	0.322077	0.690277
	GO:0030599	pectinesterase activity	16	158	0.324603	0.690277
	GO:0004674	protein serine/threonine kinase activity	132	1433	0.325302	0.690277
	GO:0001046	core promoter sequence-specific DNA binding	9	84	0.325707	0.690277
	GO:0001047	core promoter binding	9	84	0.325707	0.690277
	GO:0022804	active transmembrane transporter activity	86	924	0.327256	0.690543
	GO:0015095	magnesium ion transmembrane transporter activity	6	53	0.327684	0.690543
	GO:0005085	guanyl-nucleotide exchange factor activity	5	43	0.331725	0.69709
	GO:0004526	ribonuclease P activity	3	23	0.333563	0.698703
	GO:0005375	copper ion transmembrane transporter activity	4	33	0.334366	0.698703
	GO:0005249	voltage-gated potassium channel activity	7	64	0.337743	0.701829
	GO:0022843	voltage-gated cation channel activity	7	64	0.337743	0.701829
	GO:0004709	MAP kinase kinase kinase activity	7	65	0.352549	0.709293
	GO:0004185	serine-type carboxypeptidase activity	4	34	0.355163	0.709293
	GO:0016776	phosphotransferase activity, phosphate group as acceptor	4	34	0.355163	0.709293
	GO:0003841	1-acylglycerol-3-phosphate O-acyltransferase activity	2	14	0.355598	0.709293
	GO:0008107	galactoside 2-alpha-L-fucosyltransferase activity	2	14	0.355598	0.709293
	GO:0008515	sucrose transmembrane transporter activity	2	14	0.355598	0.709293
	GO:0015154	disaccharide transmembrane transporter activity	2	14	0.355598	0.709293
	GO:0015157	oligosaccharide transmembrane transporter activity	2	14	0.355598	0.709293
	GO:0015174	basic amino acid transmembrane transporter activity	2	14	0.355598	0.709293
	GO:0015189	L-lysine transmembrane transporter activity	2	14	0.355598	0.709293
	GO:0031127	alpha-(1,2)-fucosyltransferase activity	2	14	0.355598	0.709293
	GO:0042171	lysophosphatidic acid acyltransferase activity	2	14	0.355598	0.709293
	GO:0051740	ethylene binding	2	14	0.355598	0.709293
	GO:0071617	lysophospholipid acyltransferase activity	2	14	0.355598	0.709293
	GO:0072328	alkene binding	2	14	0.355598	0.709293
	GO:0004612	phosphoenolpyruvate carboxykinase (ATP) activity	1	5	0.371037	0.730327
	GO:0004792	thiosulfate sulfurtransferase activity	1	5	0.371037	0.730327
	GO:0008466	glycogenin glucosyltransferase activity	1	5	0.371037	0.730327
	GO:0042292	URM1 activating enzyme activity	1	5	0.371037	0.730327
	GO:0070733	protein adenylyltransferase activity	1	5	0.371037	0.730327
	GO:0008271	secondary active sulfate transmembrane transporter activity	4	35	0.375954	0.733114
	GO:0015116	sulfate transmembrane transporter activity	4	35	0.375954	0.733114
	GO:1990837	sequence-specific double-stranded DNA binding	21	218	0.376109	0.733114
	GO:0019205	nucleobase-containing compound kinase activity	6	56	0.376384	0.733114
	GO:0016787	hydrolase activity	321	3566	0.377713	0.733786
	GO:0016701	oxidoreductase activity, acting on single donors with incorporation of molecular oxygen	3	25	0.383586	0.743261
	GO:0016840	carbon-nitrogen lyase activity	5	46	0.386089	0.746172
	GO:0003843	1,3-beta-D-glucan synthase activity	2	15	0.388501	0.748893
	GO:0048037	cofactor binding	34	364	0.397924	0.765081
	GO:0030246	carbohydrate binding	36	387	0.403416	0.773647
	GO:0015077	monovalent inorganic cation transmembrane transporter activity	39	421	0.407968	0.779
	GO:0019201	nucleotide kinase activity	3	26	0.408296	0.779
	GO:0016538	cyclin-dependent protein serine/threonine kinase regulator activity	4	37	0.417292	0.788589
	GO:0003977	UDP-N-acetylglucosamine diphosphorylase activity	1	6	0.426751	0.788589
	GO:0004560	alpha-L-fucosidase activity	1	6	0.426751	0.788589
	GO:0004738	pyruvate dehydrogenase activity	1	6	0.426751	0.788589
	GO:0004739	pyruvate dehydrogenase (acetyl-transferring) activity	1	6	0.426751	0.788589
	GO:0015928	fucosidase activity	1	6	0.426751	0.788589
	GO:0016629	12-oxophytodienoate reductase activity	1	6	0.426751	0.788589
	GO:0016819	hydrolase activity, acting on acid anhydrides, in sulfonyl-containing anhydrides	1	6	0.426751	0.788589
	GO:0043047	single-stranded telomeric DNA binding	1	6	0.426751	0.788589
	GO:0047627	adenylylsulfatase activity	1	6	0.426751	0.788589
	GO:0071949	FAD binding	1	6	0.426751	0.788589
	GO:0098847	sequence-specific single stranded DNA binding	1	6	0.426751	0.788589
	GO:0016671	oxidoreductase activity, acting on a sulfur group of donors, disulfide as acceptor	7	70	0.427064	0.788589
	GO:0004650	polygalacturonase activity	11	114	0.429394	0.790934
	GO:0022890	inorganic cation transmembrane transporter activity	58	637	0.431683	0.792239
	GO:0004715	non-membrane spanning protein tyrosine kinase activity	3	27	0.432696	0.792239
	GO:0017111	nucleoside-triphosphatase activity	112	1242	0.433289	0.792239
	GO:0005096	GTPase activator activity	5	49	0.440186	0.798976
	GO:0008422	beta-glucosidase activity	5	49	0.440186	0.798976
	GO:1901682	sulfur compound transmembrane transporter activity	5	49	0.440186	0.798976
	GO:1901677	phosphate transmembrane transporter activity	10	104	0.441497	0.79941
	GO:0004124	cysteine synthase activity	2	17	0.451874	0.812284
	GO:0005102	receptor binding	2	17	0.451874	0.812284
	GO:0042500	aspartic endopeptidase activity, intramembrane cleaving	2	17	0.451874	0.812284
	GO:0008238	exopeptidase activity	8	83	0.455768	0.817315
	GO:0004190	aspartic-type endopeptidase activity	4	39	0.457966	0.817328
	GO:0070001	aspartic-type peptidase activity	4	39	0.457966	0.817328
	GO:0017016	Ras GTPase binding	9	95	0.467622	0.828614
	GO:0031267	small GTPase binding	9	95	0.467622	0.828614
	GO:0051020	GTPase binding	9	95	0.467622	0.828614
	GO:0004017	adenylate kinase activity	1	7	0.477532	0.830393
	GO:0004127	cytidylate kinase activity	1	7	0.477532	0.830393
	GO:0016812	hydrolase activity, acting on carbon-nitrogen (but not peptide) bonds, in cyclic amides	1	7	0.477532	0.830393
	GO:0016985	mannan endo-1,4-beta-mannosidase activity	1	7	0.477532	0.830393
	GO:0019781	NEDD8 activating enzyme activity	1	7	0.477532	0.830393
	GO:0019788	NEDD8 transferase activity	1	7	0.477532	0.830393
	GO:0042887	amide transmembrane transporter activity	1	7	0.477532	0.830393
	GO:0050630	(iso)eugenol O-methyltransferase activity	1	7	0.477532	0.830393
	GO:0004549	tRNA-specific ribonuclease activity	3	29	0.48029	0.832565
	GO:0008121	ubiquinol-cytochrome-c reductase activity	2	18	0.482129	0.832565
	GO:0016653	oxidoreductase activity, acting on NAD(P)H, heme protein as acceptor	2	18	0.482129	0.832565
	GO:0003682	chromatin binding	12	130	0.484635	0.83496
	GO:0046961	proton-transporting ATPase activity, rotational mechanism	6	63	0.489288	0.839128
	GO:0005515	protein binding	164	1844	0.489304	0.839128
	GO:0016831	carboxy-lyase activity	13	142	0.49273	0.841742
	GO:0015085	calcium ion transmembrane transporter activity	5	52	0.493085	0.841742
	GO:0008757	S-adenosylmethionine-dependent methyltransferase activity	27	300	0.494575	0.842358
	GO:0004180	carboxypeptidase activity	4	41	0.497627	0.843704
	GO:0015925	galactosidase activity	4	41	0.497627	0.843704
	GO:0016817	hydrolase activity, acting on acid anhydrides	117	1317	0.500452	0.843853
	GO:0008047	enzyme activator activity	7	75	0.500477	0.843853
	GO:0010329	auxin efflux transmembrane transporter activity	3	30	0.503371	0.843853
	GO:0015562	efflux transmembrane transporter activity	3	30	0.503371	0.843853
	GO:0080161	auxin transmembrane transporter activity	3	30	0.503371	0.843853
	GO:0015179	L-amino acid transmembrane transporter activity	5	53	0.510314	0.846069
	GO:0009041	uridylate kinase activity	2	19	0.511326	0.846069
	GO:0016462	pyrophosphatase activity	116	1309	0.512162	0.846069
	GO:0000989	transcription factor activity, transcription factor binding	9	99	0.518354	0.846069
	GO:0003712	transcription cofactor activity	9	99	0.518354	0.846069
	GO:0042802	identical protein binding	9	99	0.518354	0.846069
	GO:0016818	hydrolase activity, acting on acid anhydrides, in phosphorus-containing anhydrides	116	1311	0.519265	0.846069
	GO:0003997	acyl-CoA oxidase activity	1	8	0.523817	0.846069
	GO:0004550	nucleoside diphosphate kinase activity	1	8	0.523817	0.846069
	GO:0004563	beta-N-acetylhexosaminidase activity	1	8	0.523817	0.846069
	GO:0008242	omega peptidase activity	1	8	0.523817	0.846069
	GO:0010277	chlorophyllide a oxygenase [overall] activity	1	8	0.523817	0.846069
	GO:0015929	hexosaminidase activity	1	8	0.523817	0.846069
	GO:0043139	5'-3' DNA helicase activity	1	8	0.523817	0.846069
	GO:0070569	uridylyltransferase activity	1	8	0.523817	0.846069
	GO:0072349	modified amino acid transmembrane transporter activity	1	8	0.523817	0.846069
	GO:0005543	phospholipid binding	13	145	0.523973	0.846069
	GO:0015103	inorganic anion transmembrane transporter activity	7	77	0.529019	0.851562
	GO:0000988	transcription factor activity, protein binding	9	100	0.530799	0.851562
	GO:0030145	manganese ion binding	9	100	0.530799	0.851562
	GO:0008320	protein transmembrane transporter activity	2	20	0.539418	0.859841
	GO:0015450	P-P-bond-hydrolysis-driven protein transmembrane transporter activity	2	20	0.539418	0.859841
	GO:0022884	macromolecule transmembrane transporter activity	2	20	0.539418	0.859841
	GO:0005261	cation channel activity	7	78	0.543052	0.861951
	GO:0005267	potassium channel activity	7	78	0.543052	0.861951
	GO:0015079	potassium ion transmembrane transporter activity	11	125	0.554716	0.878595
	GO:0051537	2 iron, 2 sulfur cluster binding	5	56	0.560455	0.883915
	GO:0030695	GTPase regulator activity	6	68	0.565728	0.883915
	GO:0004567	beta-mannosidase activity	1	9	0.566003	0.883915
	GO:0005094	Rho GDP-dissociation inhibitor activity	1	9	0.566003	0.883915
	GO:0031418	L-ascorbic acid binding	1	9	0.566003	0.883915
	GO:0004849	uridine kinase activity	2	21	0.566369	0.883915
	GO:0019206	nucleoside kinase activity	2	21	0.566369	0.883915
	GO:0005337	nucleoside transmembrane transporter activity	3	33	0.569221	0.884665
	GO:0008574	ATP-dependent microtubule motor activity, plus-end-directed	3	33	0.569221	0.884665
	GO:0015662	ATPase activity, coupled to transmembrane movement of ions, phosphorylative mechanism	8	92	0.57509	0.891927
	GO:0015926	glucosidase activity	5	57	0.576586	0.892393
	GO:0019829	cation-transporting ATPase activity	17	197	0.581537	0.898192
	GO:0052689	carboxylic ester hydrolase activity	21	244	0.587977	0.905231
	GO:0003959	NADPH dehydrogenase activity	2	22	0.592162	0.905231
	GO:0015416	organic phosphonate transmembrane-transporting ATPase activity	2	22	0.592162	0.905231
	GO:0015604	organic phosphonate transmembrane transporter activity	2	22	0.592162	0.905231
	GO:0050664	oxidoreductase activity, acting on NAD(P)H, oxygen as acceptor	2	22	0.592162	0.905231
	GO:0000155	phosphorelay sensor kinase activity	6	70	0.594723	0.907287
	GO:0001077	transcriptional activator activity, RNA polymerase II core promoter proximal region sequence-specific binding	1	10	0.604455	0.9118
	GO:0003830	beta-1,4-mannosylglycoprotein 4-beta-N-acetylglucosaminyltransferase activity	1	10	0.604455	0.9118
	GO:0004634	phosphopyruvate hydratase activity	1	10	0.604455	0.9118
	GO:0016174	NAD(P)H oxidase activity	1	10	0.604455	0.9118
	GO:0016703	oxidoreductase activity, acting on single donors with incorporation of molecular oxygen, incorporation of one atom of oxygen (internal monooxygenases or internal mixed function oxidases)	1	10	0.604455	0.9118
	GO:0042625	ATPase coupled ion transmembrane transporter activity	19	223	0.605015	0.9118
	GO:0016884	carbon-nitrogen ligase activity, with glutamine as amido-N-donor	4	48	0.624817	0.938592
	GO:0016791	phosphatase activity	14	167	0.625309	0.938592
	GO:0016830	carbon-carbon lyase activity	14	168	0.634305	0.939796
	GO:0046910	pectinesterase inhibitor activity	8	97	0.635912	0.939796
	GO:0004673	protein histidine kinase activity	6	73	0.636204	0.939796
	GO:0004721	phosphoprotein phosphatase activity	6	73	0.636204	0.939796
	GO:0016775	phosphotransferase activity, nitrogenous group as acceptor	6	73	0.636204	0.939796
	GO:0008139	nuclear localization sequence binding	5	61	0.637794	0.939796
	GO:0017091	AU-rich element binding	1	11	0.639501	0.939796
	GO:0008559	xenobiotic-transporting ATPase activity	2	24	0.640258	0.939796
	GO:0017137	Rab GTPase binding	2	24	0.640258	0.939796
	GO:0042910	xenobiotic transporter activity	2	24	0.640258	0.939796
	GO:0043566	structure-specific DNA binding	2	24	0.640258	0.939796
	GO:0019887	protein kinase regulator activity	4	49	0.641228	0.939796
	GO:0044769	ATPase activity, coupled to transmembrane movement of ions, rotational mechanism	6	74	0.649458	0.949991
	GO:0005057	receptor signaling protein activity	15	183	0.66166	0.965946
	GO:0004427	inorganic diphosphatase activity	3	38	0.666136	0.966977
	GO:0016891	endoribonuclease activity, producing 5'-phosphomonoesters	3	38	0.666136	0.966977
	GO:0008536	Ran GTPase binding	5	63	0.666255	0.966977
	GO:0016423	tRNA (guanine) methyltransferase activity	1	12	0.671444	0.972418
	GO:0019207	kinase regulator activity	4	51	0.672611	0.972418
	GO:0004702	receptor signaling protein serine/threonine kinase activity	9	113	0.679138	0.979061
	GO:0003756	protein disulfide isomerase activity	3	39	0.683483	0.979061
	GO:0016864	intramolecular oxidoreductase activity, transposing S-S bonds	3	39	0.683483	0.979061
	GO:0016868	intramolecular transferase activity, phosphotransferases	2	26	0.683768	0.979061
	GO:0043225	anion transmembrane-transporting ATPase activity	2	26	0.683768	0.979061
	GO:0060589	nucleoside-triphosphatase regulator activity	6	78	0.699435	0.990707
	GO:0005388	calcium-transporting ATPase activity	3	40	0.700149	0.990707
	GO:0016893	endonuclease activity, active with either ribo- or deoxyribonucleic acids and producing 5'-phosphomonoesters	3	40	0.700149	0.990707
	GO:0004611	phosphoenolpyruvate carboxykinase activity	1	13	0.700557	0.990707
	GO:0016624	oxidoreductase activity, acting on the aldehyde or oxo group of donors, disulfide as acceptor	1	13	0.700557	0.990707
	GO:0004857	enzyme inhibitor activity	18	224	0.702009	0.990707
	GO:0005310	dicarboxylic acid transmembrane transporter activity	4	53	0.702041	0.990707
	GO:0019783	ubiquitin-like protein-specific protease activity	2	27	0.703853	0.990707
	GO:0051213	dioxygenase activity	2	27	0.703853	0.990707
	GO:0016411	acylglycerol O-acyltransferase activity	3	41	0.716137	1
	GO:0008641	small protein activating enzyme activity	2	28	0.722864	1
	GO:0004748	ribonucleoside-diphosphate reductase activity, thioredoxin disulfide as acceptor	1	14	0.727093	1
	GO:0008028	monocarboxylic acid transmembrane transporter activity	1	14	0.727093	1
	GO:0016728	oxidoreductase activity, acting on CH or CH2 groups, disulfide as acceptor	1	14	0.727093	1
	GO:0061731	ribonucleoside-diphosphate reductase activity	1	14	0.727093	1
	GO:0004175	endopeptidase activity	43	526	0.733259	1
	GO:0042578	phosphoric ester hydrolase activity	20	254	0.741715	1
	GO:0004129	cytochrome-c oxidase activity	1	15	0.751278	1
	GO:0015002	heme-copper terminal oxidase activity	1	15	0.751278	1
	GO:0016675	oxidoreductase activity, acting on a heme group of donors	1	15	0.751278	1
	GO:0016676	oxidoreductase activity, acting on a heme group of donors, oxygen as acceptor	1	15	0.751278	1
	GO:0046923	ER retention sequence binding	1	15	0.751278	1
	GO:0019239	deaminase activity	2	30	0.757794	1
	GO:0098772	molecular function regulator	34	426	0.76358	1
	GO:0005244	voltage-gated ion channel activity	7	97	0.766388	1
	GO:0022832	voltage-gated channel activity	7	97	0.766388	1
	GO:0033218	amide binding	7	97	0.766388	1
	GO:0042277	peptide binding	7	97	0.766388	1
	GO:0005384	manganese ion transmembrane transporter activity	1	16	0.773321	1
	GO:0015203	polyamine transmembrane transporter activity	1	16	0.773321	1
	GO:0019842	vitamin binding	1	16	0.773321	1
	GO:0031490	chromatin DNA binding	1	16	0.773321	1
	GO:0031492	nucleosomal DNA binding	1	16	0.773321	1
	GO:0070566	adenylyltransferase activity	2	31	0.773786	1
	GO:0015238	drug transmembrane transporter activity	10	136	0.774503	1
	GO:0090484	drug transporter activity	10	136	0.774503	1
	GO:0005048	signal sequence binding	6	86	0.78429	1
	GO:0008171	O-methyltransferase activity	3	46	0.786272	1
	GO:0000982	transcription factor activity, RNA polymerase II core promoter proximal region sequence-specific binding	1	17	0.793411	1
	GO:0004198	calcium-dependent cysteine-type endopeptidase activity	1	17	0.793411	1
	GO:0015108	chloride transmembrane transporter activity	1	17	0.793411	1
	GO:0047196	long-chain-alcohol O-fatty-acyltransferase activity	1	17	0.793411	1
	GO:0052691	UDP-arabinopyranose mutase activity	1	17	0.793411	1
	GO:0070006	metalloaminopeptidase activity	1	17	0.793411	1
	GO:0003691	double-stranded telomeric DNA binding	2	33	0.803017	1
	GO:0008081	phosphoric diester hydrolase activity	5	76	0.814289	1
	GO:0004012	phospholipid-translocating ATPase activity	2	34	0.816334	1
	GO:0004970	ionotropic glutamate receptor activity	2	34	0.816334	1
	GO:0005230	extracellular ligand-gated ion channel activity	2	34	0.816334	1
	GO:0008066	glutamate receptor activity	2	34	0.816334	1
	GO:0010181	FMN binding	2	34	0.816334	1
	GO:0001871	pattern binding	18	243	0.818311	1
	GO:0030247	polysaccharide binding	18	243	0.818311	1
	GO:0005092	GDP-dissociation inhibitor activity	1	19	0.828411	1
	GO:0016814	hydrolase activity, acting on carbon-nitrogen (but not peptide) bonds, in cyclic amidines	2	35	0.828839	1
	GO:0005319	lipid transporter activity	4	64	0.829832	1
	GO:0038023	signaling receptor activity	9	132	0.836721	1
	GO:0030234	enzyme regulator activity	29	383	0.83744	1
	GO:0015276	ligand-gated ion channel activity	2	36	0.840572	1
	GO:0022834	ligand-gated channel activity	2	36	0.840572	1
	GO:0004521	endoribonuclease activity	3	51	0.8414	1
	GO:0031491	nucleosome binding	1	20	0.843621	1
	GO:0070011	peptidase activity, acting on L-amino acid peptides	50	640	0.845241	1
	GO:0004872	receptor activity	9	135	0.854939	1
	GO:0022836	gated channel activity	9	135	0.854939	1
	GO:0060089	molecular transducer activity	9	135	0.854939	1
	GO:0016725	oxidoreductase activity, acting on CH or CH2 groups	1	21	0.857484	1
	GO:0016780	phosphotransferase activity, for other substituted phosphate groups	1	21	0.857484	1
	GO:0043682	copper-transporting ATPase activity	1	21	0.857484	1
	GO:0005548	phospholipid transporter activity	2	38	0.861872	1
	GO:0061630	ubiquitin protein ligase activity	22	303	0.862877	1
	GO:0061659	ubiquitin-like protein ligase activity	22	303	0.862877	1
	GO:0003690	double-stranded DNA binding	25	341	0.86483	1
	GO:0000149	SNARE binding	8	124	0.868187	1
	GO:0004579	dolichyl-diphosphooligosaccharide-protein glycotransferase activity	1	22	0.870118	1
	GO:0008175	tRNA methyltransferase activity	1	22	0.870118	1
	GO:0009678	hydrogen-translocating pyrophosphatase activity	1	22	0.870118	1
	GO:0016843	amine-lyase activity	1	22	0.870118	1
	GO:0016844	strictosidine synthase activity	1	22	0.870118	1
	GO:0019199	transmembrane receptor protein kinase activity	1	22	0.870118	1
	GO:0048029	monosaccharide binding	1	22	0.870118	1
	GO:0016877	ligase activity, forming carbon-sulfur bonds	2	39	0.871514	1
	GO:0016788	hydrolase activity, acting on ester bonds	59	761	0.877699	1
	GO:0003697	single-stranded DNA binding	2	40	0.880534	1
	GO:0015140	malate transmembrane transporter activity	2	40	0.880534	1
	GO:0015556	C4-dicarboxylate transmembrane transporter activity	2	40	0.880534	1
	GO:0004177	aminopeptidase activity	1	23	0.881633	1
	GO:0004576	oligosaccharyl transferase activity	1	23	0.881633	1
	GO:0070330	aromatase activity	1	23	0.881633	1
	GO:0004713	protein tyrosine kinase activity	3	56	0.883767	1
	GO:0003678	DNA helicase activity	4	72	0.890995	1
	GO:0016783	sulfurtransferase activity	1	24	0.892127	1
	GO:0072509	divalent inorganic cation transmembrane transporter activity	11	170	0.896125	1
	GO:0008519	ammonium transmembrane transporter activity	2	42	0.89684	1
	GO:0016712	oxidoreductase activity, acting on paired donors, with incorporation or reduction of molecular oxygen, reduced flavin or flavoprotein as one donor, and incorporation of one atom of oxygen	1	25	0.901692	1
	GO:0047213	anthocyanidin 3-O-glucosyltransferase activity	1	25	0.901692	1
	GO:0046915	transition metal ion transmembrane transporter activity	7	117	0.902432	1
	GO:0016829	lyase activity	26	366	0.90362	1
	GO:0016209	antioxidant activity	18	264	0.904068	1
	GO:0005509	calcium ion binding	30	417	0.905276	1
	GO:0004888	transmembrane signaling receptor activity	3	60	0.910062	1
	GO:0008235	metalloexopeptidase activity	1	26	0.910409	1
	GO:0005315	inorganic phosphate transmembrane transporter activity	2	44	0.911052	1
	GO:0008061	chitin binding	2	44	0.911052	1
	GO:0042162	telomeric DNA binding	2	44	0.911052	1
	GO:0004144	diacylglycerol O-acyltransferase activity	1	27	0.918353	1
	GO:0004520	endodeoxyribonuclease activity	1	27	0.918353	1
	GO:0099600	transmembrane receptor activity	3	62	0.921074	1
	GO:0016887	ATPase activity	73	954	0.921501	1
	GO:0043138	3'-5' DNA helicase activity	1	28	0.925594	1
	GO:0016820	hydrolase activity, acting on acid anhydrides, catalyzing transmembrane movement of substances	30	426	0.925723	1
	GO:0042626	ATPase activity, coupled to transmembrane movement of substances	30	426	0.925723	1
	GO:0004497	monooxygenase activity	42	577	0.92647	1
	GO:0005216	ion channel activity	9	152	0.929606	1
	GO:0010427	abscisic acid binding	3	64	0.930839	1
	GO:0019840	isoprenoid binding	3	64	0.930839	1
	GO:0042562	hormone binding	3	64	0.930839	1
	GO:0004871	signal transducer activity	18	274	0.931409	1
	GO:0043531	ADP binding	1	29	0.932192	1
	GO:0015399	primary active transmembrane transporter activity	33	468	0.933439	1
	GO:0015405	P-P-bond-hydrolysis-driven transmembrane transporter activity	33	468	0.933439	1
	GO:0004707	MAP kinase activity	2	48	0.934139	1
	GO:0016866	intramolecular transferase activity	3	65	0.935293	1
	GO:0004864	protein phosphatase inhibitor activity	3	66	0.939481	1
	GO:0019212	phosphatase inhibitor activity	3	66	0.939481	1
	GO:0019888	protein phosphatase regulator activity	3	66	0.939481	1
	GO:0043492	ATPase activity, coupled to movement of substances	32	460	0.941522	1
	GO:0030170	pyridoxal phosphate binding	5	98	0.941982	1
	GO:0033293	monocarboxylic acid binding	3	67	0.943417	1
	GO:0043178	alcohol binding	3	67	0.943417	1
	GO:0004601	peroxidase activity	14	226	0.943704	1
	GO:0016684	oxidoreductase activity, acting on peroxide as acceptor	14	226	0.943704	1
	GO:0008233	peptidase activity	51	701	0.944709	1
	GO:0019208	phosphatase regulator activity	3	68	0.947114	1
	GO:0004568	chitinase activity	2	51	0.947596	1
	GO:0000175	3'-5'-exoribonuclease activity	1	32	0.948682	1
	GO:0004536	deoxyribonuclease activity	1	32	0.948682	1
	GO:0005544	calcium-dependent phospholipid binding	2	52	0.951467	1
	GO:0001071	nucleic acid binding transcription factor activity	80	1069	0.956003	1
	GO:0003700	transcription factor activity, sequence-specific DNA binding	80	1069	0.956003	1
	GO:0016810	hydrolase activity, acting on carbon-nitrogen (but not peptide) bonds	5	103	0.956506	1
	GO:0016782	transferase activity, transferring sulfur-containing groups	1	34	0.957382	1
	GO:0016879	ligase activity, forming carbon-nitrogen bonds	4	88	0.958484	1
	GO:0016709	oxidoreductase activity, acting on paired donors, with incorporation or reduction of molecular oxygen, NAD(P)H as one donor, and incorporation of one atom of oxygen	25	382	0.959909	1
	GO:0004527	exonuclease activity	4	89	0.961023	1
	GO:0043424	protein histidine kinase binding	1	35	0.961163	1
	GO:0004842	ubiquitin-protein transferase activity	39	565	0.962266	1
	GO:0004519	endonuclease activity	4	90	0.963418	1
	GO:0004532	exoribonuclease activity	1	36	0.964608	1
	GO:0015923	mannosidase activity	1	36	0.964608	1
	GO:0016896	exoribonuclease activity, producing 5'-phosphomonoesters	1	36	0.964608	1
	GO:0016811	hydrolase activity, acting on carbon-nitrogen (but not peptide) bonds, in linear amides	2	57	0.967058	1
	GO:0047372	acylglycerol lipase activity	1	37	0.967748	1
	GO:0004540	ribonuclease activity	4	92	0.967803	1
	GO:0004620	phospholipase activity	4	92	0.967803	1
	GO:0051536	iron-sulfur cluster binding	6	124	0.968363	1
	GO:0051540	metal cluster binding	6	124	0.968363	1
	GO:0004364	glutathione transferase activity	7	140	0.96961	1
	GO:0018024	histone-lysine N-methyltransferase activity	1	38	0.97061	1
	GO:0019787	ubiquitin-like protein transferase activity	39	578	0.9739	1
	GO:0004003	ATP-dependent DNA helicase activity	1	40	0.975594	1
	GO:0020037	heme binding	50	724	0.977341	1
	GO:0016835	carbon-oxygen lyase activity	5	115	0.978838	1
	GO:0008408	3'-5' exonuclease activity	2	65	0.98248	1
	GO:0016651	oxidoreductase activity, acting on NAD(P)H	7	152	0.98435	1
	GO:0004176	ATP-dependent peptidase activity	1	45	0.984665	1
	GO:0019900	kinase binding	1	46	0.986026	1
	GO:0019901	protein kinase binding	1	46	0.986026	1
	GO:0031406	carboxylic acid binding	4	105	0.986309	1
	GO:0043177	organic acid binding	4	105	0.986309	1
	GO:0016903	oxidoreductase activity, acting on the aldehyde or oxo group of donors	1	47	0.987266	1
	GO:0016278	lysine N-methyltransferase activity	1	48	0.988397	1
	GO:0016279	protein-lysine N-methyltransferase activity	1	48	0.988397	1
	GO:0016796	exonuclease activity, active with either ribo- or deoxyribonucleic acids and producing 5'-phosphomonoesters	1	48	0.988397	1
	GO:0003684	damaged DNA binding	1	49	0.989427	1
	GO:0016860	intramolecular oxidoreductase activity	3	91	0.989625	1
	GO:0004402	histone acetyltransferase activity	1	50	0.990365	1
	GO:0061733	peptide-lysine-N-acetyltransferase activity	1	50	0.990365	1
	GO:0003746	translation elongation factor activity	2	73	0.990791	1
	GO:0005506	iron ion binding	39	617	0.992221	1
	GO:0046983	protein dimerization activity	33	539	0.992813	1
	GO:0000287	magnesium ion binding	7	166	0.993064	1
	GO:0004222	metalloendopeptidase activity	4	116	0.993554	1
	GO:0042054	histone methyltransferase activity	1	56	0.994485	1
	GO:0004518	nuclease activity	7	171	0.994861	1
	GO:0008173	RNA methyltransferase activity	1	58	0.995421	1
	GO:0016836	hydro-lyase activity	1	58	0.995421	1
	GO:0016705	oxidoreductase activity, acting on paired donors, with incorporation or reduction of molecular oxygen	37	606	0.995455	1
	GO:0016853	isomerase activity	15	298	0.995579	1
	GO:0008568	microtubule-severing ATPase activity	1	60	0.996198	1
	GO:0051539	4 iron, 4 sulfur cluster binding	1	60	0.996198	1
	GO:0003729	mRNA binding	3	105	0.996354	1
	GO:0044822	poly(A) RNA binding	3	105	0.996354	1
	GO:0046906	tetrapyrrole binding	50	793	0.997082	1
	GO:0046982	protein heterodimerization activity	7	181	0.997216	1
	GO:0008237	metallopeptidase activity	5	149	0.997693	1
	GO:0051082	unfolded protein binding	4	134	0.998208	1
	GO:0008276	protein methyltransferase activity	1	70	0.998501	1
	GO:0080043	quercetin 3-O-glucosyltransferase activity	17	354	0.998763	1
	GO:0080044	quercetin 7-O-glucosyltransferase activity	17	354	0.998763	1
	GO:0016410	N-acyltransferase activity	3	122	0.999016	1
	GO:0004386	helicase activity	5	170	0.999468	1
	GO:0019899	enzyme binding	17	384	0.999736	1
	GO:0008170	N-methyltransferase activity	1	94	0.99984	1
	GO:0008094	DNA-dependent ATPase activity	1	95	0.999854	1
	GO:0034212	peptide N-acetyltransferase activity	1	96	0.999867	1
	GO:0031625	ubiquitin protein ligase binding	4	169	0.999869	1
	GO:0044389	ubiquitin-like protein ligase binding	4	169	0.999869	1
	GO:0008080	N-acetyltransferase activity	1	110	0.999964	1
	GO:0008026	ATP-dependent helicase activity	1	117	0.999981	1
	GO:0070035	purine NTP-dependent helicase activity	1	117	0.999981	1
	GO:0005198	structural molecule activity	62	1113	0.99999	1
	GO:0003743	translation initiation factor activity	1	128	0.999993	1
	GO:0016779	nucleotidyltransferase activity	3	195	0.999997	1
	GO:0042623	ATPase activity, coupled	35	765	0.999999	1
	GO:0005488	binding	985	12154	0.999999	1
	GO:0003677	DNA binding	175	2696	0.999999	1
	GO:0016874	ligase activity	9	349	1	1
	GO:0008135	translation factor activity, RNA binding	3	229	1	1
	GO:1901363	heterocyclic compound binding	666	8826	1	1
	GO:0097159	organic cyclic compound binding	666	8829	1	1
	GO:0003674	molecular_function	1746	19716	1	1
	GO:0003676	nucleic acid binding	192	3977	1	1
	GO:0003723	RNA binding	10	1066	1	1
	GO:0003735	structural constituent of ribosome	9	968	1	1
Biological Process	GO:0000271	polysaccharide biosynthetic process	83	244	1.01621e-28	1.71029e-25
	GO:0016051	carbohydrate biosynthetic process	86	282	6.67148e-26	5.61405e-23
	GO:0071554	cell wall organization or biogenesis	159	789	3.12106e-24	1.75092e-21
	GO:0005976	polysaccharide metabolic process	121	529	1.91931e-23	8.07549e-21
	GO:0009808	lignin metabolic process	47	108	5.0994e-22	1.71646e-19
	GO:0044264	cellular polysaccharide metabolic process	80	283	7.59346e-22	2.12997e-19
	GO:0033692	cellular polysaccharide biosynthetic process	60	176	3.6063e-21	8.67057e-19
	GO:0034637	cellular carbohydrate biosynthetic process	60	178	6.91228e-21	1.45417e-18
	GO:0009698	phenylpropanoid metabolic process	51	136	2.7575e-20	5.15653e-18
	GO:0044262	cellular carbohydrate metabolic process	86	365	7.86226e-18	1.32322e-15
	GO:0009809	lignin biosynthetic process	36	81	1.47998e-17	2.14586e-15
	GO:0045492	xylan biosynthetic process	24	36	1.53003e-17	2.14586e-15
	GO:0070592	cell wall polysaccharide biosynthetic process	25	40	3.27125e-17	4.23501e-15
	GO:0046271	phenylpropanoid catabolic process	35	80	7.67157e-17	8.6075e-15
	GO:0046274	lignin catabolic process	35	80	7.67157e-17	8.6075e-15
	GO:0009699	phenylpropanoid biosynthetic process	40	109	7.80961e-16	8.21473e-14
	GO:0042546	cell wall biogenesis	50	166	2.25354e-15	2.11873e-13
	GO:0045491	xylan metabolic process	27	53	2.26602e-15	2.11873e-13
	GO:0044038	cell wall macromolecule biosynthetic process	25	46	3.3607e-15	2.82803e-13
	GO:0070589	cellular component macromolecule biosynthetic process	25	46	3.3607e-15	2.82803e-13
	GO:0010383	cell wall polysaccharide metabolic process	42	124	4.01081e-15	3.21438e-13
	GO:0010410	hemicellulose metabolic process	41	120	6.03983e-15	4.62047e-13
	GO:0044036	cell wall macromolecule metabolic process	43	137	4.07449e-14	2.98146e-12
	GO:0009834	plant-type secondary cell wall biogenesis	16	23	1.48064e-12	1.0383e-10
	GO:0007017	microtubule-based process	68	319	3.48904e-12	2.34882e-10
	GO:0005975	carbohydrate metabolic process	228	1684	5.27313e-12	3.41334e-10
	GO:0009832	plant-type cell wall biogenesis	26	66	1.33368e-11	8.31327e-10
	GO:0006073	cellular glucan metabolic process	54	232	1.75643e-11	1.01933e-09
	GO:0044042	glucan metabolic process	54	232	1.75643e-11	1.01933e-09
	GO:0006556	S-adenosylmethionine biosynthetic process	11	12	2.4489e-11	1.37383e-09
	GO:0016192	vesicle-mediated transport	110	674	9.04019e-11	4.90795e-09
	GO:0030243	cellulose metabolic process	34	115	1.15572e-10	6.07834e-09
	GO:0007018	microtubule-based movement	37	133	1.25341e-10	6.3924e-09
	GO:0006928	movement of cell or subcellular component	37	135	2.00465e-10	9.923e-09
	GO:0051273	beta-glucan metabolic process	36	130	2.55893e-10	1.23048e-08
	GO:0071555	cell wall organization	101	619	5.49827e-10	2.57044e-08
	GO:0030244	cellulose biosynthetic process	29	95	1.15557e-09	5.25629e-08
	GO:0045229	external encapsulating structure organization	102	637	1.29619e-09	5.74074e-08
	GO:0009250	glucan biosynthetic process	35	132	1.62297e-09	7.00372e-08
	GO:0006730	one-carbon metabolic process	13	21	1.74134e-09	7.3267e-08
	GO:0051274	beta-glucan biosynthetic process	31	110	2.76854e-09	1.13645e-07
	GO:0010413	glucuronoxylan metabolic process	10	13	5.6958e-09	2.22931e-07
	GO:0010417	glucuronoxylan biosynthetic process	10	13	5.6958e-09	2.22931e-07
	GO:0006891	intra-Golgi vesicle-mediated transport	21	59	1.05986e-08	4.05395e-07
	GO:0051234	establishment of localization	469	4305	2.31964e-08	8.67544e-07
	GO:0051179	localization	476	4393	3.55929e-08	1.30223e-06
	GO:0044723	single-organism carbohydrate metabolic process	137	1007	9.84329e-08	3.52474e-06
	GO:0006810	transport	459	4248	1.01419e-07	3.55599e-06
	GO:0044711	single-organism biosynthetic process	229	1889	1.08617e-07	3.73066e-06
	GO:0050667	homocysteine metabolic process	8	10	1.28887e-07	4.33835e-06
	GO:0045489	pectin biosynthetic process	16	41	1.35435e-07	4.46937e-06
	GO:0006890	retrograde vesicle-mediated transport, Golgi to ER	17	46	1.40955e-07	4.56207e-06
	GO:0046500	S-adenosylmethionine metabolic process	11	20	1.76705e-07	5.6112e-06
	GO:0042398	cellular modified amino acid biosynthetic process	12	25	3.39247e-07	1.05732e-05
	GO:0032535	regulation of cellular component size	32	143	5.72064e-07	1.71926e-05
	GO:0090066	regulation of anatomical structure size	32	143	5.72064e-07	1.71926e-05
	GO:0044699	single-organism process	1096	11493	2.70825e-06	7.99646e-05
	GO:0019439	aromatic compound catabolic process	48	280	4.72409e-06	0.00013708
	GO:0009962	regulation of flavonoid biosynthetic process	5	5	5.08158e-06	0.000140202
	GO:0009963	positive regulation of flavonoid biosynthetic process	5	5	5.08158e-06	0.000140202
	GO:0015786	UDP-glucose transport	5	5	5.08158e-06	0.000140202
	GO:0008643	carbohydrate transport	50	301	7.50689e-06	0.000203776
	GO:0015781	pyrimidine nucleotide-sugar transport	6	8	1.06244e-05	0.000283824
	GO:1901361	organic cyclic compound catabolic process	48	291	1.37149e-05	0.000360659
	GO:0071702	organic substance transport	189	1615	1.47654e-05	0.00038231
	GO:0051493	regulation of cytoskeleton organization	16	56	1.54651e-05	0.00039436
	GO:0040007	growth	20	81	1.57565e-05	0.000395795
	GO:0072522	purine-containing compound biosynthetic process	32	168	2.09126e-05	0.000517586
	GO:0050826	response to freezing	6	9	2.95e-05	0.000719542
	GO:0015850	organic hydroxy compound transport	22	98	3.0349e-05	0.000729677
	GO:0048193	Golgi vesicle transport	34	189	4.03836e-05	0.000957262
	GO:0006833	water transport	21	94	4.92146e-05	0.00110437
	GO:0015791	polyol transport	21	94	4.92146e-05	0.00110437
	GO:0015793	glycerol transport	21	94	4.92146e-05	0.00110437
	GO:0042044	fluid transport	21	94	4.92146e-05	0.00110437
	GO:0071669	plant-type cell wall organization or biogenesis	35	199	5.08707e-05	0.00111571
	GO:0030641	regulation of cellular pH	15	55	5.17084e-05	0.00111571
	GO:0051453	regulation of intracellular pH	15	55	5.17084e-05	0.00111571
	GO:0042451	purine nucleoside biosynthetic process	27	138	5.53129e-05	0.00116364
	GO:0046129	purine ribonucleoside biosynthetic process	27	138	5.53129e-05	0.00116364
	GO:0009992	cellular water homeostasis	21	95	5.80423e-05	0.00120599
	GO:0006065	UDP-glucuronate biosynthetic process	6	10	6.82678e-05	0.00130708
	GO:0046398	UDP-glucuronate metabolic process	6	10	6.82678e-05	0.00130708
	GO:0008064	regulation of actin polymerization or depolymerization	11	33	6.98972e-05	0.00130708
	GO:0030041	actin filament polymerization	11	33	6.98972e-05	0.00130708
	GO:0030832	regulation of actin filament length	11	33	6.98972e-05	0.00130708
	GO:0030833	regulation of actin filament polymerization	11	33	6.98972e-05	0.00130708
	GO:0032271	regulation of protein polymerization	11	33	6.98972e-05	0.00130708
	GO:0032956	regulation of actin cytoskeleton organization	11	33	6.98972e-05	0.00130708
	GO:0032970	regulation of actin filament-based process	11	33	6.98972e-05	0.00130708
	GO:0030104	water homeostasis	21	97	8.00321e-05	0.00148015
	GO:0016049	cell growth	17	71	0.000101302	0.00185316
	GO:0006884	cell volume homeostasis	21	99	0.000109128	0.00197487
	GO:0008361	regulation of cell size	21	100	0.000126919	0.00227239
	GO:0030004	cellular monovalent inorganic cation homeostasis	15	61	0.000185843	0.00329235
	GO:0006885	regulation of pH	21	103	0.000196615	0.0034469
	GO:0006168	adenine salvage	5	8	0.000227047	0.00393938
	GO:0044272	sulfur compound biosynthetic process	26	142	0.000232347	0.00399021
	GO:0010215	cellulose microfibril organization	8	21	0.000241928	0.00403133
	GO:0070726	cell wall assembly	8	21	0.000241928	0.00403133
	GO:0071668	plant-type cell wall assembly	8	21	0.000241928	0.00403133
	GO:0030029	actin filament-based process	15	63	0.000272427	0.0044514
	GO:0030036	actin cytoskeleton organization	15	63	0.000272427	0.0044514
	GO:0015780	nucleotide-sugar transport	8	22	0.000351167	0.00568283
	GO:0042455	ribonucleoside biosynthetic process	29	170	0.000367186	0.00588547
	GO:0006468	protein phosphorylation	224	2077	0.000407706	0.0064733
	GO:0055067	monovalent inorganic cation homeostasis	21	109	0.000442459	0.00695942
	GO:0043096	purine nucleobase salvage	5	9	0.000473981	0.0073862
	GO:0044550	secondary metabolite biosynthetic process	57	417	0.000484708	0.00748408
	GO:0009163	nucleoside biosynthetic process	29	174	0.000544824	0.00826071
	GO:1901659	glycosyl compound biosynthetic process	29	174	0.000544824	0.00826071
	GO:0008154	actin polymerization or depolymerization	13	54	0.0006113	0.00918588
	GO:0018105	peptidyl-serine phosphorylation	27	159	0.000618417	0.00921058
	GO:0009827	plant-type cell wall modification	3	3	0.000667214	0.00968036
	GO:0036079	purine nucleotide-sugar transport	3	3	0.000667214	0.00968036
	GO:0090480	purine nucleotide-sugar transmembrane transport	3	3	0.000667214	0.00968036
	GO:0018209	peptidyl-serine modification	27	161	0.000753915	0.0103583
	GO:0046133	pyrimidine ribonucleoside catabolic process	4	6	0.000756117	0.0103583
	GO:0046135	pyrimidine nucleoside catabolic process	4	6	0.000756117	0.0103583
	GO:0030838	positive regulation of actin filament polymerization	7	19	0.000757026	0.0103583
	GO:0032273	positive regulation of protein polymerization	7	19	0.000757026	0.0103583
	GO:0034314	Arp2/3 complex-mediated actin nucleation	7	19	0.000757026	0.0103583
	GO:0045010	actin nucleation	7	19	0.000757026	0.0103583
	GO:0046083	adenine metabolic process	5	10	0.000879694	0.0117887
	GO:0046084	adenine biosynthetic process	5	10	0.000879694	0.0117887
	GO:0010393	galacturonan metabolic process	31	196	0.000889579	0.0117887
	GO:0045488	pectin metabolic process	31	196	0.000889579	0.0117887
	GO:0007015	actin filament organization	13	58	0.00125322	0.0164778
	GO:0065008	regulation of biological quality	133	1186	0.00155487	0.0202857
	GO:0006012	galactose metabolic process	6	16	0.00164263	0.0211035
	GO:0051494	negative regulation of cytoskeleton organization	6	16	0.00164263	0.0211035
	GO:1901137	carbohydrate derivative biosynthetic process	61	477	0.00169107	0.021548
	GO:0010411	xyloglucan metabolic process	14	67	0.00170284	0.021548
	GO:0035556	intracellular signal transduction	103	889	0.00186057	0.0233682
	GO:0009066	aspartate family amino acid metabolic process	15	75	0.00188071	0.0234462
	GO:0034219	carbohydrate transmembrane transport	23	138	0.001943	0.0240446
	GO:0009226	nucleotide-sugar biosynthetic process	7	22	0.00202887	0.0247433
	GO:0048268	clathrin coat assembly	7	22	0.00202887	0.0247433
	GO:0009903	chloroplast avoidance movement	8	28	0.00212479	0.025543
	GO:0051495	positive regulation of cytoskeleton organization	8	28	0.00212479	0.025543
	GO:0007264	small GTPase mediated signal transduction	35	242	0.00215985	0.0257803
	GO:0044763	single-organism cellular process	875	9347	0.00221317	0.0262308
	GO:0000301	retrograde transport, vesicle recycling within Golgi	5	12	0.0023822	0.0280366
	GO:0051258	protein polymerization	11	48	0.0024084	0.0281482
	GO:0019725	cellular homeostasis	79	659	0.00247328	0.0287071
	GO:0046112	nucleobase biosynthetic process	8	29	0.00271237	0.0312665
	GO:0055114	oxidation-reduction process	226	2176	0.00276107	0.0316114
	GO:0006177	GMP biosynthetic process	4	8	0.00305674	0.0345269
	GO:0046037	GMP metabolic process	4	8	0.00305674	0.0345269
	GO:0009904	chloroplast accumulation movement	8	30	0.00341939	0.0383656
	GO:0009113	purine nucleobase biosynthetic process	5	13	0.0035943	0.0398654
	GO:0006575	cellular modified amino acid metabolic process	30	205	0.00360044	0.0398654
	GO:0032507	maintenance of protein location in cell	8	31	0.00426122	0.046569
	GO:0045185	maintenance of protein location	8	31	0.00426122	0.046569
	GO:0019748	secondary metabolic process	66	547	0.00461068	0.050063
	GO:0042592	homeostatic process	101	898	0.00500166	0.0539602
	GO:0042454	ribonucleoside catabolic process	4	9	0.00512296	0.0549168
	GO:0006893	Golgi to plasma membrane transport	5	14	0.00519238	0.0553087
	GO:0030198	extracellular matrix organization	9	39	0.00556152	0.0585002
	GO:0043062	extracellular structure organization	9	39	0.00556152	0.0585002
	GO:0006901	vesicle coating	7	26	0.00574295	0.0600335
	GO:0009116	nucleoside metabolic process	43	332	0.0060179	0.0625193
	GO:0043101	purine-containing compound salvage	5	15	0.0072345	0.0714627
	GO:0006218	uridine catabolic process	2	2	0.00763951	0.0714627
	GO:0006223	uracil salvage	2	2	0.00763951	0.0714627
	GO:0007019	microtubule depolymerization	2	2	0.00763951	0.0714627
	GO:0007026	negative regulation of microtubule depolymerization	2	2	0.00763951	0.0714627
	GO:0009831	plant-type cell wall modification involved in multidimensional cell growth	2	2	0.00763951	0.0714627
	GO:0010152	pollen maturation	2	2	0.00763951	0.0714627
	GO:0031110	regulation of microtubule polymerization or depolymerization	2	2	0.00763951	0.0714627
	GO:0031111	negative regulation of microtubule polymerization or depolymerization	2	2	0.00763951	0.0714627
	GO:0031114	regulation of microtubule depolymerization	2	2	0.00763951	0.0714627
	GO:0034067	protein localization to Golgi apparatus	2	2	0.00763951	0.0714627
	GO:0036066	protein O-linked fucosylation	2	2	0.00763951	0.0714627
	GO:0042547	cell wall modification involved in multidimensional cell growth	2	2	0.00763951	0.0714627
	GO:0043100	pyrimidine nucleobase salvage	2	2	0.00763951	0.0714627
	GO:0045053	protein retention in Golgi apparatus	2	2	0.00763951	0.0714627
	GO:0046107	uracil biosynthetic process	2	2	0.00763951	0.0714627
	GO:0046108	uridine metabolic process	2	2	0.00763951	0.0714627
	GO:0006555	methionine metabolic process	10	48	0.00764307	0.0714627
	GO:0007030	Golgi organization	9	41	0.00785109	0.0730021
	GO:0035428	hexose transmembrane transport	14	79	0.00809746	0.07447
	GO:1904659	glucose transmembrane transport	14	79	0.00809746	0.07447
	GO:0048878	chemical homeostasis	67	572	0.00843706	0.0771716
	GO:0006023	aminoglycan biosynthetic process	6	22	0.00971003	0.0848115
	GO:0006024	glycosaminoglycan biosynthetic process	6	22	0.00971003	0.0848115
	GO:0030203	glycosaminoglycan metabolic process	6	22	0.00971003	0.0848115
	GO:0007265	Ras protein signal transduction	5	16	0.00977625	0.0848115
	GO:0032011	ARF protein signal transduction	5	16	0.00977625	0.0848115
	GO:0032012	regulation of ARF protein signal transduction	5	16	0.00977625	0.0848115
	GO:0035725	sodium ion transmembrane transport	5	16	0.00977625	0.0848115
	GO:0046578	regulation of Ras protein signal transduction	5	16	0.00977625	0.0848115
	GO:0051056	regulation of small GTPase mediated signal transduction	5	16	0.00977625	0.0848115
	GO:1901070	guanosine-containing compound biosynthetic process	5	16	0.00977625	0.0848115
	GO:0051651	maintenance of location in cell	9	43	0.0107954	0.0917278
	GO:0043001	Golgi to plasma membrane protein transport	3	6	0.0109019	0.0917278
	GO:0072659	protein localization to plasma membrane	3	6	0.0109019	0.0917278
	GO:0090002	establishment of protein localization to plasma membrane	3	6	0.0109019	0.0917278
	GO:1990778	protein localization to cell periphery	3	6	0.0109019	0.0917278
	GO:0009902	chloroplast relocation	8	36	0.011064	0.0917278
	GO:0019750	chloroplast localization	8	36	0.011064	0.0917278
	GO:0051644	plastid localization	8	36	0.011064	0.0917278
	GO:0051667	establishment of plastid localization	8	36	0.011064	0.0917278
	GO:0015758	glucose transport	14	82	0.0112055	0.0919947
	GO:0046323	glucose import	14	82	0.0112055	0.0919947
	GO:0007035	vacuolar acidification	6	23	0.0121846	0.0981178
	GO:0036065	fucosylation	6	23	0.0121846	0.0981178
	GO:0045851	pH reduction	6	23	0.0121846	0.0981178
	GO:0051452	intracellular pH reduction	6	23	0.0121846	0.0981178
	GO:0030154	cell differentiation	19	125	0.012276	0.0983832
	GO:0055082	cellular chemical homeostasis	47	386	0.0128548	0.102533
	GO:0009409	response to cold	7	30	0.013072	0.103774
	GO:0008645	hexose transport	14	84	0.0137468	0.108111
	GO:0015749	monosaccharide transport	14	84	0.0137468	0.108111
	GO:0055085	transmembrane transport	231	2313	0.0146082	0.114351
	GO:0009067	aspartate family amino acid biosynthetic process	12	69	0.0157306	0.122567
	GO:0009800	cinnamic acid biosynthetic process	4	12	0.0162694	0.125029
	GO:0009803	cinnamic acid metabolic process	4	12	0.0162694	0.125029
	GO:0010497	plasmodesmata-mediated intercellular transport	4	12	0.0162694	0.125029
	GO:0006098	pentose-phosphate shunt	5	18	0.0165617	0.125556
	GO:0006739	NADP metabolic process	5	18	0.0165617	0.125556
	GO:1901068	guanosine-containing compound metabolic process	5	18	0.0165617	0.125556
	GO:0010252	auxin homeostasis	8	39	0.0178246	0.134524
	GO:0034220	ion transmembrane transport	112	1057	0.0182998	0.137494
	GO:0016310	phosphorylation	246	2492	0.0193949	0.145074
	GO:0006144	purine nucleobase metabolic process	5	19	0.0208946	0.1556
	GO:0006528	asparagine metabolic process	4	13	0.0219027	0.160971
	GO:0006529	asparagine biosynthetic process	4	13	0.0219027	0.160971
	GO:0072529	pyrimidine-containing compound catabolic process	4	13	0.0219027	0.160971
	GO:0009119	ribonucleoside metabolic process	38	312	0.0232618	0.169802
	GO:0003333	amino acid transmembrane transport	24	179	0.0233062	0.169802
	GO:0072521	purine-containing compound metabolic process	40	332	0.0238023	0.172003
	GO:0010256	endomembrane system organization	12	73	0.0238127	0.172003
	GO:0046131	pyrimidine ribonucleoside metabolic process	7	34	0.0254635	0.183141
	GO:0030245	cellulose catabolic process	5	20	0.0259039	0.184308
	GO:0051275	beta-glucan catabolic process	5	20	0.0259039	0.184308
	GO:0055086	nucleobase-containing small molecule metabolic process	53	463	0.0259723	0.184308
	GO:0007009	plasma membrane organization	3	8	0.0267209	0.184308
	GO:0009825	multidimensional cell growth	3	8	0.0267209	0.184308
	GO:0042989	sequestering of actin monomers	3	8	0.0267209	0.184308
	GO:0043242	negative regulation of protein complex disassembly	3	8	0.0267209	0.184308
	GO:0043244	regulation of protein complex disassembly	3	8	0.0267209	0.184308
	GO:1901879	regulation of protein depolymerization	3	8	0.0267209	0.184308
	GO:1901880	negative regulation of protein depolymerization	3	8	0.0267209	0.184308
	GO:0006900	membrane budding	8	42	0.0271274	0.18484
	GO:0009063	cellular amino acid catabolic process	8	42	0.0271274	0.18484
	GO:1901606	alpha-amino acid catabolic process	8	42	0.0271274	0.18484
	GO:0006559	L-phenylalanine catabolic process	4	14	0.0285869	0.188131
	GO:0010496	intercellular transport	4	14	0.0285869	0.188131
	GO:0030837	negative regulation of actin filament polymerization	4	14	0.0285869	0.188131
	GO:0031333	negative regulation of protein complex assembly	4	14	0.0285869	0.188131
	GO:0032272	negative regulation of protein polymerization	4	14	0.0285869	0.188131
	GO:0055075	potassium ion homeostasis	4	14	0.0285869	0.188131
	GO:1902222	erythrose 4-phosphate/phosphoenolpyruvate family amino acid catabolic process	4	14	0.0285869	0.188131
	GO:2000280	regulation of root development	4	14	0.0285869	0.188131
	GO:0015031	protein transport	84	783	0.0286992	0.188131
	GO:0016054	organic acid catabolic process	12	75	0.02884	0.188131
	GO:0046395	carboxylic acid catabolic process	12	75	0.02884	0.188131
	GO:0045184	establishment of protein localization	86	806	0.0304472	0.197848
	GO:0009225	nucleotide-sugar metabolic process	8	43	0.0308604	0.198997
	GO:0010638	positive regulation of organelle organization	8	43	0.0308604	0.198997
	GO:1901679	nucleotide transmembrane transport	6	28	0.0312913	0.201005
	GO:0000096	sulfur amino acid metabolic process	12	76	0.0316227	0.202361
	GO:0042278	purine nucleoside metabolic process	34	283	0.0361231	0.230285
	GO:0046835	carbohydrate phosphorylation	6	29	0.0366317	0.232565
	GO:0006865	amino acid transport	24	187	0.0367618	0.232565
	GO:0044710	single-organism metabolic process	516	5528	0.0368954	0.232565
	GO:0098656	anion transmembrane transport	41	355	0.0404201	0.24361
	GO:0006216	cytidine catabolic process	2	4	0.0406741	0.24361
	GO:0007023	post-chaperonin tubulin folding pathway	2	4	0.0406741	0.24361
	GO:0009590	detection of gravity	2	4	0.0406741	0.24361
	GO:0009972	cytidine deamination	2	4	0.0406741	0.24361
	GO:0019388	galactose catabolic process	2	4	0.0406741	0.24361
	GO:0019860	uracil metabolic process	2	4	0.0406741	0.24361
	GO:0035999	tetrahydrofolate interconversion	2	4	0.0406741	0.24361
	GO:0042981	regulation of apoptotic process	2	4	0.0406741	0.24361
	GO:0043066	negative regulation of apoptotic process	2	4	0.0406741	0.24361
	GO:0043622	cortical microtubule organization	2	4	0.0406741	0.24361
	GO:0046087	cytidine metabolic process	2	4	0.0406741	0.24361
	GO:0048213	Golgi vesicle prefusion complex stabilization	2	4	0.0406741	0.24361
	GO:0051457	maintenance of protein location in nucleus	2	4	0.0406741	0.24361
	GO:0009658	chloroplast organization	13	88	0.0419474	0.250345
	GO:0006857	oligopeptide transport	8	46	0.0441236	0.259041
	GO:0009086	methionine biosynthetic process	8	46	0.0441236	0.259041
	GO:0006213	pyrimidine nucleoside metabolic process	7	38	0.0441414	0.259041
	GO:0006915	apoptotic process	4	16	0.0452097	0.259041
	GO:0009074	aromatic amino acid family catabolic process	4	16	0.0452097	0.259041
	GO:0009164	nucleoside catabolic process	4	16	0.0452097	0.259041
	GO:0009629	response to gravity	4	16	0.0452097	0.259041
	GO:1901658	glycosyl compound catabolic process	4	16	0.0452097	0.259041
	GO:0007131	reciprocal meiotic recombination	5	23	0.0452514	0.259041
	GO:0035825	reciprocal DNA recombination	5	23	0.0452514	0.259041
	GO:0048468	cell development	5	23	0.0452514	0.259041
	GO:0070507	regulation of microtubule cytoskeleton organization	5	23	0.0452514	0.259041
	GO:0045454	cell redox homeostasis	32	269	0.045979	0.262314
	GO:0042886	amide transport	9	55	0.0477503	0.271499
	GO:0048015	phosphatidylinositol-mediated signaling	3	10	0.0501919	0.282518
	GO:0070070	proton-transporting V-type ATPase complex assembly	3	10	0.0501919	0.282518
	GO:0070072	vacuolar proton-transporting V-type ATPase complex assembly	3	10	0.0501919	0.282518
	GO:0008104	protein localization	94	912	0.0518107	0.290658
	GO:0006862	nucleotide transport	8	48	0.0547784	0.306286
	GO:0006544	glycine metabolic process	4	17	0.0551606	0.307401
	GO:0046128	purine ribonucleoside metabolic process	32	274	0.0565207	0.313942
	GO:1902578	single-organism localization	332	3518	0.0591722	0.327588
	GO:1902531	regulation of intracellular signal transduction	14	102	0.0603488	0.332531
	GO:0015833	peptide transport	8	49	0.0606705	0.332531
	GO:0051649	establishment of localization in cell	113	1122	0.0607449	0.332531
	GO:1901135	carbohydrate derivative metabolic process	85	824	0.0608554	0.332531
	GO:0048211	Golgi vesicle docking	2	5	0.0639041	0.34806
	GO:0051641	cellular localization	125	1254	0.064436	0.349825
	GO:0072527	pyrimidine-containing compound metabolic process	11	76	0.0656776	0.355419
	GO:0006595	polyamine metabolic process	4	18	0.0661888	0.355897
	GO:0006596	polyamine biosynthetic process	4	18	0.0661888	0.355897
	GO:1903825	organic acid transmembrane transport	27	231	0.0740972	0.397151
	GO:0071705	nitrogen compound transport	49	455	0.0746893	0.399054
	GO:0042537	benzene-containing compound metabolic process	4	19	0.0782673	0.415532
	GO:0061615	glycolytic process through fructose-6-phosphate	4	19	0.0782673	0.415532
	GO:0044247	cellular polysaccharide catabolic process	6	35	0.0804994	0.420881
	GO:0009956	radial pattern formation	3	12	0.0807752	0.420881
	GO:0017062	respiratory chain complex III assembly	3	12	0.0807752	0.420881
	GO:0034551	mitochondrial respiratory chain complex III assembly	3	12	0.0807752	0.420881
	GO:0048017	inositol lipid-mediated signaling	3	12	0.0807752	0.420881
	GO:0097033	mitochondrial respiratory chain complex III biogenesis	3	12	0.0807752	0.420881
	GO:0015711	organic anion transport	35	314	0.0813695	0.422669
	GO:0033043	regulation of organelle organization	19	155	0.0834863	0.428597
	GO:0042545	cell wall modification	19	155	0.0834863	0.428597
	GO:0044765	single-organism transport	324	3460	0.0835312	0.428597
	GO:0048869	cellular developmental process	23	195	0.0864644	0.428597
	GO:0010222	stem vascular tissue pattern formation	1	1	0.0874266	0.428597
	GO:0010271	regulation of chlorophyll catabolic process	1	1	0.0874266	0.428597
	GO:0034756	regulation of iron ion transport	1	1	0.0874266	0.428597
	GO:0034757	negative regulation of iron ion transport	1	1	0.0874266	0.428597
	GO:0043271	negative regulation of ion transport	1	1	0.0874266	0.428597
	GO:0051051	negative regulation of transport	1	1	0.0874266	0.428597
	GO:0070417	cellular response to cold	1	1	0.0874266	0.428597
	GO:0080117	secondary growth	1	1	0.0874266	0.428597
	GO:0080190	lateral growth	1	1	0.0874266	0.428597
	GO:0090056	regulation of chlorophyll metabolic process	1	1	0.0874266	0.428597
	GO:1901401	regulation of tetrapyrrole metabolic process	1	1	0.0874266	0.428597
	GO:1901404	regulation of tetrapyrrole catabolic process	1	1	0.0874266	0.428597
	GO:1901264	carbohydrate derivative transport	11	80	0.0879301	0.428597
	GO:0032259	methylation	43	399	0.0891807	0.428597
	GO:0043623	cellular protein complex assembly	30	266	0.0895803	0.428597
	GO:0010639	negative regulation of organelle organization	6	36	0.0898083	0.428597
	GO:0051129	negative regulation of cellular component organization	6	36	0.0898083	0.428597
	GO:0046777	protein autophosphorylation	13	99	0.0902309	0.428597
	GO:0009245	lipid A biosynthetic process	2	6	0.0904053	0.428597
	GO:0031086	nuclear-transcribed mRNA catabolic process, deadenylation-independent decay	2	6	0.0904053	0.428597
	GO:0031087	deadenylation-independent decapping of nuclear-transcribed mRNA	2	6	0.0904053	0.428597
	GO:0046493	lipid A metabolic process	2	6	0.0904053	0.428597
	GO:0046839	phospholipid dephosphorylation	2	6	0.0904053	0.428597
	GO:0052546	cell wall pectin metabolic process	2	6	0.0904053	0.428597
	GO:0090610	bundle sheath cell fate specification	2	6	0.0904053	0.428597
	GO:1901269	lipooligosaccharide metabolic process	2	6	0.0904053	0.428597
	GO:1901271	lipooligosaccharide biosynthetic process	2	6	0.0904053	0.428597
	GO:0009932	cell tip growth	4	20	0.0913581	0.429485
	GO:0033539	fatty acid beta-oxidation using acyl-CoA dehydrogenase	4	20	0.0913581	0.429485
	GO:0048509	regulation of meristem development	4	20	0.0913581	0.429485
	GO:0006814	sodium ion transport	5	28	0.0924633	0.429878
	GO:0007127	meiosis I	5	28	0.0924633	0.429878
	GO:0009251	glucan catabolic process	5	28	0.0924633	0.429878
	GO:0032886	regulation of microtubule-based process	5	28	0.0924633	0.429878
	GO:0007010	cytoskeleton organization	20	167	0.0928059	0.430282
	GO:0006811	ion transport	143	1473	0.0957249	0.442596
	GO:0006546	glycine catabolic process	3	13	0.0984369	0.451415
	GO:0009071	serine family amino acid catabolic process	3	13	0.0984369	0.451415
	GO:0019464	glycine decarboxylation via glycine cleavage system	3	13	0.0984369	0.451415
	GO:0043254	regulation of protein complex assembly	11	82	0.100593	0.460049
	GO:1901657	glycosyl compound metabolic process	44	414	0.101812	0.464364
	GO:0046907	intracellular transport	92	924	0.102222	0.464974
	GO:0010016	shoot system morphogenesis	7	46	0.103026	0.467178
	GO:0006897	endocytosis	9	64	0.103728	0.467178
	GO:0009112	nucleobase metabolic process	8	55	0.104089	0.467178
	GO:0006665	sphingolipid metabolic process	5	29	0.104095	0.467178
	GO:0051261	protein depolymerization	5	29	0.104095	0.467178
	GO:0048532	anatomical structure arrangement	4	21	0.105414	0.471841
	GO:0000097	sulfur amino acid biosynthetic process	10	74	0.109705	0.489743
	GO:0006892	post-Golgi vesicle-mediated transport	5	30	0.11641	0.510148
	GO:0051156	glucose 6-phosphate metabolic process	5	30	0.11641	0.510148
	GO:0051656	establishment of organelle localization	10	75	0.117236	0.510148
	GO:0070071	proton-transporting two-sector ATPase complex assembly	3	14	0.117487	0.510148
	GO:0006557	S-adenosylmethioninamine biosynthetic process	2	7	0.119429	0.510148
	GO:0006772	thiamine metabolic process	2	7	0.119429	0.510148
	GO:0009228	thiamine biosynthetic process	2	7	0.119429	0.510148
	GO:0009789	positive regulation of abscisic acid-activated signaling pathway	2	7	0.119429	0.510148
	GO:0018131	oxazole or thiazole biosynthetic process	2	7	0.119429	0.510148
	GO:0042723	thiamine-containing compound metabolic process	2	7	0.119429	0.510148
	GO:0042724	thiamine-containing compound biosynthetic process	2	7	0.119429	0.510148
	GO:0046484	oxazole or thiazole metabolic process	2	7	0.119429	0.510148
	GO:0046499	S-adenosylmethioninamine metabolic process	2	7	0.119429	0.510148
	GO:0051193	regulation of cofactor metabolic process	2	7	0.119429	0.510148
	GO:0052837	thiazole biosynthetic process	2	7	0.119429	0.510148
	GO:0052838	thiazole metabolic process	2	7	0.119429	0.510148
	GO:1901421	positive regulation of response to alcohol	2	7	0.119429	0.510148
	GO:0019252	starch biosynthetic process	4	22	0.120381	0.512916
	GO:0007126	meiotic nuclear division	6	39	0.121031	0.514382
	GO:0006796	phosphate-containing compound metabolic process	289	3107	0.122807	0.520615
	GO:0006820	anion transport	50	487	0.131432	0.555781
	GO:0006793	phosphorus metabolic process	290	3127	0.134078	0.565549
	GO:0009664	plant-type cell wall organization	18	156	0.136998	0.576417
	GO:0018106	peptidyl-histidine phosphorylation	3	15	0.137771	0.576787
	GO:0018202	peptidyl-histidine modification	3	15	0.137771	0.576787
	GO:0033036	macromolecule localization	101	1040	0.140689	0.587541
	GO:0030258	lipid modification	9	69	0.146181	0.593914
	GO:0044712	single-organism catabolic process	76	771	0.146677	0.593914
	GO:1901575	organic substance catabolic process	146	1538	0.150196	0.593914
	GO:0000266	mitochondrial fission	2	8	0.150331	0.593914
	GO:0006597	spermine biosynthetic process	2	8	0.150331	0.593914
	GO:0007021	tubulin complex assembly	2	8	0.150331	0.593914
	GO:0008215	spermine metabolic process	2	8	0.150331	0.593914
	GO:0008216	spermidine metabolic process	2	8	0.150331	0.593914
	GO:0008295	spermidine biosynthetic process	2	8	0.150331	0.593914
	GO:0009860	pollen tube growth	2	8	0.150331	0.593914
	GO:0010941	regulation of cell death	2	8	0.150331	0.593914
	GO:0016255	attachment of GPI anchor to protein	2	8	0.150331	0.593914
	GO:0030865	cortical cytoskeleton organization	2	8	0.150331	0.593914
	GO:0043067	regulation of programmed cell death	2	8	0.150331	0.593914
	GO:0043069	negative regulation of programmed cell death	2	8	0.150331	0.593914
	GO:0046653	tetrahydrofolate metabolic process	2	8	0.150331	0.593914
	GO:0048209	regulation of vesicle targeting, to, from or within Golgi	2	8	0.150331	0.593914
	GO:0048469	cell maturation	2	8	0.150331	0.593914
	GO:0048506	regulation of timing of meristematic phase transition	2	8	0.150331	0.593914
	GO:0048510	regulation of timing of transition from vegetative to reproductive phase	2	8	0.150331	0.593914
	GO:0048764	trichoblast maturation	2	8	0.150331	0.593914
	GO:0048765	root hair cell differentiation	2	8	0.150331	0.593914
	GO:0060548	negative regulation of cell death	2	8	0.150331	0.593914
	GO:0006886	intracellular protein transport	66	665	0.152207	0.598767
	GO:0046942	carboxylic acid transport	27	251	0.152827	0.598767
	GO:0009691	cytokinin biosynthetic process	5	33	0.157143	0.598767
	GO:0048589	developmental growth	5	33	0.157143	0.598767
	GO:0019856	pyrimidine nucleobase biosynthetic process	3	16	0.159131	0.598767
	GO:0000272	polysaccharide catabolic process	23	211	0.159876	0.598767
	GO:0009108	coenzyme biosynthetic process	14	120	0.163556	0.598767
	GO:0048507	meristem development	7	52	0.165759	0.598767
	GO:0006227	dUDP biosynthetic process	1	2	0.167214	0.598767
	GO:0006233	dTDP biosynthetic process	1	2	0.167214	0.598767
	GO:0006235	dTTP biosynthetic process	1	2	0.167214	0.598767
	GO:0006751	glutathione catabolic process	1	2	0.167214	0.598767
	GO:0007135	meiosis II	1	2	0.167214	0.598767
	GO:0009118	regulation of nucleoside metabolic process	1	2	0.167214	0.598767
	GO:0009133	nucleoside diphosphate biosynthetic process	1	2	0.167214	0.598767
	GO:0009138	pyrimidine nucleoside diphosphate metabolic process	1	2	0.167214	0.598767
	GO:0009139	pyrimidine nucleoside diphosphate biosynthetic process	1	2	0.167214	0.598767
	GO:0009189	deoxyribonucleoside diphosphate biosynthetic process	1	2	0.167214	0.598767
	GO:0009196	pyrimidine deoxyribonucleoside diphosphate metabolic process	1	2	0.167214	0.598767
	GO:0009197	pyrimidine deoxyribonucleoside diphosphate biosynthetic process	1	2	0.167214	0.598767
	GO:0009202	deoxyribonucleoside triphosphate biosynthetic process	1	2	0.167214	0.598767
	GO:0009212	pyrimidine deoxyribonucleoside triphosphate biosynthetic process	1	2	0.167214	0.598767
	GO:0010289	homogalacturonan biosynthetic process	1	2	0.167214	0.598767
	GO:0010358	leaf shaping	1	2	0.167214	0.598767
	GO:0010394	homogalacturonan metabolic process	1	2	0.167214	0.598767
	GO:0015837	amine transport	1	2	0.167214	0.598767
	GO:0030808	regulation of nucleotide biosynthetic process	1	2	0.167214	0.598767
	GO:0034085	establishment of sister chromatid cohesion	1	2	0.167214	0.598767
	GO:0034089	establishment of meiotic sister chromatid cohesion	1	2	0.167214	0.598767
	GO:0042219	cellular modified amino acid catabolic process	1	2	0.167214	0.598767
	GO:0043433	negative regulation of sequence-specific DNA binding transcription factor activity	1	2	0.167214	0.598767
	GO:0044273	sulfur compound catabolic process	1	2	0.167214	0.598767
	GO:0045144	meiotic sister chromatid segregation	1	2	0.167214	0.598767
	GO:0046072	dTDP metabolic process	1	2	0.167214	0.598767
	GO:0046075	dTTP metabolic process	1	2	0.167214	0.598767
	GO:0046077	dUDP metabolic process	1	2	0.167214	0.598767
	GO:0051177	meiotic sister chromatid cohesion	1	2	0.167214	0.598767
	GO:0060771	phyllotactic patterning	1	2	0.167214	0.598767
	GO:0060772	leaf phyllotactic patterning	1	2	0.167214	0.598767
	GO:0080020	regulation of coenzyme A biosynthetic process	1	2	0.167214	0.598767
	GO:1900371	regulation of purine nucleotide biosynthetic process	1	2	0.167214	0.598767
	GO:1900542	regulation of purine nucleotide metabolic process	1	2	0.167214	0.598767
	GO:1901259	chloroplast rRNA processing	1	2	0.167214	0.598767
	GO:2000070	regulation of response to water deprivation	1	2	0.167214	0.598767
	GO:0006558	L-phenylalanine metabolic process	4	25	0.170115	0.601476
	GO:0006635	fatty acid beta-oxidation	4	25	0.170115	0.601476
	GO:0009062	fatty acid catabolic process	4	25	0.170115	0.601476
	GO:0019395	fatty acid oxidation	4	25	0.170115	0.601476
	GO:0034440	lipid oxidation	4	25	0.170115	0.601476
	GO:1902221	erythrose 4-phosphate/phosphoenolpyruvate family amino acid metabolic process	4	25	0.170115	0.601476
	GO:0019682	glyceraldehyde-3-phosphate metabolic process	5	34	0.171865	0.60639
	GO:0051235	maintenance of location	10	82	0.177524	0.625047
	GO:0044282	small molecule catabolic process	14	122	0.178695	0.627048
	GO:0031221	arabinan metabolic process	3	17	0.18141	0.627048
	GO:0031222	arabinan catabolic process	3	17	0.18141	0.627048
	GO:0045493	xylan catabolic process	3	17	0.18141	0.627048
	GO:0008356	asymmetric cell division	2	9	0.182563	0.627048
	GO:0010054	trichoblast differentiation	2	9	0.182563	0.627048
	GO:0015800	acidic amino acid transport	2	9	0.182563	0.627048
	GO:0015813	L-glutamate transport	2	9	0.182563	0.627048
	GO:0016998	cell wall macromolecule catabolic process	2	9	0.182563	0.627048
	GO:0043092	L-amino acid import	2	9	0.182563	0.627048
	GO:0051938	L-glutamate import	2	9	0.182563	0.627048
	GO:0072583	clathrin-mediated endocytosis	2	9	0.182563	0.627048
	GO:1903046	meiotic cell cycle process	6	44	0.183022	0.627257
	GO:0015849	organic acid transport	27	257	0.183369	0.627257
	GO:0006732	coenzyme metabolic process	26	247	0.186056	0.635156
	GO:0009826	unidimensional cell growth	4	26	0.188073	0.639447
	GO:0060560	developmental growth involved in morphogenesis	4	26	0.188073	0.639447
	GO:0006643	membrane lipid metabolic process	10	84	0.196989	0.667595
	GO:0044087	regulation of cellular component biogenesis	11	94	0.197145	0.667595
	GO:0071215	cellular response to abscisic acid stimulus	19	176	0.198736	0.671632
	GO:0001933	negative regulation of protein phosphorylation	3	18	0.204455	0.681381
	GO:0006469	negative regulation of protein kinase activity	3	18	0.204455	0.681381
	GO:0010563	negative regulation of phosphorus metabolic process	3	18	0.204455	0.681381
	GO:0033673	negative regulation of kinase activity	3	18	0.204455	0.681381
	GO:0042326	negative regulation of phosphorylation	3	18	0.204455	0.681381
	GO:0045936	negative regulation of phosphate metabolic process	3	18	0.204455	0.681381
	GO:0071901	negative regulation of protein serine/threonine kinase activity	3	18	0.204455	0.681381
	GO:0006672	ceramide metabolic process	4	27	0.2066	0.68717
	GO:0034613	cellular protein localization	77	803	0.209422	0.694007
	GO:0097306	cellular response to alcohol	20	188	0.20948	0.694007
	GO:0051321	meiotic cell cycle	6	46	0.21076	0.696874
	GO:0006898	receptor-mediated endocytosis	2	10	0.215656	0.703389
	GO:0009312	oligosaccharide biosynthetic process	2	10	0.215656	0.703389
	GO:0016926	protein desumoylation	2	10	0.215656	0.703389
	GO:0019320	hexose catabolic process	2	10	0.215656	0.703389
	GO:0030705	cytoskeleton-dependent intracellular transport	2	10	0.215656	0.703389
	GO:0031647	regulation of protein stability	2	10	0.215656	0.703389
	GO:0050821	protein stabilization	2	10	0.215656	0.703389
	GO:0016052	carbohydrate catabolic process	30	295	0.217198	0.704541
	GO:0009967	positive regulation of signal transduction	9	76	0.217683	0.704541
	GO:0010647	positive regulation of cell communication	9	76	0.217683	0.704541
	GO:0023056	positive regulation of signaling	9	76	0.217683	0.704541
	GO:0015748	organophosphate ester transport	12	107	0.224146	0.724065
	GO:0019722	calcium-mediated signaling	4	28	0.225623	0.724376
	GO:0042026	protein refolding	4	28	0.225623	0.724376
	GO:0009888	tissue development	11	97	0.22617	0.724376
	GO:0006486	protein glycosylation	17	159	0.226417	0.724376
	GO:0043413	macromolecule glycosylation	17	159	0.226417	0.724376
	GO:0051640	organelle localization	10	87	0.227803	0.724376
	GO:0000904	cell morphogenesis involved in differentiation	3	19	0.228115	0.724376
	GO:0009933	meristem structural organization	3	19	0.228115	0.724376
	GO:0007033	vacuole organization	7	57	0.228116	0.724376
	GO:0070727	cellular macromolecule localization	77	809	0.229477	0.727324
	GO:0009690	cytokinin metabolic process	5	38	0.235379	0.735825
	GO:0034754	cellular hormone metabolic process	5	38	0.235379	0.735825
	GO:0044242	cellular lipid catabolic process	5	38	0.235379	0.735825
	GO:0009657	plastid organization	13	119	0.240005	0.735825
	GO:0006775	fat-soluble vitamin metabolic process	1	3	0.240029	0.735825
	GO:0006895	Golgi to endosome transport	1	3	0.240029	0.735825
	GO:0010075	regulation of meristem growth	1	3	0.240029	0.735825
	GO:0010189	vitamin E biosynthetic process	1	3	0.240029	0.735825
	GO:0010959	regulation of metal ion transport	1	3	0.240029	0.735825
	GO:0015682	ferric iron transport	1	3	0.240029	0.735825
	GO:0015785	UDP-galactose transport	1	3	0.240029	0.735825
	GO:0042360	vitamin E metabolic process	1	3	0.240029	0.735825
	GO:0042362	fat-soluble vitamin biosynthetic process	1	3	0.240029	0.735825
	GO:0072334	UDP-galactose transmembrane transport	1	3	0.240029	0.735825
	GO:0072512	trivalent inorganic cation transport	1	3	0.240029	0.735825
	GO:0072531	pyrimidine-containing compound transmembrane transport	1	3	0.240029	0.735825
	GO:0090481	pyrimidine nucleotide-sugar transmembrane transport	1	3	0.240029	0.735825
	GO:1902476	chloride transmembrane transport	1	3	0.240029	0.735825
	GO:0070085	glycosylation	19	182	0.241493	0.73897
	GO:0035335	peptidyl-tyrosine dephosphorylation	2	11	0.249213	0.757366
	GO:0040034	regulation of development, heterochronic	2	11	0.249213	0.757366
	GO:0006888	ER to Golgi vesicle-mediated transport	10	89	0.249305	0.757366
	GO:0043547	positive regulation of GTPase activity	10	89	0.249305	0.757366
	GO:0042391	regulation of membrane potential	6	49	0.254817	0.772714
	GO:0005982	starch metabolic process	4	30	0.264861	0.800289
	GO:0019932	second-messenger-mediated signaling	4	30	0.264861	0.800289
	GO:0006790	sulfur compound metabolic process	45	467	0.26691	0.805035
	GO:0009738	abscisic acid-activated signaling pathway	18	175	0.269281	0.810733
	GO:0043087	regulation of GTPase activity	10	91	0.271473	0.813883
	GO:1902600	hydrogen ion transmembrane transport	24	240	0.274515	0.813883
	GO:0007050	cell cycle arrest	3	21	0.276721	0.813883
	GO:0072530	purine-containing compound transmembrane transport	3	21	0.276721	0.813883
	GO:0072595	maintenance of protein localization in organelle	3	21	0.276721	0.813883
	GO:0006818	hydrogen transport	24	241	0.281415	0.813883
	GO:0015992	proton transport	24	241	0.281415	0.813883
	GO:0051345	positive regulation of hydrolase activity	10	92	0.282778	0.813883
	GO:0006152	purine nucleoside catabolic process	2	12	0.282901	0.813883
	GO:0006903	vesicle targeting	2	12	0.282901	0.813883
	GO:0009581	detection of external stimulus	2	12	0.282901	0.813883
	GO:0009582	detection of abiotic stimulus	2	12	0.282901	0.813883
	GO:0009606	tropism	2	12	0.282901	0.813883
	GO:0009630	gravitropism	2	12	0.282901	0.813883
	GO:0015689	molybdate ion transport	2	12	0.282901	0.813883
	GO:0032386	regulation of intracellular transport	2	12	0.282901	0.813883
	GO:0032447	protein urmylation	2	12	0.282901	0.813883
	GO:0034227	tRNA thio-modification	2	12	0.282901	0.813883
	GO:0046365	monosaccharide catabolic process	2	12	0.282901	0.813883
	GO:0048199	vesicle targeting, to, from or within Golgi	2	12	0.282901	0.813883
	GO:0048588	developmental cell growth	2	12	0.282901	0.813883
	GO:0051648	vesicle localization	2	12	0.282901	0.813883
	GO:0051650	establishment of vesicle localization	2	12	0.282901	0.813883
	GO:0060236	regulation of mitotic spindle organization	2	12	0.282901	0.813883
	GO:0070988	demethylation	2	12	0.282901	0.813883
	GO:0090224	regulation of spindle organization	2	12	0.282901	0.813883
	GO:0000045	autophagosome assembly	4	31	0.284933	0.814507
	GO:0006541	glutamine metabolic process	4	31	0.284933	0.814507
	GO:0090558	plant epidermis development	4	31	0.284933	0.814507
	GO:1903830	magnesium ion transmembrane transport	6	51	0.285464	0.814507
	GO:0045944	positive regulation of transcription from RNA polymerase II promoter	22	220	0.285537	0.814507
	GO:0003002	regionalization	5	41	0.286638	0.814884
	GO:0007389	pattern specification process	5	41	0.286638	0.814884
	GO:0055080	cation homeostasis	32	329	0.288764	0.819546
	GO:0032147	activation of protein kinase activity	9	83	0.29988	0.830605
	GO:0033609	oxalate metabolic process	9	83	0.29988	0.830605
	GO:0009965	leaf morphogenesis	3	22	0.301406	0.830605
	GO:1901565	organonitrogen compound catabolic process	18	179	0.301907	0.830605
	GO:0034599	cellular response to oxidative stress	12	115	0.3039	0.830605
	GO:0035434	copper ion transmembrane transport	4	32	0.305213	0.830605
	GO:0072329	monocarboxylic acid catabolic process	4	32	0.305213	0.830605
	GO:1902475	L-alpha-amino acid transmembrane transport	4	32	0.305213	0.830605
	GO:0000902	cell morphogenesis	8	73	0.305608	0.830605
	GO:0006022	aminoglycan metabolic process	8	73	0.305608	0.830605
	GO:0009260	ribonucleotide biosynthetic process	16	158	0.306332	0.830605
	GO:0046390	ribose phosphate biosynthetic process	16	158	0.306332	0.830605
	GO:0000722	telomere maintenance via recombination	1	4	0.30648	0.830605
	GO:0006545	glycine biosynthetic process	1	4	0.30648	0.830605
	GO:0006567	threonine catabolic process	1	4	0.30648	0.830605
	GO:0006658	phosphatidylserine metabolic process	1	4	0.30648	0.830605
	GO:0006659	phosphatidylserine biosynthetic process	1	4	0.30648	0.830605
	GO:0009068	aspartate family amino acid catabolic process	1	4	0.30648	0.830605
	GO:0010311	lateral root formation	1	4	0.30648	0.830605
	GO:0015697	quaternary ammonium group transport	1	4	0.30648	0.830605
	GO:0015838	amino-acid betaine transport	1	4	0.30648	0.830605
	GO:0015840	urea transport	1	4	0.30648	0.830605
	GO:0015879	carnitine transport	1	4	0.30648	0.830605
	GO:0019755	one-carbon compound transport	1	4	0.30648	0.830605
	GO:0035266	meristem growth	1	4	0.30648	0.830605
	GO:0052325	cell wall pectin biosynthetic process	1	4	0.30648	0.830605
	GO:0071918	urea transmembrane transport	1	4	0.30648	0.830605
	GO:1902603	carnitine transmembrane transport	1	4	0.30648	0.830605
	GO:0009100	glycoprotein metabolic process	17	169	0.308441	0.833238
	GO:0009101	glycoprotein biosynthetic process	17	169	0.308441	0.833238
	GO:0098771	inorganic ion homeostasis	32	333	0.313086	0.844429
	GO:0006493	protein O-linked glycosylation	2	13	0.316439	0.847771
	GO:0043090	amino acid import	2	13	0.316439	0.847771
	GO:0048868	pollen tube development	2	13	0.316439	0.847771
	GO:0051606	detection of stimulus	2	13	0.316439	0.847771
	GO:0015693	magnesium ion transport	6	53	0.316844	0.847771
	GO:0006164	purine nucleotide biosynthetic process	14	138	0.320229	0.854112
	GO:0009152	purine ribonucleotide biosynthetic process	14	138	0.320229	0.854112
	GO:0070588	calcium ion transmembrane transport	5	43	0.321865	0.857119
	GO:0030003	cellular cation homeostasis	26	269	0.32482	0.863066
	GO:0006826	iron ion transport	4	33	0.325637	0.863066
	GO:0016236	macroautophagy	4	33	0.325637	0.863066
	GO:0090627	plant epidermal cell differentiation	3	23	0.326187	0.863165
	GO:0071396	cellular response to lipid	20	204	0.329105	0.867028
	GO:0019362	pyridine nucleotide metabolic process	10	96	0.329193	0.867028
	GO:0046496	nicotinamide nucleotide metabolic process	10	96	0.329193	0.867028
	GO:0044275	cellular carbohydrate catabolic process	6	54	0.332731	0.874979
	GO:0000186	activation of MAPKK activity	7	65	0.340293	0.891475
	GO:0008219	cell death	4	34	0.34614	0.891475
	GO:0012501	programmed cell death	4	34	0.34614	0.891475
	GO:0016265	death	4	34	0.34614	0.891475
	GO:0001708	cell fate specification	2	14	0.349598	0.891475
	GO:0010053	root epidermal cell differentiation	2	14	0.349598	0.891475
	GO:0010104	regulation of ethylene-activated signaling pathway	2	14	0.349598	0.891475
	GO:0010105	negative regulation of ethylene-activated signaling pathway	2	14	0.349598	0.891475
	GO:0015766	disaccharide transport	2	14	0.349598	0.891475
	GO:0015770	sucrose transport	2	14	0.349598	0.891475
	GO:0015772	oligosaccharide transport	2	14	0.349598	0.891475
	GO:0015802	basic amino acid transport	2	14	0.349598	0.891475
	GO:0015819	lysine transport	2	14	0.349598	0.891475
	GO:0045165	cell fate commitment	2	14	0.349598	0.891475
	GO:0046513	ceramide biosynthetic process	2	14	0.349598	0.891475
	GO:0060341	regulation of cellular localization	2	14	0.349598	0.891475
	GO:0070297	regulation of phosphorelay signal transduction system	2	14	0.349598	0.891475
	GO:0070298	negative regulation of phosphorelay signal transduction system	2	14	0.349598	0.891475
	GO:1902022	L-lysine transport	2	14	0.349598	0.891475
	GO:1903401	L-lysine transmembrane transport	2	14	0.349598	0.891475
	GO:0009306	protein secretion	3	24	0.350957	0.893586
	GO:0000103	sulfate assimilation	7	66	0.354912	0.899573
	GO:0031334	positive regulation of protein complex assembly	7	66	0.354912	0.899573
	GO:0044089	positive regulation of cellular component biogenesis	7	66	0.354912	0.899573
	GO:0007165	signal transduction	157	1744	0.357246	0.903318
	GO:0023052	signaling	157	1746	0.363073	0.903318
	GO:0044700	single organism signaling	157	1746	0.363073	0.903318
	GO:0006825	copper ion transport	4	35	0.366662	0.903318
	GO:0008272	sulfate transport	4	35	0.366662	0.903318
	GO:0021700	developmental maturation	4	35	0.366662	0.903318
	GO:1902358	sulfate transmembrane transport	4	35	0.366662	0.903318
	GO:0002143	tRNA wobble position uridine thiolation	1	5	0.367124	0.903318
	GO:0010101	post-embryonic root morphogenesis	1	5	0.367124	0.903318
	GO:0010102	lateral root morphogenesis	1	5	0.367124	0.903318
	GO:0010224	response to UV-B	1	5	0.367124	0.903318
	GO:0010731	protein glutathionylation	1	5	0.367124	0.903318
	GO:0018117	protein adenylylation	1	5	0.367124	0.903318
	GO:0018175	protein nucleotidylation	1	5	0.367124	0.903318
	GO:0018192	enzyme active site formation via cysteine modification to L-cysteine persulfide	1	5	0.367124	0.903318
	GO:0018198	peptidyl-cysteine modification	1	5	0.367124	0.903318
	GO:0018307	enzyme active site formation	1	5	0.367124	0.903318
	GO:0030149	sphingolipid catabolic process	1	5	0.367124	0.903318
	GO:0046466	membrane lipid catabolic process	1	5	0.367124	0.903318
	GO:0098822	peptidyl-cysteine modification to L-cysteine persulfide	1	5	0.367124	0.903318
	GO:0009266	response to temperature stimulus	7	67	0.369588	0.904363
	GO:0043410	positive regulation of MAPK cascade	7	67	0.369588	0.904363
	GO:1902533	positive regulation of intracellular signal transduction	7	67	0.369588	0.904363
	GO:0050801	ion homeostasis	32	342	0.369942	0.904363
	GO:0016050	vesicle organization	18	187	0.370235	0.904363
	GO:1901642	nucleoside transmembrane transport	3	25	0.375617	0.915692
	GO:0031146	SCF-dependent proteasomal ubiquitin-dependent protein catabolic process	10	100	0.376936	0.915692
	GO:0043085	positive regulation of catalytic activity	22	232	0.37705	0.915692
	GO:0044093	positive regulation of molecular function	22	232	0.37705	0.915692
	GO:0006074	(1->3)-beta-D-glucan metabolic process	2	15	0.382187	0.920201
	GO:0006075	(1->3)-beta-D-glucan biosynthetic process	2	15	0.382187	0.920201
	GO:0006760	folic acid-containing compound metabolic process	2	15	0.382187	0.920201
	GO:0030148	sphingolipid biosynthetic process	2	15	0.382187	0.920201
	GO:0042558	pteridine-containing compound metabolic process	2	15	0.382187	0.920201
	GO:0090626	plant epidermis morphogenesis	2	15	0.382187	0.920201
	GO:0072528	pyrimidine-containing compound biosynthetic process	7	68	0.384299	0.921596
	GO:0000303	response to superoxide	4	36	0.387147	0.921596
	GO:0000305	response to oxygen radical	4	36	0.387147	0.921596
	GO:0009309	amine biosynthetic process	4	36	0.387147	0.921596
	GO:0019430	removal of superoxide radicals	4	36	0.387147	0.921596
	GO:0042401	cellular biogenic amine biosynthetic process	4	36	0.387147	0.921596
	GO:0071450	cellular response to oxygen radical	4	36	0.387147	0.921596
	GO:0071451	cellular response to superoxide	4	36	0.387147	0.921596
	GO:0006873	cellular ion homeostasis	26	278	0.388896	0.924453
	GO:0009069	serine family amino acid metabolic process	6	58	0.396906	0.942162
	GO:0006662	glycerol ether metabolic process	7	69	0.399024	0.943555
	GO:0018904	ether metabolic process	7	69	0.399024	0.943555
	GO:0009156	ribonucleoside monophosphate biosynthetic process	14	146	0.399638	0.943555
	GO:0009127	purine nucleoside monophosphate biosynthetic process	12	124	0.400681	0.943555
	GO:0009168	purine ribonucleoside monophosphate biosynthetic process	12	124	0.400681	0.943555
	GO:0032989	cellular component morphogenesis	9	91	0.400857	0.943555
	GO:0000165	MAPK cascade	13	136	0.41071	0.955663
	GO:0006904	vesicle docking involved in exocytosis	5	48	0.411172	0.955663
	GO:0098661	inorganic anion transmembrane transport	5	48	0.411172	0.955663
	GO:0046467	membrane lipid biosynthetic process	7	70	0.413742	0.955663
	GO:0009148	pyrimidine nucleoside triphosphate biosynthetic process	2	16	0.414052	0.955663
	GO:0009787	regulation of abscisic acid-activated signaling pathway	2	16	0.414052	0.955663
	GO:1901419	regulation of response to alcohol	2	16	0.414052	0.955663
	GO:0015698	inorganic anion transport	13	137	0.42121	0.955663
	GO:0006086	acetyl-CoA biosynthetic process from pyruvate	1	6	0.422468	0.955663
	GO:0006140	regulation of nucleotide metabolic process	1	6	0.422468	0.955663
	GO:0006651	diacylglycerol biosynthetic process	1	6	0.422468	0.955663
	GO:0015937	coenzyme A biosynthetic process	1	6	0.422468	0.955663
	GO:0030834	regulation of actin filament depolymerization	1	6	0.422468	0.955663
	GO:0030835	negative regulation of actin filament depolymerization	1	6	0.422468	0.955663
	GO:0031407	oxylipin metabolic process	1	6	0.422468	0.955663
	GO:0031408	oxylipin biosynthetic process	1	6	0.422468	0.955663
	GO:0033866	nucleoside bisphosphate biosynthetic process	1	6	0.422468	0.955663
	GO:0034030	ribonucleoside bisphosphate biosynthetic process	1	6	0.422468	0.955663
	GO:0034033	purine nucleoside bisphosphate biosynthetic process	1	6	0.422468	0.955663
	GO:0046339	diacylglycerol metabolic process	1	6	0.422468	0.955663
	GO:0048572	short-day photoperiodism	1	6	0.422468	0.955663
	GO:0048575	short-day photoperiodism, flowering	1	6	0.422468	0.955663
	GO:0048577	negative regulation of short-day photoperiodism, flowering	1	6	0.422468	0.955663
	GO:0048587	regulation of short-day photoperiodism, flowering	1	6	0.422468	0.955663
	GO:0051016	barbed-end actin filament capping	1	6	0.422468	0.955663
	GO:0051090	regulation of sequence-specific DNA binding transcription factor activity	1	6	0.422468	0.955663
	GO:0051196	regulation of coenzyme metabolic process	1	6	0.422468	0.955663
	GO:0051693	actin filament capping	1	6	0.422468	0.955663
	GO:2000028	regulation of photoperiodism, flowering	1	6	0.422468	0.955663
	GO:0071900	regulation of protein serine/threonine kinase activity	11	115	0.423941	0.957154
	GO:0030042	actin filament depolymerization	3	27	0.424264	0.957154
	GO:0048584	positive regulation of response to stimulus	9	93	0.426458	0.960815
	GO:0006801	superoxide metabolic process	4	38	0.427796	0.96254
	GO:0006816	calcium ion transport	5	49	0.42894	0.963827
	GO:0072524	pyridine-containing compound metabolic process	10	105	0.437316	0.981337
	GO:0045859	regulation of protein kinase activity	13	139	0.442209	0.985598
	GO:0043405	regulation of MAP kinase activity	7	72	0.443078	0.985598
	GO:0043408	regulation of MAPK cascade	7	72	0.443078	0.985598
	GO:0000290	deadenylation-dependent decapping of nuclear-transcribed mRNA	2	17	0.445071	0.985598
	GO:0002097	tRNA wobble base modification	2	17	0.445071	0.985598
	GO:0002098	tRNA wobble uridine modification	2	17	0.445071	0.985598
	GO:0009873	ethylene-activated signaling pathway	2	17	0.445071	0.985598
	GO:0010051	xylem and phloem pattern formation	2	17	0.445071	0.985598
	GO:0031109	microtubule polymerization or depolymerization	2	17	0.445071	0.985598
	GO:0071369	cellular response to ethylene stimulus	2	17	0.445071	0.985598
	GO:0009218	pyrimidine ribonucleotide metabolic process	3	28	0.448101	0.987113
	GO:0009220	pyrimidine ribonucleotide biosynthetic process	3	28	0.448101	0.987113
	GO:0010015	root morphogenesis	3	28	0.448101	0.987113
	GO:0046132	pyrimidine ribonucleoside biosynthetic process	3	28	0.448101	0.987113
	GO:0009124	nucleoside monophosphate biosynthetic process	14	151	0.450096	0.99021
	GO:0009653	anatomical structure morphogenesis	17	185	0.452067	0.99325
	GO:0006887	exocytosis	16	174	0.454642	0.995221
	GO:0022622	root system development	8	84	0.454739	0.995221
	GO:0048364	root development	8	84	0.454739	0.995221
	GO:0033674	positive regulation of kinase activity	10	107	0.461391	1
	GO:0044724	single-organism carbohydrate catabolic process	10	107	0.461391	1
	GO:0045860	positive regulation of protein kinase activity	10	107	0.461391	1
	GO:0015807	L-amino acid transport	4	40	0.467705	1
	GO:0060627	regulation of vesicle-mediated transport	4	40	0.467705	1
	GO:0045490	pectin catabolic process	14	153	0.470224	1
	GO:0044248	cellular catabolic process	123	1394	0.470807	1
	GO:0009110	vitamin biosynthetic process	3	29	0.471528	1
	GO:0043094	cellular metabolic compound salvage	7	74	0.472156	1
	GO:0009211	pyrimidine deoxyribonucleoside triphosphate metabolic process	1	7	0.472974	1
	GO:0009219	pyrimidine deoxyribonucleotide metabolic process	1	7	0.472974	1
	GO:0009221	pyrimidine deoxyribonucleotide biosynthetic process	1	7	0.472974	1
	GO:0009265	2'-deoxyribonucleotide biosynthetic process	1	7	0.472974	1
	GO:0010026	trichome differentiation	1	7	0.472974	1
	GO:0010090	trichome morphogenesis	1	7	0.472974	1
	GO:0010412	mannan metabolic process	1	7	0.472974	1
	GO:0036092	phosphatidylinositol-3-phosphate biosynthetic process	1	7	0.472974	1
	GO:0046355	mannan catabolic process	1	7	0.472974	1
	GO:0046385	deoxyribose phosphate biosynthetic process	1	7	0.472974	1
	GO:0048638	regulation of developmental growth	1	7	0.472974	1
	GO:0009142	nucleoside triphosphate biosynthetic process	10	108	0.47337	1
	GO:0009891	positive regulation of biosynthetic process	27	301	0.473911	1
	GO:0005978	glycogen biosynthetic process	2	18	0.475148	1
	GO:0033619	membrane protein proteolysis	2	18	0.475148	1
	GO:0034755	iron ion transmembrane transport	2	18	0.475148	1
	GO:0070192	chromosome organization involved in meiotic cell cycle	2	18	0.475148	1
	GO:0015988	energy coupled proton transmembrane transport, against electrochemical gradient	6	63	0.476504	1
	GO:0015991	ATP hydrolysis coupled proton transport	6	63	0.476504	1
	GO:0090662	ATP hydrolysis coupled transmembrane transport	6	63	0.476504	1
	GO:1901701	cellular response to oxygen-containing compound	25	279	0.479384	1
	GO:0019693	ribose phosphate metabolic process	27	302	0.481083	1
	GO:0006220	pyrimidine nucleotide metabolic process	5	52	0.481455	1
	GO:0006221	pyrimidine nucleotide biosynthetic process	5	52	0.481455	1
	GO:0009555	pollen development	5	52	0.481455	1
	GO:0001932	regulation of protein phosphorylation	13	143	0.484007	1
	GO:0043549	regulation of kinase activity	13	143	0.484007	1
	GO:0019318	hexose metabolic process	7	75	0.486554	1
	GO:0034614	cellular response to reactive oxygen species	4	41	0.48728	1
	GO:0009165	nucleotide biosynthetic process	19	212	0.490133	1
	GO:1901293	nucleoside phosphate biosynthetic process	19	212	0.490133	1
	GO:0010315	auxin efflux	3	30	0.494491	1
	GO:0031400	negative regulation of protein modification process	3	30	0.494491	1
	GO:0051348	negative regulation of transferase activity	3	30	0.494491	1
	GO:0048518	positive regulation of biological process	57	648	0.501315	1
	GO:0071229	cellular response to acid chemical	20	225	0.503369	1
	GO:1902532	negative regulation of intracellular signal transduction	2	19	0.504211	1
	GO:0009072	aromatic amino acid family metabolic process	6	65	0.507536	1
	GO:0001934	positive regulation of protein phosphorylation	10	111	0.508947	1
	GO:0010562	positive regulation of phosphorus metabolic process	10	111	0.508947	1
	GO:0042327	positive regulation of phosphorylation	10	111	0.508947	1
	GO:0045937	positive regulation of phosphate metabolic process	10	111	0.508947	1
	GO:0009145	purine nucleoside triphosphate biosynthetic process	9	100	0.514819	1
	GO:0009206	purine ribonucleoside triphosphate biosynthetic process	9	100	0.514819	1
	GO:0051186	cofactor metabolic process	27	307	0.516744	1
	GO:0006766	vitamin metabolic process	3	31	0.516944	1
	GO:0000727	double-strand break repair via break-induced replication	1	8	0.519066	1
	GO:0006048	UDP-N-acetylglucosamine biosynthetic process	1	8	0.519066	1
	GO:0006085	acetyl-CoA biosynthetic process	1	8	0.519066	1
	GO:0006183	GTP biosynthetic process	1	8	0.519066	1
	GO:0006228	UTP biosynthetic process	1	8	0.519066	1
	GO:0006278	RNA-dependent DNA replication	1	8	0.519066	1
	GO:0007004	telomere maintenance via telomerase	1	8	0.519066	1
	GO:0007076	mitotic chromosome condensation	1	8	0.519066	1
	GO:0009411	response to UV	1	8	0.519066	1
	GO:0010014	meristem initiation	1	8	0.519066	1
	GO:0010588	cotyledon vascular tissue pattern formation	1	8	0.519066	1
	GO:0010833	telomere maintenance via telomere lengthening	1	8	0.519066	1
	GO:0019915	lipid storage	1	8	0.519066	1
	GO:0030261	chromosome condensation	1	8	0.519066	1
	GO:0046039	GTP metabolic process	1	8	0.519066	1
	GO:0046051	UTP metabolic process	1	8	0.519066	1
	GO:0046349	amino sugar biosynthetic process	1	8	0.519066	1
	GO:0048598	embryonic morphogenesis	1	8	0.519066	1
	GO:0048826	cotyledon morphogenesis	1	8	0.519066	1
	GO:0051013	microtubule severing	1	8	0.519066	1
	GO:1990069	stomatal opening	1	8	0.519066	1
	GO:0009308	amine metabolic process	9	101	0.527129	1
	GO:0009966	regulation of signal transduction	20	228	0.528076	1
	GO:0010646	regulation of cell communication	20	228	0.528076	1
	GO:0023051	regulation of signaling	20	228	0.528076	1
	GO:0006222	UMP biosynthetic process	2	20	0.532207	1
	GO:0008655	pyrimidine-containing compound salvage	2	20	0.532207	1
	GO:0009173	pyrimidine ribonucleoside monophosphate metabolic process	2	20	0.532207	1
	GO:0009174	pyrimidine ribonucleoside monophosphate biosynthetic process	2	20	0.532207	1
	GO:0016126	sterol biosynthetic process	2	20	0.532207	1
	GO:0043097	pyrimidine nucleoside salvage	2	20	0.532207	1
	GO:0043174	nucleoside salvage	2	20	0.532207	1
	GO:0045116	protein neddylation	2	20	0.532207	1
	GO:0046049	UMP metabolic process	2	20	0.532207	1
	GO:0006607	NLS-bearing protein import into nucleus	5	55	0.532209	1
	GO:0051130	positive regulation of cellular component organization	8	90	0.534436	1
	GO:0035194	posttranscriptional gene silencing by RNA	3	32	0.538847	1
	GO:0046134	pyrimidine nucleoside biosynthetic process	3	32	0.538847	1
	GO:0046939	nucleotide phosphorylation	9	102	0.539328	1
	GO:0042325	regulation of phosphorylation	13	149	0.545396	1
	GO:0009651	response to salt stress	5	56	0.548626	1
	GO:0048278	vesicle docking	9	103	0.551409	1
	GO:1901605	alpha-amino acid metabolic process	25	289	0.552943	1
	GO:0006733	oxidoreduction coenzyme metabolic process	10	115	0.555211	1
	GO:0051347	positive regulation of transferase activity	10	115	0.555211	1
	GO:0009147	pyrimidine nucleoside triphosphate metabolic process	2	21	0.5591	1
	GO:0009263	deoxyribonucleotide biosynthetic process	2	21	0.5591	1
	GO:0006754	ATP biosynthetic process	8	92	0.560039	1
	GO:0015858	nucleoside transport	3	33	0.560168	1
	GO:0046834	lipid phosphorylation	3	33	0.560168	1
	GO:0046854	phosphatidylinositol phosphorylation	3	33	0.560168	1
	GO:0007100	mitotic centrosome separation	1	9	0.561129	1
	GO:0010052	guard cell differentiation	1	9	0.561129	1
	GO:0016233	telomere capping	1	9	0.561129	1
	GO:0045840	positive regulation of mitotic nuclear division	1	9	0.561129	1
	GO:0046602	regulation of mitotic centrosome separation	1	9	0.561129	1
	GO:0046604	positive regulation of mitotic centrosome separation	1	9	0.561129	1
	GO:0046605	regulation of centrosome cycle	1	9	0.561129	1
	GO:0046607	positive regulation of centrosome cycle	1	9	0.561129	1
	GO:0048653	anther development	1	9	0.561129	1
	GO:0051299	centrosome separation	1	9	0.561129	1
	GO:0051781	positive regulation of cell division	1	9	0.561129	1
	GO:0051785	positive regulation of nuclear division	1	9	0.561129	1
	GO:0015931	nucleobase-containing compound transport	12	140	0.572389	1
	GO:0009734	auxin-activated signaling pathway	14	164	0.57781	1
	GO:0071365	cellular response to auxin stimulus	14	164	0.57781	1
	GO:0009914	hormone transport	3	34	0.580881	1
	GO:0009926	auxin polar transport	3	34	0.580881	1
	GO:0010928	regulation of auxin mediated signaling pathway	3	34	0.580881	1
	GO:0016441	posttranscriptional gene silencing	3	34	0.580881	1
	GO:0060918	auxin transport	3	34	0.580881	1
	GO:0048366	leaf development	6	70	0.581772	1
	GO:0015716	organic phosphonate transport	2	22	0.584869	1
	GO:0009201	ribonucleoside triphosphate biosynthetic process	9	106	0.586852	1
	GO:0061025	membrane fusion	14	165	0.587182	1
	GO:0030001	metal ion transport	47	551	0.593624	1
	GO:0009247	glycolipid biosynthetic process	5	59	0.596118	1
	GO:0072348	sulfur compound transport	4	47	0.597446	1
	GO:0006312	mitotic recombination	1	10	0.599515	1
	GO:0009186	deoxyribonucleoside diphosphate metabolic process	1	10	0.599515	1
	GO:0009694	jasmonic acid metabolic process	1	10	0.599515	1
	GO:0009695	jasmonic acid biosynthetic process	1	10	0.599515	1
	GO:0009798	axis specification	1	10	0.599515	1
	GO:0009943	adaxial/abaxial axis specification	1	10	0.599515	1
	GO:0009955	adaxial/abaxial pattern specification	1	10	0.599515	1
	GO:0034504	protein localization to nucleus	10	119	0.599665	1
	GO:0032940	secretion by cell	16	190	0.600266	1
	GO:0009886	post-embryonic morphogenesis	3	35	0.600964	1
	GO:0009887	organ morphogenesis	3	35	0.600964	1
	GO:0051188	cofactor biosynthetic process	14	167	0.605657	1
	GO:0010876	lipid localization	7	84	0.609265	1
	GO:0051205	protein insertion into membrane	2	23	0.609506	1
[truncated: 767 more rows]

## Sheet: D
KEGG analysis result in orange moduel of P. alba × P. glandulosa
Pathway	out (1243)	All (18182)	Pvalue	Qvalue
Amino sugar and nucleotide sugar metabolism	78	484	9.05465e-13	1.11372e-10
Phagosome	44	262	2.54239e-08	1.56357e-06
Ubiquinone and other terpenoid-quinone biosynthesis	28	139	1.95804e-07	8.02795e-06
Metabolic pathways	573	7178	5.25978e-07	1.61738e-05
Endocytosis	64	581	0.000104687	0.0025753
Plant-pathogen interaction	142	1545	0.000138805	0.0028455
Phenylalanine metabolism	30	225	0.00033848	0.00594757
Biosynthesis of amino acids	73	719	0.000432238	0.00664566
Starch and sucrose metabolism	55	533	0.00147113	0.0181803
Glycerolipid metabolism	30	246	0.00147808	0.0181803
Cysteine and methionine metabolism	36	319	0.00212181	0.0237257
Fructose and mannose metabolism	25	200	0.00251974	0.0258273
Vitamin B6 metabolism	6	25	0.00578714	0.0547553
Phenylpropanoid biosynthesis	71	772	0.00641305	0.0563432
Pentose phosphate pathway	22	184	0.00745047	0.0610938
Stilbenoid, diarylheptanoid and gingerol biosynthesis	19	166	0.0188133	0.144628
Phosphatidylinositol signaling system	29	288	0.0235764	0.170582
Purine metabolism	43	464	0.0260361	0.172932
Fatty acid degradation	15	127	0.026713	0.172932
Glyoxylate and dicarboxylate metabolism	27	269	0.0291583	0.175514
Fatty acid elongation	18	163	0.0299659	0.175514
Glycolysis / Gluconeogenesis	37	398	0.0353333	0.197545
Other types of O-glycan biosynthesis	9	70	0.0482435	0.257998
Glycine, serine and threonine metabolism	20	199	0.0538612	0.27554
Flavonoid biosynthesis	26	274	0.05636	0.27554
Mannose type O-glycan biosyntheis	2	6	0.0582443	0.27554
Pentose and glucuronate interconversions	44	517	0.0778852	0.35481
Biosynthesis of secondary metabolites	316	4332	0.0916646	0.393659
Ascorbate and aldarate metabolism	15	151	0.092814	0.393659
Inositol phosphate metabolism	24	265	0.0968866	0.394029
Anthocyanin biosynthesis	2	8	0.0993082	0.394029
Selenocompound metabolism	7	61	0.121376	0.466541
Thiamine metabolism	7	64	0.145761	0.542768
Glutathione metabolism	27	320	0.150856	0.542768
Sulfur relay system	4	31	0.158727	0.542768
Ether lipid metabolism	10	102	0.158859	0.542768
Alanine, aspartate and glutamate metabolism	13	141	0.167298	0.550615
Glycerophospholipid metabolism	27	325	0.170109	0.550615
Carbon metabolism	63	824	0.190496	0.600796
MAPK signaling pathway - plant	49	635	0.205551	0.632069
Histidine metabolism	6	60	0.225473	0.676418
One carbon pool by folate	8	88	0.25292	0.740694
Glycosaminoglycan degradation	4	38	0.260162	0.744184
Nitrogen metabolism	8	91	0.282622	0.790057
Plant hormone signal transduction	82	1130	0.298654	0.816322
Butanoate metabolism	7	81	0.316976	0.847565
Phosphonate and phosphinate metabolism	3	30	0.337488	0.883213
RNA polymerase	11	139	0.352451	0.90311
beta-Alanine metabolism	10	126	0.359776	0.90311
Sphingolipid metabolism	7	86	0.373482	0.918766
Pyruvate metabolism	22	300	0.397867	0.959561
Taurine and hypotaurine metabolism	3	34	0.413474	0.978025
Glycosphingolipid biosynthesis - lacto and neolacto series	1	8	0.43256	1
Fatty acid metabolism	15	213	0.491262	1
Diterpenoid biosynthesis	8	111	0.491544	1
Pyrimidine metabolism	29	418	0.495179	1
Steroid biosynthesis	7	97	0.497769	1
ABC transporters	15	215	0.506145	1
Arginine and proline metabolism	13	186	0.508563	1
Glycosphingolipid biosynthesis - ganglio series	1	11	0.541213	1
mRNA surveillance pathway	26	384	0.550085	1
Biosynthesis of unsaturated fatty acids	7	104	0.572773	1
Tyrosine metabolism	12	181	0.586584	1
Brassinosteroid biosynthesis	5	75	0.588789	1
Phenylalanine, tyrosine and tryptophan biosynthesis	9	136	0.589327	1
Arachidonic acid metabolism	4	60	0.593955	1
Glycosphingolipid biosynthesis - globo and isoglobo series	2	31	0.635637	1
Valine, leucine and isoleucine degradation	8	128	0.654547	1
SNARE interactions in vesicular transport	8	128	0.654547	1
Citrate cycle (TCA cycle)	12	191	0.661115	1
Riboflavin metabolism	4	70	0.713719	1
Base excision repair	7	121	0.728731	1
Glycosylphosphatidylinositol(GPI)-anchor biosynthesis	3	56	0.746375	1
Tropane, piperidine and pyridine alkaloid biosynthesis	6	108	0.755931	1
Lysine biosynthesis	2	42	0.791794	1
alpha-Linolenic acid metabolism	9	166	0.80821	1
Galactose metabolism	11	201	0.817387	1
Arginine biosynthesis	6	117	0.819172	1
Nicotinate and nicotinamide metabolism	3	64	0.822418	1
Lysine degradation	5	105	0.8528	1
Cutin, suberine and wax biosynthesis	8	159	0.858504	1
Other glycan degradation	3	70	0.865855	1
Carbon fixation in photosynthetic organisms	13	250	0.879907	1
Biotin metabolism	2	53	0.885732	1
Protein export	7	148	0.886726	1
C5-Branched dibasic acid metabolism	1	31	0.888875	1
Fatty acid biosynthesis	5	113	0.892731	1
Isoquinoline alkaloid biosynthesis	4	101	0.921116	1
Carotenoid biosynthesis	11	230	0.92148	1
Propanoate metabolism	4	102	0.924635	1
Cyanoamino acid metabolism	10	215	0.928119	1
Protein processing in endoplasmic reticulum	41	737	0.933067	1
Oxidative phosphorylation	15	310	0.941781	1
Proteasome	11	242	0.946701	1
Zeatin biosynthesis	2	68	0.95174	1
Monoterpenoid biosynthesis	1	46	0.961673	1
Tryptophan metabolism	6	158	0.963285	1
RNA degradation	18	380	0.964978	1
Isoflavonoid biosynthesis	2	74	0.966172	1
2-Oxocarboxylic acid metabolism	8	199	0.966223	1
Peroxisome	12	284	0.976251	1
N-Glycan biosynthesis	4	133	0.983266	1
Valine, leucine and isoleucine biosynthesis	1	58	0.983656	1
Linoleic acid metabolism	1	59	0.984777	1
Pantothenate and CoA biosynthesis	2	91	0.987938	1
Sesquiterpenoid and triterpenoid biosynthesis	2	91	0.987938	1
Folate biosynthesis	3	120	0.990326	1
Aminoacyl-tRNA biosynthesis	6	197	0.993758	1
Sulfur metabolism	1	72	0.993957	1
Porphyrin and chlorophyll metabolism	4	183	0.998866	1
Ubiquitin mediated proteolysis	14	403	0.99888	1
Terpenoid backbone biosynthesis	3	174	0.999595	1
Autophagy - other eukaryotes	1	110	0.999596	1
Basal transcription factors	1	130	0.999903	1
Circadian rhythm - plant	4	226	0.999905	1
RNA transport	18	578	0.999977	1
Ribosome biogenesis in eukaryotes	4	266	0.999991	1
Photosynthesis	1	178	0.999997	1
Homologous recombination	1	200	0.999999	1
Nucleotide excision repair	2	250	1	1
DNA replication	1	219	1	1
Spliceosome	14	595	1	1
Ribosome	11	867	1	1

## Sheet: E
GO analysis result in saddlebrown moduel of P. alba × P. glandulosa
	GO ID	Description	out (792)	All (27107)	pvalue	p.adjust
Cellular Components	GO:0031224	intrinsic component of membrane	441	12019	5.2729e-11	1.15477e-08
	GO:0016021	integral component of membrane	430	11864	1.01768e-09	1.11436e-07
	GO:0044425	membrane part	443	12541	1.96141e-08	1.43183e-06
	GO:0046658	anchored component of plasma membrane	24	291	5.65434e-06	0.000309575
	GO:0016020	membrane	487	14629	8.62214e-06	0.00037765
	GO:0031225	anchored component of membrane	24	311	1.71889e-05	0.000627395
	GO:0071944	cell periphery	118	3155	0.00287386	0.0899108
	GO:0031226	intrinsic component of plasma membrane	36	774	0.00444576	0.121703
	GO:0044459	plasma membrane part	38	848	0.00641718	0.156151
	GO:0005886	plasma membrane	90	2407	0.00914526	0.191293
	GO:0009707	chloroplast outer membrane	4	29	0.00960831	0.191293
	GO:0009527	plastid outer membrane	4	33	0.0151059	0.275682
	GO:0031969	chloroplast membrane	4	40	0.0287728	0.484711
	GO:0042170	plastid membrane	4	46	0.044872	0.604649
	GO:0005618	cell wall	28	684	0.0472976	0.604649
	GO:0030312	external encapsulating structure	28	686	0.0487214	0.604649
	GO:0000322	storage vacuole	1	2	0.0575825	0.604649
	GO:0000326	protein storage vacuole	1	2	0.0575825	0.604649
	GO:0000418	DNA-directed RNA polymerase IV complex	1	2	0.0575825	0.604649
	GO:0005911	cell-cell junction	18	415	0.063502	0.604649
	GO:0009506	plasmodesma	18	415	0.063502	0.604649
	GO:0030054	cell junction	18	415	0.063502	0.604649
	GO:0055044	symplast	18	415	0.063502	0.604649
	GO:0000148	1,3-beta-D-glucan synthase complex	2	15	0.0696354	0.635423
	GO:0009505	plant-type cell wall	9	176	0.0741235	0.649322
	GO:0019867	outer membrane	6	103	0.0814811	0.663889
	GO:0000325	plant-type vacuole	7	128	0.0818494	0.663889
	GO:0009705	plant-type vacuole membrane	6	108	0.096934	0.758163
	GO:0031968	organelle outer membrane	5	87	0.111184	0.816528
	GO:0031436	BRCA1-BARD1 complex	1	4	0.111853	0.816528
	GO:0032299	ribonuclease H2 complex	1	5	0.137806	0.958043
	GO:0031304	intrinsic component of mitochondrial inner membrane	2	23	0.144363	0.958043
	GO:0031305	integral component of mitochondrial inner membrane	2	23	0.144363	0.958043
	GO:0043625	delta DNA polymerase complex	1	6	0.163002	1
	GO:0070531	BRCA1-A complex	1	6	0.163002	1
	GO:0031300	intrinsic component of organelle membrane	6	128	0.172466	1
	GO:0031301	integral component of organelle membrane	6	128	0.172466	1
	GO:0017119	Golgi transport complex	2	27	0.186007	1
	GO:0030173	integral component of Golgi membrane	2	28	0.196672	1
	GO:0031228	intrinsic component of Golgi membrane	2	28	0.196672	1
	GO:0000419	DNA-directed RNA polymerase V complex	1	8	0.211209	1
	GO:0016442	RISC complex	1	8	0.211209	1
	GO:0031332	RNAi effector complex	1	8	0.211209	1
	GO:0009941	chloroplast envelope	10	262	0.238427	1
	GO:0005744	mitochondrial inner membrane presequence translocase complex	2	32	0.239926	1
	GO:0032592	integral component of mitochondrial membrane	2	32	0.239926	1
	GO:0098573	intrinsic component of mitochondrial membrane	2	32	0.239926	1
	GO:0005677	chromatin silencing complex	1	10	0.256643	1
	GO:0030176	integral component of endoplasmic reticulum membrane	3	63	0.279581	1
	GO:0031227	intrinsic component of endoplasmic reticulum membrane	3	63	0.279581	1
	GO:0009526	plastid envelope	10	274	0.281563	1
	GO:0016602	CCAAT-binding factor complex	1	13	0.31994	1
	GO:0019028	viral capsid	4	102	0.348226	1
	GO:0019012	virion	4	103	0.354882	1
	GO:0044423	virion part	4	103	0.354882	1
	GO:0043601	nuclear replisome	1	15	0.359118	1
	GO:0005576	extracellular region	27	855	0.366676	1
	GO:0005779	integral component of peroxisomal membrane	1	16	0.377853	1
	GO:0005849	mRNA cleavage factor complex	1	16	0.377853	1
	GO:0031231	intrinsic component of peroxisomal membrane	1	16	0.377853	1
	GO:0030894	replisome	1	17	0.396042	1
	GO:0005682	U5 snRNP	1	18	0.413699	1
	GO:0042575	DNA polymerase complex	1	18	0.413699	1
	GO:0000784	nuclear chromosome, telomeric region	2	49	0.421358	1
	GO:0000152	nuclear ubiquitin ligase complex	1	19	0.430841	1
	GO:0048046	apoplast	6	181	0.435395	1
	GO:0000781	chromosome, telomeric region	2	51	0.441439	1
	GO:0005655	nucleolar ribonuclease P complex	1	21	0.463637	1
	GO:0030286	dynein complex	1	21	0.463637	1
	GO:0030681	multimeric ribonuclease P complex	1	21	0.463637	1
	GO:0033178	proton-transporting two-sector ATPase complex, catalytic domain	2	54	0.470821	1
	GO:0030677	ribonuclease P complex	1	23	0.494546	1
	GO:0043596	nuclear replication fork	1	23	0.494546	1
	GO:0005777	peroxisome	4	125	0.498168	1
	GO:0042579	microbody	4	125	0.498168	1
	GO:0098797	plasma membrane protein complex	2	58	0.508512	1
	GO:0005773	vacuole	17	573	0.509041	1
	GO:0005634	nucleus	157	5388	0.529895	1
	GO:0005667	transcription factor complex	5	165	0.530193	1
	GO:0000177	cytoplasmic exosome (RNase complex)	1	29	0.577001	1
	GO:1902555	endoribonuclease complex	1	29	0.577001	1
	GO:0000176	nuclear exosome (RNase complex)	1	30	0.589373	1
	GO:0000407	pre-autophagosomal structure	1	35	0.646019	1
	GO:0000178	exosome (RNase complex)	1	36	0.656375	1
	GO:0005685	U1 snRNP	1	39	0.685662	1
	GO:0031463	Cul3-RING ubiquitin ligase complex	1	39	0.685662	1
	GO:0005665	DNA-directed RNA polymerase II, core complex	1	41	0.703788	1
	GO:0005778	peroxisomal membrane	1	41	0.703788	1
	GO:0031903	microbody membrane	1	41	0.703788	1
	GO:0042807	central vacuole	1	43	0.72087	1
	GO:0044438	microbody part	1	45	0.736968	1
	GO:0044439	peroxisomal part	1	45	0.736968	1
	GO:0098687	chromosomal region	2	89	0.737757	1
	GO:0046540	U4/U6 x U5 tri-snRNP complex	1	46	0.744666	1
	GO:0005686	U2 snRNP	1	47	0.752139	1
	GO:0005887	integral component of plasma membrane	12	484	0.757821	1
	GO:0097526	spliceosomal tri-snRNP complex	1	48	0.759393	1
	GO:0005783	endoplasmic reticulum	19	750	0.769231	1
	GO:0090575	RNA polymerase II transcription factor complex	2	96	0.774815	1
	GO:0000786	nucleosome	3	139	0.775809	1
	GO:0044798	nuclear transcription factor complex	2	101	0.798407	1
	GO:0005657	replication fork	1	54	0.798677	1
	GO:0005741	mitochondrial outer membrane	1	54	0.798677	1
	GO:0009654	photosystem II oxygen evolving complex	1	54	0.798677	1
	GO:0044815	DNA packaging complex	3	145	0.799607	1
	GO:0032993	protein-DNA complex	4	192	0.815576	1
	GO:0000932	cytoplasmic mRNA processing body	1	57	0.815847	1
	GO:0000123	histone acetyltransferase complex	1	59	0.826473	1
	GO:0016469	proton-transporting two-sector ATPase complex	2	112	0.842735	1
	GO:0035770	ribonucleoprotein granule	1	63	0.845923	1
	GO:0036464	cytoplasmic ribonucleoprotein granule	1	63	0.845923	1
	GO:0071011	precatalytic spliceosome	1	65	0.854816	1
	GO:0031201	SNARE complex	2	116	0.856529	1
	GO:0000151	ubiquitin ligase complex	5	250	0.858104	1
	GO:0000785	chromatin	4	213	0.872419	1
	GO:0005789	endoplasmic reticulum membrane	8	391	0.887475	1
	GO:0042175	nuclear outer membrane-endoplasmic reticulum membrane network	8	391	0.887475	1
	GO:0044434	chloroplast part	13	601	0.896983	1
	GO:0005774	vacuolar membrane	7	357	0.899724	1
	GO:0044437	vacuolar part	7	357	0.899724	1
	GO:0009523	photosystem II	1	78	0.901359	1
	GO:0044432	endoplasmic reticulum part	8	403	0.905225	1
	GO:0071013	catalytic step 2 spliceosome	1	80	0.907055	1
	GO:0098800	inner mitochondrial membrane protein complex	2	135	0.908108	1
	GO:0098805	whole membrane	13	614	0.911861	1
	GO:0015629	actin cytoskeleton	1	82	0.912422	1
	GO:0044435	plastid part	13	619	0.917087	1
	GO:0000139	Golgi membrane	4	244	0.92853	1
	GO:0019013	viral nucleocapsid	1	93	0.936865	1
	GO:0098798	mitochondrial protein complex	2	155	0.943321	1
	GO:0031966	mitochondrial membrane	5	307	0.947441	1
	GO:0019005	SCF ubiquitin ligase complex	1	100	0.948738	1
	GO:0031248	protein acetyltransferase complex	1	101	0.950241	1
	GO:1902493	acetyltransferase complex	1	101	0.950241	1
	GO:0044454	nuclear chromosome part	3	223	0.960087	1
	GO:0005740	mitochondrial envelope	5	328	0.964563	1
	GO:0044452	nucleolar part	1	115	0.967202	1
	GO:0005743	mitochondrial inner membrane	3	232	0.967337	1
	GO:0000228	nuclear chromosome	3	235	0.969464	1
	GO:0097525	spliceosomal snRNP complex	1	118	0.970005	1
	GO:0044455	mitochondrial membrane part	2	181	0.970277	1
	GO:0044427	chromosomal part	6	385	0.970303	1
	GO:0030532	small nuclear ribonucleoprotein complex	1	119	0.970885	1
	GO:0019866	organelle inner membrane	3	238	0.97146	1
	GO:0016591	DNA-directed RNA polymerase II, holoenzyme	1	120	0.97174	1
	GO:0098588	bounding membrane of organelle	23	1119	0.97279	1
	GO:0031461	cullin-RING ubiquitin ligase complex	2	186	0.973797	1
	GO:0031967	organelle envelope	13	728	0.981038	1
	GO:0031975	envelope	13	730	0.981588	1
	GO:0061695	transferase complex, transferring phosphorus-containing groups	2	218	0.988444	1
	GO:0044431	Golgi apparatus part	6	440	0.989533	1
	GO:0055029	nuclear DNA-directed RNA polymerase complex	1	159	0.991163	1
	GO:0000428	DNA-directed RNA polymerase complex	1	161	0.991675	1
	GO:0030880	RNA polymerase complex	1	161	0.991675	1
	GO:0009570	chloroplast stroma	3	293	0.992048	1
	GO:0005875	microtubule associated complex	1	163	0.992157	1
	GO:0009521	photosystem	1	164	0.992388	1
	GO:1990204	oxidoreductase complex	1	164	0.992388	1
	GO:0009532	plastid stroma	3	308	0.99445	1
	GO:0005694	chromosome	6	473	0.994582	1
	GO:1990234	transferase complex	10	675	0.995064	1
	GO:0044451	nucleoplasm part	3	324	0.996235	1
	GO:0005802	trans-Golgi network	1	189	0.996391	1
	GO:0042651	thylakoid membrane	2	264	0.996542	1
	GO:0005730	nucleolus	3	332	0.996904	1
	GO:0009507	chloroplast	20	1159	0.996926	1
	GO:0005739	mitochondrion	17	1031	0.997156	1
	GO:0005681	spliceosomal complex	1	197	0.997158	1
	GO:0009535	chloroplast thylakoid membrane	1	197	0.997158	1
	GO:0055035	plastid thylakoid membrane	1	197	0.997158	1
	GO:0098791	Golgi subcompartment	1	211	0.998129	1
	GO:0031090	organelle membrane	25	1421	0.998361	1
	GO:0022625	cytosolic large ribosomal subunit	3	359	0.998411	1
	GO:0044429	mitochondrial part	5	481	0.99855	1
	GO:0009536	plastid	20	1228	0.998912	1
	GO:0005654	nucleoplasm	3	378	0.999013	1
	GO:0009534	chloroplast thylakoid	1	239	0.99919	1
	GO:0031976	plastid thylakoid	1	239	0.99919	1
	GO:0034357	photosynthetic membrane	2	320	0.999232	1
	GO:0044436	thylakoid part	2	354	0.999696	1
	GO:0015934	large ribosomal subunit	3	443	0.999812	1
	GO:0015630	microtubule cytoskeleton	1	292	0.999834	1
	GO:0098796	membrane protein complex	9	807	0.999855	1
	GO:1902494	catalytic complex	13	1018	0.999866	1
	GO:0005856	cytoskeleton	2	385	0.999871	1
	GO:0009579	thylakoid	2	415	0.999944	1
	GO:0044430	cytoskeletal part	1	345	0.999966	1
	GO:0031981	nuclear lumen	10	940	0.999972	1
	GO:0031984	organelle subcompartment	2	453	0.999981	1
	GO:0005794	Golgi apparatus	6	733	0.999983	1
	GO:0043231	intracellular membrane-bounded organelle	234	9872	0.999985	1
	GO:0043227	membrane-bounded organelle	234	9895	0.999988	1
	GO:0022626	cytosolic ribosome	3	564	0.999992	1
	GO:0012505	endomembrane system	23	1756	0.999999	1
	GO:0044445	cytosolic part	3	637	0.999999	1
	GO:0005829	cytosol	20	1626	0.999999	1
	GO:0044428	nuclear part	15	1370	0.999999	1
	GO:0043233	organelle lumen	10	1116	0.999999	1
	GO:0070013	intracellular organelle lumen	10	1116	0.999999	1
	GO:0031974	membrane-enclosed lumen	10	1135	1	1
	GO:0044391	ribosomal subunit	3	692	1	1
	GO:0005623	cell	432	17442	1	1
	GO:0044464	cell part	425	17266	1	1
	GO:0005840	ribosome	3	897	1	1
	GO:0043229	intracellular organelle	239	11053	1	1
	GO:0043226	organelle	239	11099	1	1
	GO:0005737	cytoplasm	166	8467	1	1
	GO:0030529	intracellular ribonucleoprotein complex	7	1413	1	1
	GO:1990904	ribonucleoprotein complex	7	1413	1	1
	GO:0044424	intracellular part	312	13954	1	1
	GO:0043234	protein complex	33	3040	1	1
	GO:0005622	intracellular	329	14784	1	1
	GO:0043228	non-membrane-bounded organelle	15	2111	1	1
	GO:0043232	intracellular non-membrane-bounded organelle	15	2111	1	1
	GO:0044444	cytoplasmic part	97	6187	1	1
	GO:0005575	cellular_component	792	27107	1	1
	GO:0044422	organelle part	56	4656	1	1
	GO:0044446	intracellular organelle part	56	4637	1	1
	GO:0032991	macromolecular complex	38	4308	1	1
Molecular Function	GO:0015085	calcium ion transmembrane transporter activity	10	52	1.20886e-06	0.000571658
	GO:0003677	DNA binding	112	2696	2.78315e-06	0.000571658
	GO:0046873	metal ion transmembrane transporter activity	27	367	3.47865e-06	0.000571658
	GO:0015369	calcium:proton antiporter activity	4	8	3.54309e-05	0.00436686
	GO:0072509	divalent inorganic cation transmembrane transporter activity	15	170	6.9491e-05	0.00685182
	GO:0015368	calcium:cation antiporter activity	4	10	0.000101745	0.00836005
	GO:0043565	sequence-specific DNA binding	38	754	0.000229475	0.0141482
	GO:0051139	metal ion:proton antiporter activity	4	12	0.000229585	0.0141482
	GO:0005249	voltage-gated potassium channel activity	8	64	0.000341401	0.0168311
	GO:0022843	voltage-gated cation channel activity	8	64	0.000341401	0.0168311
	GO:0005215	transporter activity	92	2419	0.000604864	0.0216348
	GO:0005217	intracellular ligand-gated ion channel activity	2	2	0.000746029	0.0216348
	GO:0005221	intracellular cyclic nucleotide activated cation channel activity	2	2	0.000746029	0.0216348
	GO:0005222	intracellular cAMP activated cation channel activity	2	2	0.000746029	0.0216348
	GO:0005242	inward rectifier potassium channel activity	2	2	0.000746029	0.0216348
	GO:0005262	calcium channel activity	2	2	0.000746029	0.0216348
	GO:0043855	cyclic nucleotide-gated ion channel activity	2	2	0.000746029	0.0216348
	GO:0008447	L-ascorbate oxidase activity	4	18	0.00124569	0.0319584
	GO:0005261	cation channel activity	8	78	0.00129649	0.0319584
	GO:0005267	potassium channel activity	8	78	0.00129649	0.0319584
	GO:0022890	inorganic cation transmembrane transporter activity	31	637	0.00148488	0.0348593
	GO:0015075	ion transmembrane transporter activity	50	1186	0.00157125	0.0352103
	GO:0022891	substrate-specific transmembrane transporter activity	58	1432	0.0017073	0.0365955
	GO:0004553	hydrolase activity, hydrolyzing O-glycosyl compounds	27	537	0.00186119	0.0382319
	GO:0008422	beta-glucosidase activity	6	49	0.00209404	0.0412944
	GO:0016711	flavonoid 3'-monooxygenase activity	2	3	0.00219744	0.0416669
	GO:0015079	potassium ion transmembrane transporter activity	10	125	0.0022962	0.0419269
	GO:0016209	antioxidant activity	16	264	0.00259597	0.0452603
	GO:0050664	oxidoreductase activity, acting on NAD(P)H, oxygen as acceptor	4	22	0.00273096	0.0452603
	GO:0008083	growth factor activity	3	11	0.00284577	0.0452603
	GO:0005544	calcium-dependent phospholipid binding	6	52	0.00284599	0.0452603
	GO:0004601	peroxidase activity	14	226	0.00385915	0.0574979
	GO:0016684	oxidoreductase activity, acting on peroxide as acceptor	14	226	0.00385915	0.0574979
	GO:0022836	gated channel activity	10	135	0.00400806	0.0574979
	GO:0022857	transmembrane transporter activity	71	1903	0.00429721	0.0574979
	GO:0016157	sucrose synthase activity	2	4	0.00431526	0.0574979
	GO:0046524	sucrose-phosphate synthase activity	2	4	0.00431526	0.0574979
	GO:0015926	glucosidase activity	6	57	0.00452462	0.058701
	GO:0004611	phosphoenolpyruvate carboxykinase activity	3	13	0.00473584	0.0593673
	GO:0005244	voltage-gated ion channel activity	8	97	0.00510098	0.0593673
	GO:0022832	voltage-gated channel activity	8	97	0.00510098	0.0593673
	GO:0022892	substrate-specific transporter activity	62	1632	0.00513529	0.0593673
	GO:0004364	glutathione transferase activity	10	140	0.00517808	0.0593673
	GO:0008878	glucose-1-phosphate adenylyltransferase activity	3	14	0.00590621	0.0661764
	GO:0008324	cation transmembrane transporter activity	34	791	0.00642719	0.0704135
	GO:0008832	dGTPase activity	2	5	0.00706208	0.0740768
	GO:0016793	triphosphoric monoester hydrolase activity	2	5	0.00706208	0.0740768
	GO:0001071	nucleic acid binding transcription factor activity	43	1069	0.00743596	0.0748148
	GO:0003700	transcription factor activity, sequence-specific DNA binding	43	1069	0.00743596	0.0748148
	GO:0008514	organic anion transmembrane transporter activity	14	248	0.00857404	0.0845401
	GO:0004857	enzyme inhibitor activity	13	224	0.00891287	0.0860815
	GO:0005216	ion channel activity	10	152	0.00907959	0.0860815
	GO:0016798	hydrolase activity, acting on glycosyl bonds	27	610	0.00999908	0.086919
	GO:0005102	receptor binding	3	17	0.010383	0.086919
	GO:0003876	AMP deaminase activity	2	6	0.0104021	0.086919
	GO:0004791	thioredoxin-disulfide reductase activity	2	6	0.0104021	0.086919
	GO:0004831	tyrosine-tRNA ligase activity	2	6	0.0104021	0.086919
	GO:0004832	valine-tRNA ligase activity	2	6	0.0104021	0.086919
	GO:0047623	adenosine-phosphate deaminase activity	2	6	0.0104021	0.086919
	GO:0015276	ligand-gated ion channel activity	4	36	0.0162887	0.131645
	GO:0022834	ligand-gated channel activity	4	36	0.0162887	0.131645
	GO:0008964	phosphoenolpyruvate carboxylase activity	2	8	0.0187255	0.14035
	GO:0046964	3'-phosphoadenosine 5'-phosphosulfate transmembrane transporter activity	2	8	0.0187255	0.14035
	GO:0015267	channel activity	13	247	0.0187892	0.14035
	GO:0022803	passive transmembrane transporter activity	13	247	0.0187892	0.14035
	GO:0022838	substrate-specific channel activity	13	247	0.0187892	0.14035
	GO:0005388	calcium-transporting ATPase activity	4	40	0.0232133	0.168972
	GO:0015077	monovalent inorganic cation transmembrane transporter activity	19	421	0.0233065	0.168972
	GO:0015297	antiporter activity	13	255	0.0236743	0.169151
	GO:0016667	oxidoreductase activity, acting on a sulfur group of donors	12	230	0.0248205	0.172345
	GO:0046943	carboxylic acid transmembrane transporter activity	12	230	0.0248205	0.172345
	GO:0033772	flavonoid 3',5'-hydroxylase activity	3	24	0.026847	0.179703
	GO:0015491	cation:cation antiporter activity	5	62	0.0270731	0.179703
	GO:0042973	glucan endo-1,3-beta-D-glucosidase activity	4	42	0.027252	0.179703
	GO:0004416	hydroxyacylglutathione hydrolase activity	1	1	0.0273382	0.179703
	GO:0004042	acetyl-CoA:L-glutamate N-acetyltransferase activity	2	10	0.0290275	0.185852
	GO:0004816	asparagine-tRNA ligase activity	2	10	0.0290275	0.185852
	GO:0005342	organic acid transmembrane transporter activity	12	237	0.030333	0.19172
	GO:0015299	solute:proton antiporter activity	6	89	0.035144	0.219317
	GO:0001228	transcriptional activator activity, RNA polymerase II transcription regulatory region sequence-specific binding	8	138	0.0359882	0.221777
	GO:0015035	protein disulfide oxidoreductase activity	10	190	0.0364813	0.222041
	GO:0015298	solute:cation antiporter activity	6	91	0.0385498	0.231769
	GO:0015036	disulfide oxidoreductase activity	10	196	0.0435498	0.258675
	GO:0004860	protein kinase inhibitor activity	2	13	0.0476777	0.260127
	GO:0004861	cyclin-dependent protein serine/threonine kinase inhibitor activity	2	13	0.0476777	0.260127
	GO:0019210	kinase inhibitor activity	2	13	0.0476777	0.260127
	GO:0030291	protein serine/threonine kinase inhibitor activity	2	13	0.0476777	0.260127
	GO:0010329	auxin efflux transmembrane transporter activity	3	30	0.0477899	0.260127
	GO:0015562	efflux transmembrane transporter activity	3	30	0.0477899	0.260127
	GO:0080161	auxin transmembrane transporter activity	3	30	0.0477899	0.260127
	GO:0000981	RNA polymerase II transcription factor activity, sequence-specific DNA binding	8	147	0.0491114	0.260127
	GO:0045330	aspartyl esterase activity	8	147	0.0491114	0.260127
	GO:0046910	pectinesterase inhibitor activity	6	97	0.0499963	0.260127
	GO:0070566	adenylyltransferase activity	3	31	0.0518731	0.260127
	GO:0003941	L-serine ammonia-lyase activity	1	2	0.0539304	0.260127
	GO:0008721	D-serine ammonia-lyase activity	1	2	0.0539304	0.260127
	GO:0016210	naringenin-chalcone synthase activity	1	2	0.0539304	0.260127
	GO:0018738	S-formylglutathione hydrolase activity	1	2	0.0539304	0.260127
	GO:0030378	serine racemase activity	1	2	0.0539304	0.260127
	GO:0033925	mannosyl-glycoprotein endo-beta-N-acetylglucosaminidase activity	1	2	0.0539304	0.260127
	GO:0050313	sulfur dioxygenase activity	1	2	0.0539304	0.260127
	GO:0052684	L-serine hydro-lyase (adding indole, L-tryptophan-forming) activity	1	2	0.0539304	0.260127
	GO:0000976	transcription regulatory region sequence-specific DNA binding	10	204	0.054347	0.260127
	GO:0015171	amino acid transmembrane transporter activity	9	178	0.0562689	0.265916
	GO:0000975	regulatory region DNA binding	14	320	0.0577141	0.265916
	GO:0001067	regulatory region nucleic acid binding	14	320	0.0577141	0.265916
	GO:0044212	transcription regulatory region DNA binding	14	320	0.0577141	0.265916
	GO:0003843	1,3-beta-D-glucan synthase activity	2	15	0.0619328	0.282712
	GO:0016765	transferase activity, transferring alkyl or aryl (other than methyl) groups	10	210	0.0635147	0.287273
	GO:0099516	ion antiporter activity	5	79	0.0651536	0.292007
	GO:0003676	nucleic acid binding	123	3977	0.068438	0.303364
	GO:0030599	pectinesterase activity	8	158	0.0689204	0.303364
	GO:0050321	tau-protein kinase activity	2	16	0.0695338	0.303364
	GO:1990837	sequence-specific double-stranded DNA binding	10	218	0.0772065	0.3111
	GO:0004435	phosphatidylinositol phospholipase C activity	2	17	0.0774206	0.3111
	GO:0004629	phospholipase C activity	2	17	0.0774206	0.3111
	GO:0016790	thiolester hydrolase activity	2	17	0.0774206	0.3111
	GO:0017089	glycolipid transporter activity	2	17	0.0774206	0.3111
	GO:0047196	long-chain-alcohol O-fatty-acyltransferase activity	2	17	0.0774206	0.3111
	GO:0051861	glycolipid binding	2	17	0.0774206	0.3111
	GO:0003991	acetylglutamate kinase activity	1	3	0.0797968	0.3111
	GO:0030674	protein binding, bridging	1	3	0.0797968	0.3111
	GO:0034618	arginine binding	1	3	0.0797968	0.3111
	GO:0060090	binding, bridging	1	3	0.0797968	0.3111
	GO:0080048	GDP-D-glucose phosphorylase activity	1	3	0.0797968	0.3111
	GO:0001046	core promoter sequence-specific DNA binding	5	84	0.0801415	0.3111
	GO:0001047	core promoter binding	5	84	0.0801415	0.3111
	GO:0016891	endoribonuclease activity, producing 5'-phosphomonoesters	3	38	0.0848303	0.322038
	GO:0000295	adenine nucleotide transmembrane transporter activity	2	18	0.0855718	0.322038
	GO:0005346	purine ribonucleotide transmembrane transporter activity	2	18	0.0855718	0.322038
	GO:0015216	purine nucleotide transmembrane transporter activity	2	18	0.0855718	0.322038
	GO:0099600	transmembrane receptor activity	4	62	0.0894123	0.333107
	GO:0005516	calmodulin binding	7	140	0.0898645	0.333107
	GO:0005385	zinc ion transmembrane transporter activity	4	63	0.0935237	0.343827
	GO:0015140	malate transmembrane transporter activity	3	40	0.0955461	0.343827
	GO:0015556	C4-dicarboxylate transmembrane transporter activity	3	40	0.0955461	0.343827
	GO:0016893	endonuclease activity, active with either ribo- or deoxyribonucleic acids and producing 5'-phosphomonoesters	3	40	0.0955461	0.343827
	GO:0005319	lipid transporter activity	4	64	0.097723	0.3466
	GO:0016762	xyloglucan:xyloglucosyl transferase activity	4	64	0.097723	0.3466
	GO:0015925	galactosidase activity	3	41	0.101101	0.355841
	GO:0046915	transition metal ion transmembrane transporter activity	6	117	0.101772	0.355841
	GO:0015211	purine nucleoside transmembrane transporter activity	2	20	0.102588	0.356167
	GO:0016160	amylase activity	1	4	0.104957	0.356855
	GO:0016161	beta-amylase activity	1	4	0.104957	0.356855
	GO:0033926	glycopeptide alpha-N-acetylgalactosaminidase activity	1	4	0.104957	0.356855
	GO:0003714	transcription corepressor activity	3	42	0.106782	0.360571
	GO:0015662	ATPase activity, coupled to transmembrane movement of ions, phosphorylative mechanism	5	92	0.107582	0.360804
	GO:0016671	oxidoreductase activity, acting on a sulfur group of donors, disulfide as acceptor	4	70	0.124682	0.40643
	GO:0004812	aminoacyl-tRNA ligase activity	6	124	0.124715	0.40643
	GO:0016875	ligase activity, forming carbon-oxygen bonds	6	124	0.124715	0.40643
	GO:0016876	ligase activity, forming aminoacyl-tRNA and related compounds	6	124	0.124715	0.40643
	GO:0061630	ubiquitin protein ligase activity	12	303	0.12876	0.40643
	GO:0061659	ubiquitin-like protein ligase activity	12	303	0.12876	0.40643
	GO:0003942	N-acetyl-gamma-glutamyl-phosphate reductase activity	1	5	0.129431	0.40643
	GO:0004523	RNA-DNA hybrid ribonuclease activity	1	5	0.129431	0.40643
	GO:0004612	phosphoenolpyruvate carboxykinase (ATP) activity	1	5	0.129431	0.40643
	GO:0009918	sterol delta7 reductase activity	1	5	0.129431	0.40643
	GO:1901505	carbohydrate derivative transporter activity	4	72	0.1343	0.41905
	GO:0020037	heme binding	25	724	0.138112	0.428234
	GO:0003690	double-stranded DNA binding	13	341	0.144025	0.443778
	GO:0009055	electron carrier activity	12	312	0.149188	0.456831
	GO:0008509	anion transmembrane transporter activity	14	376	0.151648	0.457854
	GO:0004794	L-threonine ammonia-lyase activity	1	6	0.153237	0.457854
	GO:0004818	glutamate-tRNA ligase activity	1	6	0.153237	0.457854
	GO:0047654	alliin lyase activity	1	6	0.153237	0.457854
	GO:0001085	RNA polymerase II transcription factor binding	3	50	0.156239	0.46401
	GO:0004672	protein kinase activity	63	2032	0.15897	0.469293
	GO:0004521	endoribonuclease activity	3	51	0.162857	0.477907
	GO:0004872	receptor activity	6	135	0.165314	0.479411
	GO:0060089	molecular transducer activity	6	135	0.165314	0.479411
	GO:0004144	diacylglycerol O-acyltransferase activity	2	27	0.167771	0.482335
	GO:0015238	drug transmembrane transporter activity	6	136	0.169257	0.482335
	GO:0090484	drug transporter activity	6	136	0.169257	0.482335
	GO:0005310	dicarboxylic acid transmembrane transporter activity	3	53	0.176336	0.488549
	GO:0004645	phosphorylase activity	1	7	0.176393	0.488549
	GO:0004930	G-protein coupled receptor activity	1	7	0.176393	0.488549
	GO:0016985	mannan endo-1,4-beta-mannosidase activity	1	7	0.176393	0.488549
	GO:0019788	NEDD8 transferase activity	1	7	0.176393	0.488549
	GO:0008289	lipid binding	12	324	0.178892	0.492703
	GO:0015291	secondary active transmembrane transporter activity	16	456	0.185971	0.505495
	GO:0016668	oxidoreductase activity, acting on a sulfur group of donors, NAD(P) as acceptor	2	29	0.187496	0.505495
	GO:0016682	oxidoreductase activity, acting on diphenols and related substances as donors, oxygen as acceptor	5	111	0.187793	0.505495
	GO:0009927	histidine phosphotransfer kinase activity	2	30	0.197474	0.505495
	GO:0019239	deaminase activity	2	30	0.197474	0.505495
	GO:0004525	ribonuclease III activity	1	8	0.198917	0.505495
	GO:0004615	phosphomannomutase activity	1	8	0.198917	0.505495
	GO:0004819	glutamine-tRNA ligase activity	1	8	0.198917	0.505495
	GO:0009881	photoreceptor activity	1	8	0.198917	0.505495
	GO:0016855	racemase and epimerase activity, acting on amino acids and derivatives	1	8	0.198917	0.505495
	GO:0032296	double-stranded RNA-specific ribonuclease activity	1	8	0.198917	0.505495
	GO:0036361	racemase activity, acting on amino acids and derivatives	1	8	0.198917	0.505495
	GO:0043139	5'-3' DNA helicase activity	1	8	0.198917	0.505495
	GO:0047661	amino-acid racemase activity	1	8	0.198917	0.505495
	GO:0051015	actin filament binding	1	8	0.198917	0.505495
	GO:0005543	phospholipid binding	6	145	0.206413	0.521854
	GO:0004565	beta-galactosidase activity	2	31	0.207516	0.521966
	GO:0004567	beta-mannosidase activity	1	9	0.220826	0.549835
	GO:0052692	raffinose alpha-galactosidase activity	1	9	0.220826	0.549835
	GO:0052689	carboxylic ester hydrolase activity	9	244	0.225726	0.558595
	GO:0003691	double-stranded telomeric DNA binding	2	33	0.227744	0.558595
	GO:0005337	nucleoside transmembrane transporter activity	2	33	0.227744	0.558595
	GO:0016651	oxidoreductase activity, acting on NAD(P)H	6	152	0.237134	0.560439
	GO:0004012	phospholipid-translocating ATPase activity	2	34	0.23791	0.560439
	GO:0004970	ionotropic glutamate receptor activity	2	34	0.23791	0.560439
	GO:0005230	extracellular ligand-gated ion channel activity	2	34	0.23791	0.560439
	GO:0008066	glutamate receptor activity	2	34	0.23791	0.560439
	GO:0016491	oxidoreductase activity	64	2140	0.238758	0.560439
	GO:0004557	alpha-galactosidase activity	1	10	0.242137	0.560439
	GO:0004834	tryptophan synthase activity	1	10	0.242137	0.560439
	GO:0016174	NAD(P)H oxidase activity	1	10	0.242137	0.560439
	GO:0016774	phosphotransferase activity, carboxyl group as acceptor	1	10	0.242137	0.560439
	GO:0050278	sedoheptulose-bisphosphatase activity	1	10	0.242137	0.560439
	GO:0050291	sphingosine N-acyltransferase activity	1	10	0.242137	0.560439
	GO:0016814	hydrolase activity, acting on carbon-nitrogen (but not peptide) bonds, in cyclic amidines	2	35	0.248098	0.568894
	GO:0043424	protein histidine kinase binding	2	35	0.248098	0.568894
	GO:0030234	enzyme regulator activity	13	383	0.251208	0.571129
	GO:0015078	hydrogen ion transmembrane transporter activity	9	252	0.253638	0.571129
	GO:0010427	abscisic acid binding	3	64	0.254865	0.571129
	GO:0019840	isoprenoid binding	3	64	0.254865	0.571129
	GO:0042562	hormone binding	3	64	0.254865	0.571129
	GO:0015215	nucleotide transmembrane transporter activity	2	36	0.2583	0.575032
	GO:0046906	tetrapyrrole binding	25	793	0.258939	0.575032
	GO:0016702	oxidoreductase activity, acting on single donors with incorporation of molecular oxygen, incorporation of two atoms of oxygen	1	11	0.262866	0.57854
	GO:0017091	AU-rich element binding	1	11	0.262866	0.57854
	GO:0016538	cyclin-dependent protein serine/threonine kinase regulator activity	2	37	0.268507	0.583132
	GO:0004864	protein phosphatase inhibitor activity	3	66	0.269684	0.583132
	GO:0019212	phosphatase inhibitor activity	3	66	0.269684	0.583132
	GO:0019888	protein phosphatase regulator activity	3	66	0.269684	0.583132
	GO:0033293	monocarboxylic acid binding	3	67	0.27713	0.592261
	GO:0043178	alcohol binding	3	67	0.27713	0.592261
	GO:0005548	phospholipid transporter activity	2	38	0.278711	0.592261
	GO:0018024	histone-lysine N-methyltransferase activity	2	38	0.278711	0.592261
	GO:0008479	queuine tRNA-ribosyltransferase activity	1	12	0.283029	0.595421
	GO:0015385	sodium:proton antiporter activity	1	12	0.283029	0.595421
	GO:0019208	phosphatase regulator activity	3	68	0.284596	0.595421
	GO:0000989	transcription factor activity, transcription factor binding	4	99	0.286237	0.595421
	GO:0003712	transcription cofactor activity	4	99	0.286237	0.595421
	GO:0004190	aspartic-type endopeptidase activity	2	39	0.288905	0.59562
	GO:0070001	aspartic-type peptidase activity	2	39	0.288905	0.59562
	GO:1901363	heterocyclic compound binding	248	8826	0.292307	0.59562
	GO:0000988	transcription factor activity, protein binding	4	100	0.292372	0.59562
	GO:0016722	oxidoreductase activity, oxidizing metal ions	5	132	0.293883	0.59562
	GO:0019829	cation-transporting ATPase activity	7	197	0.294244	0.59562
	GO:0097159	organic cyclic compound binding	248	8829	0.29479	0.59562
	GO:0003697	single-stranded DNA binding	2	40	0.299082	0.599207
	GO:0016773	phosphotransferase activity, alcohol group as acceptor	63	2154	0.302005	0.599207
	GO:0003727	single-stranded RNA binding	1	13	0.302642	0.599207
	GO:0016436	rRNA (uridine) methyltransferase activity	1	13	0.302642	0.599207
	GO:0070042	rRNA (uridine-N3-)-methyltransferase activity	1	13	0.302642	0.599207
	GO:0016301	kinase activity	68	2334	0.30456	0.600591
	GO:0016411	acylglycerol O-acyltransferase activity	2	41	0.309235	0.606281
	GO:0016679	oxidoreductase activity, acting on diphenols and related substances as donors	5	135	0.309904	0.606281
	GO:0022804	active transmembrane transporter activity	28	924	0.313543	0.610974
	GO:0031625	ubiquitin protein ligase binding	6	169	0.316484	0.61187
	GO:0044389	ubiquitin-like protein ligase binding	6	169	0.316484	0.61187
	GO:0031624	ubiquitin conjugating enzyme binding	2	42	0.319357	0.612619
	GO:0044390	ubiquitin-like protein conjugating enzyme binding	2	42	0.319357	0.612619
	GO:0050508	glucuronosyl-N-acetylglucosaminyl-proteoglycan 4-alpha-N-acetylglucosaminyltransferase activity	1	14	0.321719	0.612971
	GO:0031406	carboxylic acid binding	4	105	0.323271	0.612971
	GO:0043177	organic acid binding	4	105	0.323271	0.612971
	GO:0004871	signal transducer activity	9	274	0.335241	0.633233
	GO:0042162	telomeric DNA binding	2	44	0.339489	0.636106
	GO:0050897	cobalt ion binding	1	15	0.340275	0.636106
	GO:0000977	RNA polymerase II regulatory region sequence-specific DNA binding	4	108	0.341923	0.636106
	GO:0001012	RNA polymerase II regulatory region DNA binding	4	108	0.341923	0.636106
	GO:0005524	ATP binding	95	3339	0.350101	0.64203
	GO:0015144	carbohydrate transmembrane transporter activity	8	244	0.351297	0.64203
	GO:1901476	carbohydrate transporter activity	8	244	0.351297	0.64203
	GO:0016709	oxidoreductase activity, acting on paired donors, with incorporation or reduction of molecular oxygen, NAD(P)H as one donor, and incorporation of one atom of oxygen	12	382	0.352972	0.64203
	GO:0005509	calcium ion binding	13	417	0.354044	0.64203
	GO:0016772	transferase activity, transferring phosphorus-containing groups	73	2552	0.356154	0.64203
	GO:0005384	manganese ion transmembrane transporter activity	1	16	0.358325	0.64203
	GO:0015081	sodium ion transmembrane transporter activity	1	16	0.358325	0.64203
	GO:0015203	polyamine transmembrane transporter activity	1	16	0.358325	0.64203
	GO:0019900	kinase binding	2	46	0.359432	0.64203
	GO:0019901	protein kinase binding	2	46	0.359432	0.64203
	GO:0051119	sugar transmembrane transporter activity	5	147	0.374851	0.665201
	GO:0004198	calcium-dependent cysteine-type endopeptidase activity	1	17	0.375881	0.665201
	GO:0016278	lysine N-methyltransferase activity	2	48	0.37915	0.665201
	GO:0016279	protein-lysine N-methyltransferase activity	2	48	0.37915	0.665201
	GO:0043492	ATPase activity, coupled to movement of substances	14	460	0.379151	0.665201
	GO:0098772	molecular function regulator	13	426	0.382572	0.66668
	GO:0032559	adenyl ribonucleotide binding	95	3368	0.384979	0.66668
	GO:0019887	protein kinase regulator activity	2	49	0.388914	0.66668
	GO:1901682	sulfur compound transmembrane transporter activity	2	49	0.388914	0.66668
	GO:0005355	glucose transmembrane transporter activity	3	82	0.38946	0.66668
	GO:0015145	monosaccharide transmembrane transporter activity	3	82	0.38946	0.66668
	GO:0015149	hexose transmembrane transporter activity	3	82	0.38946	0.66668
	GO:0030554	adenyl nucleotide binding	95	3373	0.391081	0.667138
	GO:0004674	protein serine/threonine kinase activity	41	1433	0.403518	0.68598
	GO:0015932	nucleobase-containing compound transmembrane transporter activity	2	51	0.408231	0.688936
	GO:0019207	kinase regulator activity	2	51	0.408231	0.688936
	GO:0042625	ATPase coupled ion transmembrane transporter activity	7	223	0.409449	0.688936
	GO:0005507	copper ion binding	6	191	0.423556	0.704304
	GO:0046914	transition metal ion binding	61	2168	0.425267	0.704304
	GO:0016149	translation release factor activity, codon specific	1	20	0.425726	0.704304
	GO:0016841	ammonia-lyase activity	1	20	0.425726	0.704304
	GO:0031369	translation initiation factor binding	1	20	0.425726	0.704304
	GO:0005381	iron ion transmembrane transporter activity	1	21	0.441441	0.725435
	GO:0016846	carbon-sulfur lyase activity	1	21	0.441441	0.725435
	GO:0042803	protein homodimerization activity	2	55	0.445936	0.72877
	GO:0004519	endonuclease activity	3	90	0.447905	0.72877
	GO:0036442	hydrogen-exporting ATPase activity	3	90	0.447905	0.72877
	GO:0042054	histone methyltransferase activity	2	56	0.455152	0.738125
	GO:0004540	ribonuclease activity	3	92	0.462177	0.742657
	GO:0004177	aminopeptidase activity	1	23	0.471596	0.742657
	GO:0004526	ribonuclease P activity	1	23	0.471596	0.742657
	GO:0008170	N-methyltransferase activity	3	94	0.476288	0.742657
	GO:0009931	calcium-dependent protein serine/threonine kinase activity	3	94	0.476288	0.742657
	GO:0010857	calcium-dependent protein kinase activity	3	94	0.476288	0.742657
	GO:0043169	cation binding	98	3551	0.476317	0.742657
	GO:0003682	chromatin binding	4	130	0.476986	0.742657
	GO:0005372	water transmembrane transporter activity	3	95	0.483278	0.742657
	GO:0015166	polyol transmembrane transporter activity	3	95	0.483278	0.742657
	GO:0015168	glycerol transmembrane transporter activity	3	95	0.483278	0.742657
	GO:0015250	water channel activity	3	95	0.483278	0.742657
	GO:0015254	glycerol channel activity	3	95	0.483278	0.742657
	GO:0015665	alcohol transmembrane transporter activity	3	95	0.483278	0.742657
	GO:0000062	fatty-acyl-CoA binding	1	24	0.486059	0.742657
	GO:0003747	translation release factor activity	1	24	0.486059	0.742657
	GO:0004826	phenylalanine-tRNA ligase activity	1	24	0.486059	0.742657
	GO:0008079	translation termination factor activity	1	24	0.486059	0.742657
	GO:0038023	signaling receptor activity	4	132	0.488828	0.742657
	GO:0004888	transmembrane signaling receptor activity	2	60	0.49111	0.742657
	GO:0015605	organophosphate ester transmembrane transporter activity	2	60	0.49111	0.742657
	GO:0005488	binding	333	12154	0.493022	0.742657
	GO:0001871	pattern binding	7	243	0.49788	0.742657
	GO:0030247	polysaccharide binding	7	243	0.49788	0.742657
	GO:0016820	hydrolase activity, acting on acid anhydrides, catalyzing transmembrane movement of substances	12	426	0.499242	0.742657
	GO:0042626	ATPase activity, coupled to transmembrane movement of substances	12	426	0.499242	0.742657
	GO:0046872	metal ion binding	97	3533	0.499301	0.742657
	GO:0016701	oxidoreductase activity, acting on single donors with incorporation of molecular oxygen	1	25	0.500126	0.742657
	GO:0004683	calmodulin-dependent protein kinase activity	3	99	0.510781	0.748227
	GO:1901618	organic hydroxy compound transmembrane transporter activity	3	99	0.510781	0.748227
	GO:0004497	monooxygenase activity	16	577	0.512909	0.748227
	GO:0016868	intramolecular transferase activity, phosphotransferases	1	26	0.513809	0.748227
	GO:0016788	hydrolase activity, acting on ester bonds	21	761	0.514323	0.748227
	GO:0046961	proton-transporting ATPase activity, rotational mechanism	2	63	0.517079	0.748227
	GO:0005351	sugar:proton symporter activity	3	100	0.517536	0.748227
	GO:0005402	cation:sugar symporter activity	3	100	0.517536	0.748227
	GO:0015295	solute:proton symporter activity	3	100	0.517536	0.748227
	GO:0008134	transcription factor binding	3	101	0.524241	0.755434
	GO:0008553	hydrogen-exporting ATPase activity, phosphorylative mechanism	1	27	0.527118	0.755434
	GO:0051213	dioxygenase activity	1	27	0.527118	0.755434
	GO:0016298	lipase activity	4	139	0.529355	0.75644
	GO:0004709	MAP kinase kinase kinase activity	2	65	0.533895	0.760723
	GO:0015294	solute:cation symporter activity	3	103	0.537494	0.763645
	GO:0004549	tRNA-specific ribonuclease activity	1	29	0.552655	0.780685
	GO:0016597	amino acid binding	1	29	0.552655	0.780685
	GO:0005057	receptor signaling protein activity	5	183	0.563264	0.793398
	GO:0003779	actin binding	2	69	0.566307	0.795411
	GO:0000155	phosphorelay sensor kinase activity	2	70	0.574152	0.801861
	GO:0008276	protein methyltransferase activity	2	70	0.574152	0.801861
	GO:0015293	symporter activity	3	110	0.582165	0.805785
	GO:0004842	ubiquitin-protein transferase activity	15	565	0.583337	0.805785
	GO:0003887	DNA-directed DNA polymerase activity	1	32	0.588403	0.805785
	GO:0008649	rRNA methyltransferase activity	1	32	0.588403	0.805785
	GO:0016620	oxidoreductase activity, acting on the aldehyde or oxo group of donors, NAD or NADP as acceptor	1	32	0.588403	0.805785
	GO:0034061	DNA polymerase activity	1	32	0.588403	0.805785
	GO:1901681	sulfur compound binding	1	32	0.588403	0.805785
	GO:0004673	protein histidine kinase activity	2	73	0.597063	0.812029
	GO:0016775	phosphotransferase activity, nitrogenous group as acceptor	2	73	0.597063	0.812029
	GO:0005375	copper ion transmembrane transporter activity	1	33	0.599674	0.812029
	GO:0004702	receptor signaling protein serine/threonine kinase activity	3	113	0.600453	0.812029
	GO:0016759	cellulose synthase activity	2	74	0.604492	0.812029
	GO:0016760	cellulose synthase (UDP-forming) activity	2	74	0.604492	0.812029
	GO:0044769	ATPase activity, coupled to transmembrane movement of ions, rotational mechanism	2	74	0.604492	0.812029
	GO:0019899	enzyme binding	10	384	0.606795	0.812908
	GO:0019787	ubiquitin-like protein transferase activity	15	578	0.618722	0.823375
	GO:0008081	phosphoric diester hydrolase activity	2	76	0.619038	0.823375
	GO:0016779	nucleotidyltransferase activity	5	195	0.619619	0.823375
	GO:0003713	transcription coactivator activity	1	35	0.621299	0.823388
	GO:0015399	primary active transmembrane transporter activity	12	468	0.630495	0.830436
	GO:0015405	P-P-bond-hydrolysis-driven transmembrane transporter activity	12	468	0.630495	0.830436
	GO:0015923	mannosidase activity	1	36	0.631671	0.830436
	GO:0004427	inorganic diphosphatase activity	1	38	0.651571	0.846859
	GO:0016854	racemase and epimerase activity	1	38	0.651571	0.846859
	GO:0047262	polygalacturonate 4-alpha-galacturonosyltransferase activity	1	38	0.651571	0.846859
	GO:0016410	N-acyltransferase activity	3	122	0.652085	0.846859
	GO:0035639	purine ribonucleoside triphosphate binding	100	3772	0.652751	0.846859
	GO:0001883	purine nucleoside binding	100	3801	0.684477	0.880491
	GO:0032550	purine ribonucleoside binding	100	3801	0.684477	0.880491
	GO:0032555	purine ribonucleotide binding	100	3801	0.684477	0.880491
	GO:0017076	purine nucleotide binding	100	3806	0.689808	0.880491
	GO:0001882	nucleoside binding	100	3807	0.690869	0.880491
	GO:0032549	ribonucleoside binding	100	3807	0.690869	0.880491
	GO:0004518	nuclease activity	4	171	0.691176	0.880491
	GO:0004252	serine-type endopeptidase activity	5	213	0.695538	0.883541
	GO:0043168	anion binding	113	4296	0.697155	0.883541
	GO:0097367	carbohydrate derivative binding	102	3902	0.712245	0.896883
	GO:0004176	ATP-dependent peptidase activity	1	45	0.71314	0.896883
	GO:0043022	ribosome binding	1	45	0.71314	0.896883
	GO:0032553	ribonucleotide binding	100	3835	0.719853	0.899881
	GO:0004620	phospholipase activity	2	92	0.720766	0.899881
	GO:0016840	carbon-nitrogen lyase activity	1	46	0.721	0.899881
	GO:0043167	ion binding	195	7358	0.725259	0.902911
	GO:0016903	oxidoreductase activity, acting on the aldehyde or oxo group of donors	1	47	0.728646	0.904842
	GO:0004707	MAP kinase activity	1	48	0.736082	0.909494
	GO:0005451	monovalent cation:proton antiporter activity	1	48	0.736082	0.909494
	GO:0016874	ligase activity	8	349	0.741506	0.912632
	GO:0008375	acetylglucosaminyltransferase activity	2	96	0.742324	0.912632
	GO:0016831	carboxy-lyase activity	3	142	0.749188	0.91878
	GO:0030170	pyridoxal phosphate binding	2	98	0.752559	0.920624
	GO:0042802	identical protein binding	2	99	0.757544	0.924428
	GO:0015095	magnesium ion transmembrane transporter activity	1	53	0.77032	0.935388
	GO:0015179	L-amino acid transmembrane transporter activity	1	53	0.77032	0.935388
	GO:0016810	hydrolase activity, acting on carbon-nitrogen (but not peptide) bonds	2	103	0.776625	0.938605
	GO:0016705	oxidoreductase activity, acting on paired donors, with incorporation or reduction of molecular oxygen	14	606	0.776776	0.938605
	GO:1901677	phosphate transmembrane transporter activity	2	104	0.781185	0.941624
	GO:0016829	lyase activity	8	366	0.786563	0.945793
	GO:0005506	iron ion binding	14	617	0.798076	0.952804
	GO:0008173	RNA methyltransferase activity	1	58	0.800123	0.952804
	GO:0016836	hydro-lyase activity	1	58	0.800123	0.952804
	GO:0051287	NAD binding	1	58	0.800123	0.952804
	GO:0046983	protein dimerization activity	12	539	0.80441	0.953922
	GO:0005484	SNAP receptor activity	2	110	0.806867	0.953922
	GO:0008080	N-acetyltransferase activity	2	110	0.806867	0.953922
	GO:0008568	microtubule-severing ATPase activity	1	60	0.810934	0.956437
	GO:0004650	polygalacturonase activity	2	114	0.822465	0.967721
	GO:0042578	phosphoric ester hydrolase activity	5	254	0.827395	0.9694
	GO:0008236	serine-type peptidase activity	5	256	0.83243	0.9694
	GO:0017171	serine hydrolase activity	5	256	0.83243	0.9694
	GO:0030246	carbohydrate binding	8	387	0.833885	0.9694
	GO:0016866	intramolecular transferase activity	1	65	0.835476	0.9694
	GO:0000287	magnesium ion binding	3	166	0.83569	0.9694
	GO:0016830	carbon-carbon lyase activity	3	168	0.841584	0.973946
	GO:0000149	SNARE binding	2	124	0.856621	0.989026
	GO:0003678	DNA helicase activity	1	72	0.864585	0.995889
	GO:0004197	cysteine-type endopeptidase activity	1	74	0.871914	1
	GO:0046982	protein heterodimerization activity	3	181	0.875606	1
	GO:0008270	zinc ion binding	25	1120	0.87806	1
	GO:0043021	ribonucleoprotein complex binding	1	76	0.878848	1
	GO:0052716	hydroquinone:oxygen oxidoreductase activity	1	80	0.891611	1
	GO:0042623	ATPase activity, coupled	16	765	0.893421	1
	GO:0016628	oxidoreductase activity, acting on the CH-CH group of donors, NAD or NADP as acceptor	3	190	0.895208	1
	GO:0008238	exopeptidase activity	1	83	0.900294	1
	GO:0016763	transferase activity, transferring pentosyl groups	1	83	0.900294	1
	GO:0035251	UDP-glucosyltransferase activity	9	474	0.904237	1
	GO:0003899	DNA-directed RNA polymerase activity	1	87	0.910801	1
	GO:0046527	glucosyltransferase activity	9	480	0.91147	1
	GO:0004527	exonuclease activity	1	89	0.915633	1
	GO:0034062	RNA polymerase activity	1	89	0.915633	1
	GO:0016758	transferase activity, transferring hexosyl groups	18	878	0.92071	1
	GO:0016757	transferase activity, transferring glycosyl groups	22	1047	0.921834	1
	GO:0032440	2-alkenal reductase [NAD(P)] activity	2	154	0.926172	1
	GO:0008374	O-acyltransferase activity	2	162	0.938446	1
	GO:0008234	cysteine-type peptidase activity	1	101	0.939604	1
	GO:0044877	macromolecular complex binding	6	372	0.943187	1
	GO:0003729	mRNA binding	1	105	0.945974	1
	GO:0044822	poly(A) RNA binding	1	105	0.945974	1
	GO:0005515	protein binding	40	1844	0.952875	1
	GO:0004175	endopeptidase activity	9	526	0.952994	1
	GO:0016835	carbon-oxygen lyase activity	1	115	0.959117	1
	GO:0004222	metalloendopeptidase activity	1	116	0.960242	1
	GO:0008194	UDP-glycosyltransferase activity	12	685	0.964903	1
	GO:0016407	acetyltransferase activity	2	195	0.971415	1
	GO:0036094	small molecule binding	106	4533	0.973685	1
	GO:0016787	hydrolase activity	81	3566	0.975105	1
	GO:0016740	transferase activity	129	5448	0.978234	1
	GO:0000166	nucleotide binding	102	4414	0.979273	1
	GO:1901265	nucleoside phosphate binding	102	4414	0.979273	1
	GO:0016887	ATPase activity	17	954	0.979827	1
	GO:0070011	peptidase activity, acting on L-amino acid peptides	10	640	0.982482	1
	GO:0008237	metallopeptidase activity	1	149	0.984171	1
	GO:0016747	transferase activity, transferring acyl groups other than amino-acyl groups	6	447	0.984255	1
	GO:0016627	oxidoreductase activity, acting on the CH-CH group of donors	3	290	0.98683	1
	GO:0008092	cytoskeletal protein binding	2	229	0.987328	1
	GO:0008757	S-adenosylmethionine-dependent methyltransferase activity	3	300	0.989437	1
	GO:0016791	phosphatase activity	1	167	0.990428	1
	GO:0048037	cofactor binding	4	364	0.990495	1
	GO:0004386	helicase activity	1	170	0.991198	1
	GO:0016746	transferase activity, transferring acyl groups	6	483	0.991868	1
	GO:0050662	coenzyme binding	2	253	0.992944	1
	GO:0032403	protein complex binding	1	179	0.993157	1
	GO:0008233	peptidase activity	10	701	0.993312	1
	GO:0005525	GTP binding	5	447	0.994388	1
	GO:0019001	guanyl nucleotide binding	5	447	0.994388	1
	GO:0032561	guanyl ribonucleotide binding	5	447	0.994388	1
	GO:0080043	quercetin 3-O-glucosyltransferase activity	3	354	0.996884	1
	GO:0080044	quercetin 7-O-glucosyltransferase activity	3	354	0.996884	1
	GO:0016853	isomerase activity	2	298	0.997693	1
	GO:0008135	translation factor activity, RNA binding	1	229	0.998314	1
	GO:0008168	methyltransferase activity	3	381	0.998335	1
	GO:0016741	transferase activity, transferring one-carbon groups	3	385	0.998484	1
	GO:0017111	nucleoside-triphosphatase activity	18	1242	0.999334	1
	GO:0016462	pyrophosphatase activity	19	1309	0.999497	1
	GO:0016818	hydrolase activity, acting on acid anhydrides, in phosphorus-containing anhydrides	19	1311	0.999513	1
	GO:0016817	hydrolase activity, acting on acid anhydrides	19	1317	0.999556	1
	GO:0003824	catalytic activity	276	11560	0.999823	1
	GO:0003723	RNA binding	11	1066	0.999977	1
	GO:0003735	structural constituent of ribosome	7	968	0.999999	1
	GO:0005198	structural molecule activity	7	1113	1	1
	GO:0003674	molecular_function	539	19716	1	1
Biological Process	GO:0065007	biological regulation	227	5998	1.00023e-09	8.99588e-07
	GO:0030001	metal ion transport	42	551	1.48815e-09	8.99588e-07
	GO:0070588	calcium ion transmembrane transport	10	43	1.58163e-07	5.18871e-05
	GO:0050789	regulation of biological process	196	5284	1.71669e-07	5.18871e-05
	GO:0055065	metal ion homeostasis	22	234	4.01141e-07	8.59362e-05
	GO:1903506	regulation of nucleic acid-templated transcription	109	2550	4.97563e-07	8.59362e-05
	GO:2001141	regulation of RNA biosynthetic process	109	2550	4.97563e-07	8.59362e-05
	GO:0006816	calcium ion transport	10	49	5.86382e-07	8.8617e-05
	GO:0051252	regulation of RNA metabolic process	109	2567	6.88698e-07	9.25151e-05
	GO:0050794	regulation of cellular process	182	4924	8.30113e-07	0.000100361
	GO:0019222	regulation of metabolic process	134	3376	1.14453e-06	0.000125794
	GO:0019219	regulation of nucleobase-containing compound metabolic process	109	2607	1.44943e-06	0.00014603
	GO:0006355	regulation of transcription, DNA-templated	105	2500	1.93466e-06	0.000172858
	GO:0031323	regulation of cellular metabolic process	122	3030	2.00166e-06	0.000172858
	GO:0060255	regulation of macromolecule metabolic process	122	3046	2.61208e-06	0.000210533
	GO:0055076	transition metal ion homeostasis	19	206	3.27604e-06	0.000247546
	GO:0010556	regulation of macromolecule biosynthetic process	110	2700	4.33426e-06	0.000274626
	GO:0006811	ion transport	69	1473	4.53912e-06	0.000274626
	GO:0080090	regulation of primary metabolic process	120	3018	4.63974e-06	0.000274626
	GO:0031326	regulation of cellular biosynthetic process	110	2706	4.80038e-06	0.000274626
	GO:0097659	nucleic acid-templated transcription	110	2707	4.88251e-06	0.000274626
	GO:0032774	RNA biosynthetic process	110	2709	5.05077e-06	0.000274626
	GO:0009889	regulation of biosynthetic process	110	2711	5.22448e-06	0.000274626
	GO:0006875	cellular metal ion homeostasis	19	214	5.72449e-06	0.000288371
	GO:0010468	regulation of gene expression	109	2703	7.71031e-06	0.00037287
	GO:0051171	regulation of nitrogen compound metabolic process	110	2739	8.3296e-06	0.000387326
	GO:0006812	cation transport	46	869	1.0347e-05	0.000463315
	GO:0006351	transcription, DNA-templated	107	2665	1.15676e-05	0.000499473
	GO:2000112	regulation of cellular macromolecule biosynthetic process	106	2650	1.50943e-05	0.000629276
	GO:0046916	cellular transition metal ion homeostasis	17	196	2.38457e-05	0.000960983
	GO:0055085	transmembrane transport	94	2313	2.78324e-05	0.00108546
	GO:0034654	nucleobase-containing compound biosynthetic process	116	3032	4.02977e-05	0.0015225
	GO:0070838	divalent metal ion transport	15	169	5.45443e-05	0.00193953
	GO:0072511	divalent inorganic cation transport	15	169	5.45443e-05	0.00193953
	GO:0048767	root hair elongation	3	4	7.59609e-05	0.00255102
	GO:0048768	root hair cell tip growth	3	4	7.59609e-05	0.00255102
	GO:0055080	cation homeostasis	22	329	9.14702e-05	0.00298885
	GO:0098771	inorganic ion homeostasis	22	333	0.000108987	0.00346751
	GO:0030003	cellular cation homeostasis	19	269	0.000134198	0.00416015
	GO:0010050	vegetative phase change	4	11	0.000147202	0.00444917
	GO:0050801	ion homeostasis	22	342	0.000159698	0.00470914
	GO:0018130	heterocycle biosynthetic process	118	3214	0.000196543	0.00565764
	GO:0006873	cellular ion homeostasis	19	278	0.000205103	0.00576673
	GO:0019725	cellular homeostasis	34	659	0.000241118	0.00662526
	GO:0019438	aromatic compound biosynthetic process	120	3309	0.000282946	0.0076018
	GO:0010492	maintenance of shoot apical meristem identity	3	6	0.000364739	0.00938233
	GO:0080147	root hair cell development	3	6	0.000364739	0.00938233
	GO:0042592	homeostatic process	42	898	0.000379311	0.00955389
	GO:0042221	response to chemical	54	1254	0.000440585	0.0108708
	GO:0034220	ion transmembrane transport	47	1057	0.000526157	0.0123073
	GO:0010074	maintenance of meristem identity	4	15	0.000558836	0.0123073
	GO:0098662	inorganic cation transmembrane transport	29	557	0.000588624	0.0123073
	GO:0009627	systemic acquired resistance	3	7	0.000625531	0.0123073
	GO:1901362	organic cyclic compound biosynthetic process	122	3444	0.000634137	0.0123073
	GO:0065008	regulation of biological quality	51	1186	0.000656091	0.0123073
	GO:0003156	regulation of organ formation	2	2	0.000722761	0.0123073
	GO:0007263	nitric oxide mediated signal transduction	2	2	0.000722761	0.0123073
	GO:0010158	abaxial cell fate specification	2	2	0.000722761	0.0123073
	GO:0017007	protein-bilin linkage	2	2	0.000722761	0.0123073
	GO:0017009	protein-phycocyanobilin linkage	2	2	0.000722761	0.0123073
	GO:0044000	movement in host	2	2	0.000722761	0.0123073
	GO:0044766	multi-organism transport	2	2	0.000722761	0.0123073
	GO:0046739	transport of virus in multicellular host	2	2	0.000722761	0.0123073
	GO:0046741	transport of virus in host, tissue to tissue	2	2	0.000722761	0.0123073
	GO:0046794	transport of virus	2	2	0.000722761	0.0123073
	GO:0048645	organ formation	2	2	0.000722761	0.0123073
	GO:0051814	movement in other organism involved in symbiotic interaction	2	2	0.000722761	0.0123073
	GO:0052126	movement in host environment	2	2	0.000722761	0.0123073
	GO:0052192	movement in environment of other organism involved in symbiotic interaction	2	2	0.000722761	0.0123073
	GO:1902579	multi-organism localization	2	2	0.000722761	0.0123073
	GO:2000027	regulation of organ morphogenesis	2	2	0.000722761	0.0123073
	GO:0044765	single-organism transport	122	3460	0.000758572	0.0127377
	GO:0055082	cellular chemical homeostasis	22	386	0.000832204	0.0137827
	GO:0006979	response to oxidative stress	20	340	0.00096334	0.0154009
	GO:0048469	cell maturation	3	8	0.000980867	0.0154009
	GO:0048764	trichoblast maturation	3	8	0.000980867	0.0154009
	GO:0048765	root hair cell differentiation	3	8	0.000980867	0.0154009
	GO:0098655	cation transmembrane transport	30	605	0.00103972	0.0160361
	GO:0006952	defense response	27	524	0.00104785	0.0160361
	GO:0019827	stem cell population maintenance	4	18	0.00117497	0.0175376
	GO:0098727	maintenance of cell number	4	18	0.00117497	0.0175376
	GO:1902578	single-organism localization	122	3518	0.00141715	0.0204037
	GO:0071804	cellular potassium ion transport	10	119	0.00141763	0.0204037
	GO:0071805	potassium ion transmembrane transport	10	119	0.00141763	0.0204037
	GO:0010054	trichoblast differentiation	3	9	0.00144196	0.0205098
	GO:0048878	chemical homeostasis	28	572	0.00182121	0.0256029
	GO:0017006	protein-tetrapyrrole linkage	3	10	0.00201893	0.0280562
	GO:0030154	cell differentiation	10	125	0.0020494	0.0281559
	GO:0098660	inorganic ion transmembrane transport	29	605	0.00207457	0.0281816
	GO:0010229	inflorescence development	2	3	0.00212952	0.0282922
	GO:0010321	regulation of vegetative phase change	2	3	0.00212952	0.0282922
	GO:0010073	meristem maintenance	4	21	0.00215579	0.0283298
	GO:0015711	organic anion transport	18	314	0.00224653	0.0292049
	GO:0098754	detoxification	16	266	0.00239905	0.0302131
	GO:0098869	cellular oxidant detoxification	16	266	0.00239905	0.0302131
	GO:1990748	cellular detoxification	16	266	0.00239905	0.0302131
	GO:0006813	potassium ion transport	10	128	0.00244107	0.0304253
	GO:0009636	response to toxic substance	16	267	0.00249047	0.0307242
	GO:0048588	developmental cell growth	3	12	0.00355573	0.043423
	GO:0005985	sucrose metabolic process	2	4	0.00418309	0.0505735
	GO:0010053	root epidermal cell differentiation	3	14	0.00565227	0.0661227
	GO:0055075	potassium ion homeostasis	3	14	0.00565227	0.0661227
	GO:0015740	C4-dicarboxylate transport	5	43	0.00573733	0.0661227
	GO:0015743	malate transport	5	43	0.00573733	0.0661227
	GO:0006810	transport	139	4248	0.00574267	0.0661227
	GO:0010015	root morphogenesis	4	28	0.00635761	0.0725128
	GO:0006749	glutathione metabolic process	10	147	0.00652004	0.0736703
	GO:0016070	RNA metabolic process	126	3821	0.00689569	0.0771934
	GO:0046942	carboxylic acid transport	14	251	0.00832694	0.0923603
	GO:0051234	establishment of localization	139	4305	0.00912623	0.100294
	GO:0005976	polysaccharide metabolic process	24	529	0.00930428	0.100294
	GO:0009626	plant-type hypersensitive response	3	17	0.00994597	0.100294
	GO:0034050	host programmed cell death induced by symbiont	3	17	0.00994597	0.100294
	GO:0006438	valyl-tRNA aminoacylation	2	6	0.0100893	0.100294
	GO:0016032	viral process	2	6	0.0100893	0.100294
	GO:0030007	cellular potassium ion homeostasis	2	6	0.0100893	0.100294
	GO:0032261	purine nucleotide salvage	2	6	0.0100893	0.100294
	GO:0032264	IMP salvage	2	6	0.0100893	0.100294
	GO:0040011	locomotion	2	6	0.0100893	0.100294
	GO:0044764	multi-organism cellular process	2	6	0.0100893	0.100294
	GO:0045037	protein import into chloroplast stroma	2	6	0.0100893	0.100294
	GO:0015849	organic acid transport	14	257	0.0101207	0.100294
	GO:0006073	cellular glucan metabolic process	13	232	0.0103915	0.101317
	GO:0044042	glucan metabolic process	13	232	0.0103915	0.101317
	GO:0043086	negative regulation of catalytic activity	13	234	0.0111082	0.107438
	GO:0008283	cell proliferation	4	33	0.0114349	0.10972
	GO:0050896	response to stimulus	115	3505	0.011655	0.110512
	GO:0005978	glycogen biosynthetic process	3	18	0.0117002	0.110512
	GO:0044092	negative regulation of molecular function	13	236	0.0118627	0.111179
	GO:0000272	polysaccharide catabolic process	12	211	0.0121193	0.11271
	GO:0006950	response to stress	54	1471	0.0124702	0.115087
	GO:0006835	dicarboxylic acid transport	5	52	0.0127271	0.116569
	GO:0000904	cell morphogenesis involved in differentiation	3	19	0.0136208	0.123816
	GO:0009814	defense response, incompatible interaction	3	20	0.0157099	0.139656
	GO:0009932	cell tip growth	3	20	0.0157099	0.139656
	GO:0048467	gynoecium development	3	20	0.0157099	0.139656
	GO:0051179	localization	139	4393	0.0176607	0.151523
	GO:0007050	cell cycle arrest	3	21	0.0179689	0.151523
	GO:0005984	disaccharide metabolic process	2	8	0.0181727	0.151523
	GO:0009944	polarity specification of adaxial/abaxial axis	2	8	0.0181727	0.151523
	GO:0046963	3'-phosphoadenosine 5'-phosphosulfate transport	2	8	0.0181727	0.151523
	GO:0051701	interaction with host	2	8	0.0181727	0.151523
	GO:0065001	specification of axis polarity	2	8	0.0181727	0.151523
	GO:0098586	cellular response to virus	2	8	0.0181727	0.151523
	GO:1902559	3'-phospho-5'-adenylyl sulfate transmembrane transport	2	8	0.0181727	0.151523
	GO:0009607	response to biotic stimulus	12	225	0.019172	0.15876
	GO:0019252	starch biosynthetic process	3	22	0.0203988	0.165518
	GO:0009892	negative regulation of metabolic process	20	453	0.0215709	0.165518
	GO:0044264	cellular polysaccharide metabolic process	14	283	0.0216225	0.165518
	GO:0006195	purine nucleotide catabolic process	2	9	0.0229529	0.165518
	GO:0006203	dGTP catabolic process	2	9	0.0229529	0.165518
	GO:0009146	purine nucleoside triphosphate catabolic process	2	9	0.0229529	0.165518
	GO:0009151	purine deoxyribonucleotide metabolic process	2	9	0.0229529	0.165518
	GO:0009155	purine deoxyribonucleotide catabolic process	2	9	0.0229529	0.165518
	GO:0009215	purine deoxyribonucleoside triphosphate metabolic process	2	9	0.0229529	0.165518
	GO:0009217	purine deoxyribonucleoside triphosphate catabolic process	2	9	0.0229529	0.165518
	GO:0009615	response to virus	2	9	0.0229529	0.165518
	GO:0009911	positive regulation of flower development	2	9	0.0229529	0.165518
	GO:0035670	plant-type ovary development	2	9	0.0229529	0.165518
	GO:0045036	protein targeting to chloroplast	2	9	0.0229529	0.165518
	GO:0046070	dGTP metabolic process	2	9	0.0229529	0.165518
	GO:0048481	plant ovule development	2	9	0.0229529	0.165518
	GO:0072596	establishment of protein localization to chloroplast	2	9	0.0229529	0.165518
	GO:0072598	protein localization to chloroplast	2	9	0.0229529	0.165518
	GO:2000243	positive regulation of reproductive process	2	9	0.0229529	0.165518
	GO:1903825	organic acid transmembrane transport	12	231	0.0229901	0.165518
	GO:0048468	cell development	3	23	0.0230001	0.165518
	GO:0090627	plant epidermal cell differentiation	3	23	0.0230001	0.165518
	GO:0042545	cell wall modification	9	155	0.0245967	0.175961
	GO:0005977	glycogen metabolic process	3	24	0.0257728	0.182218
	GO:0006112	energy reserve metabolic process	3	24	0.0257728	0.182218
	GO:0000302	response to reactive oxygen species	5	63	0.0271235	0.190653
	GO:0006421	asparaginyl-tRNA aminoacylation	2	10	0.0281864	0.192527
	GO:0009798	axis specification	2	10	0.0281864	0.192527
	GO:0009943	adaxial/abaxial axis specification	2	10	0.0281864	0.192527
	GO:0009955	adaxial/abaxial pattern specification	2	10	0.0281864	0.192527
	GO:0042256	mature ribosome assembly	2	10	0.0281864	0.192527
	GO:0007165	signal transduction	60	1744	0.0289983	0.19696
	GO:0023052	signaling	60	1746	0.0295764	0.198655
	GO:0044700	single organism signaling	60	1746	0.0295764	0.198655
	GO:0070887	cellular response to chemical stimulus	25	621	0.0303494	0.202721
	GO:0009826	unidimensional cell growth	3	26	0.0318305	0.21029
	GO:0060560	developmental growth involved in morphogenesis	3	26	0.0318305	0.21029
	GO:0009404	toxin metabolic process	6	89	0.0329191	0.213974
	GO:0009407	toxin catabolic process	6	89	0.0329191	0.213974
	GO:0090487	secondary metabolite catabolic process	6	89	0.0329191	0.213974
	GO:0010565	regulation of cellular ketone metabolic process	2	11	0.0338454	0.218819
	GO:0006525	arginine metabolic process	3	27	0.0351136	0.224615
	GO:0006526	arginine biosynthetic process	3	27	0.0351136	0.224615
	GO:0044699	single-organism process	330	11493	0.0385107	0.244889
	GO:0048869	cellular developmental process	10	195	0.0387142	0.244889
	GO:0044262	cellular carbohydrate metabolic process	16	365	0.0391685	0.244889
	GO:0010020	chloroplast fission	2	12	0.0399034	0.244889
	GO:0015860	purine nucleoside transmembrane transport	2	12	0.0399034	0.244889
	GO:0043173	nucleotide salvage	2	12	0.0399034	0.244889
	GO:0043572	plastid fission	2	12	0.0399034	0.244889
	GO:0044403	symbiosis, encompassing mutualism through parasitism	2	12	0.0399034	0.244889
	GO:0042391	regulation of membrane potential	4	49	0.0424145	0.258986
	GO:0005982	starch metabolic process	3	30	0.0459612	0.276453
	GO:0010315	auxin efflux	3	30	0.0459612	0.276453
	GO:0031400	negative regulation of protein modification process	3	30	0.0459612	0.276453
	GO:0090304	nucleic acid metabolic process	130	4231	0.0491025	0.292449
	GO:0090558	plant epidermis development	3	31	0.0499031	0.292449
	GO:0048507	meristem development	4	52	0.0509429	0.292449
	GO:0006575	cellular modified amino acid metabolic process	10	205	0.0512397	0.292449
	GO:1901700	response to oxygen-containing compound	17	410	0.0527817	0.292449
	GO:0008153	para-aminobenzoic acid biosynthetic process	1	2	0.0530933	0.292449
	GO:0046292	formaldehyde metabolic process	1	2	0.0530933	0.292449
	GO:0046294	formaldehyde catabolic process	1	2	0.0530933	0.292449
	GO:0046437	D-amino acid biosynthetic process	1	2	0.0530933	0.292449
	GO:0046482	para-aminobenzoic acid metabolic process	1	2	0.0530933	0.292449
	GO:0070178	D-serine metabolic process	1	2	0.0530933	0.292449
	GO:0070179	D-serine biosynthetic process	1	2	0.0530933	0.292449
	GO:0001708	cell fate specification	2	14	0.0531151	0.292449
	GO:0009166	nucleotide catabolic process	2	14	0.0531151	0.292449
	GO:0009264	deoxyribonucleotide catabolic process	2	14	0.0531151	0.292449
	GO:0044419	interspecies interaction between organisms	2	14	0.0531151	0.292449
	GO:0045165	cell fate commitment	2	14	0.0531151	0.292449
	GO:0046386	deoxyribose phosphate catabolic process	2	14	0.0531151	0.292449
	GO:0003333	amino acid transmembrane transport	9	179	0.0534584	0.292449
	GO:0042744	hydrogen peroxide catabolic process	9	179	0.0534584	0.292449
	GO:0045490	pectin catabolic process	8	153	0.0551708	0.300457
	GO:0009725	response to hormone	21	537	0.0569758	0.308896
	GO:0048589	developmental growth	3	33	0.0582607	0.314452
	GO:0006074	(1->3)-beta-D-glucan metabolic process	2	15	0.0602212	0.319331
	GO:0006075	(1->3)-beta-D-glucan biosynthetic process	2	15	0.0602212	0.319331
	GO:0015977	carbon fixation	2	15	0.0602212	0.319331
	GO:0043101	purine-containing compound salvage	2	15	0.0602212	0.319331
	GO:0045454	cell redox homeostasis	12	269	0.0609632	0.3197
	GO:0042743	hydrogen peroxide metabolic process	9	184	0.0614561	0.3197
	GO:0008219	cell death	3	34	0.0626708	0.3197
	GO:0009914	hormone transport	3	34	0.0626708	0.3197
	GO:0009926	auxin polar transport	3	34	0.0626708	0.3197
	GO:0010928	regulation of auxin mediated signaling pathway	3	34	0.0626708	0.3197
	GO:0012501	programmed cell death	3	34	0.0626708	0.3197
	GO:0016265	death	3	34	0.0626708	0.3197
	GO:0060918	auxin transport	3	34	0.0626708	0.3197
	GO:0009250	glucan biosynthetic process	7	132	0.0660626	0.33238
	GO:0006865	amino acid transport	9	187	0.0666025	0.33238
	GO:0021700	developmental maturation	3	35	0.0672309	0.33238
	GO:0044247	cellular polysaccharide catabolic process	3	35	0.0672309	0.33238
	GO:0055072	iron ion homeostasis	3	35	0.0672309	0.33238
	GO:0009394	2'-deoxyribonucleotide metabolic process	2	16	0.0676306	0.33238
	GO:0019216	regulation of lipid metabolic process	2	16	0.0676306	0.33238
	GO:0019692	deoxyribose phosphate metabolic process	2	16	0.0676306	0.33238
	GO:0048440	carpel development	2	16	0.0676306	0.33238
	GO:0009719	response to endogenous stimulus	21	549	0.068365	0.334629
	GO:0072593	reactive oxygen species metabolic process	11	247	0.0713568	0.347864
	GO:0048438	floral whorl development	3	36	0.0719377	0.349288
	GO:0046836	glycolipid transport	2	17	0.0753219	0.359937
	GO:0048582	positive regulation of post-embryonic development	2	17	0.0753219	0.359937
	GO:0051094	positive regulation of developmental process	2	17	0.0753219	0.359937
	GO:0051240	positive regulation of multicellular organismal process	2	17	0.0753219	0.359937
	GO:0022622	root system development	5	84	0.0760662	0.360643
	GO:0048364	root development	5	84	0.0760662	0.360643
	GO:0009084	glutamine family amino acid biosynthetic process	3	37	0.0767878	0.361231
	GO:0045786	negative regulation of cell cycle	3	37	0.0767878	0.361231
	GO:0009696	salicylic acid metabolic process	1	3	0.0785752	0.362585
	GO:0009697	salicylic acid biosynthetic process	1	3	0.0785752	0.362585
	GO:0010337	regulation of salicylic acid metabolic process	1	3	0.0785752	0.362585
	GO:0046416	D-amino acid metabolic process	1	3	0.0785752	0.362585
	GO:0080021	response to benzoic acid	1	3	0.0785752	0.362585
	GO:0001933	negative regulation of protein phosphorylation	2	18	0.0832746	0.365004
	GO:0006469	negative regulation of protein kinase activity	2	18	0.0832746	0.365004
	GO:0009143	nucleoside triphosphate catabolic process	2	18	0.0832746	0.365004
	GO:0009204	deoxyribonucleoside triphosphate catabolic process	2	18	0.0832746	0.365004
	GO:0010563	negative regulation of phosphorus metabolic process	2	18	0.0832746	0.365004
	GO:0015865	purine nucleotide transport	2	18	0.0832746	0.365004
	GO:0015868	purine ribonucleotide transport	2	18	0.0832746	0.365004
	GO:0033673	negative regulation of kinase activity	2	18	0.0832746	0.365004
	GO:0042326	negative regulation of phosphorylation	2	18	0.0832746	0.365004
	GO:0045936	negative regulation of phosphate metabolic process	2	18	0.0832746	0.365004
	GO:0051503	adenine nucleotide transport	2	18	0.0832746	0.365004
	GO:0071901	negative regulation of protein serine/threonine kinase activity	2	18	0.0832746	0.365004
	GO:1901292	nucleoside phosphate catabolic process	2	18	0.0832746	0.365004
	GO:0010393	galacturonan metabolic process	9	196	0.0836279	0.365004
	GO:0045488	pectin metabolic process	9	196	0.0836279	0.365004
	GO:0099402	plant organ development	8	168	0.0846166	0.367991
	GO:0071577	zinc II ion transmembrane transport	4	62	0.0855372	0.370661
	GO:0010252	auxin homeostasis	3	39	0.0869033	0.375236
	GO:0051716	cellular response to stimulus	73	2321	0.0875898	0.376855
	GO:0034599	cellular response to oxidative stress	6	115	0.090363	0.386706
	GO:0048731	system development	14	349	0.0905193	0.386706
	GO:0042537	benzene-containing compound metabolic process	2	19	0.0914692	0.389388
	GO:0009408	response to heat	3	40	0.0921613	0.389591
	GO:0071423	malate transmembrane transport	3	40	0.0921613	0.389591
	GO:0006829	zinc II ion transport	4	64	0.0935443	0.394059
	GO:0009755	hormone-mediated signaling pathway	17	445	0.0945588	0.39695
	GO:0009908	flower development	5	90	0.0954112	0.397456
	GO:0090567	reproductive shoot system development	5	90	0.0954112	0.397456
	GO:0032870	cellular response to hormone stimulus	17	446	0.0959943	0.397456
	GO:0071495	cellular response to endogenous stimulus	17	446	0.0959943	0.397456
	GO:0044763	single-organism cellular process	267	9347	0.0967927	0.398017
	GO:0006188	IMP biosynthetic process	2	20	0.0998869	0.398017
	GO:0009200	deoxyribonucleoside triphosphate metabolic process	2	20	0.0998869	0.398017
	GO:0030245	cellulose catabolic process	2	20	0.0998869	0.398017
	GO:0051275	beta-glucan catabolic process	2	20	0.0998869	0.398017
	GO:0098656	anion transmembrane transport	14	355	0.100267	0.398017
	GO:0044767	single-organism developmental process	26	740	0.101202	0.398017
	GO:0000103	sulfate assimilation	4	66	0.101892	0.398017
	GO:0045087	innate immune response	5	92	0.102366	0.398017
	GO:0016052	carbohydrate catabolic process	12	295	0.102971	0.398017
	GO:0009298	GDP-mannose biosynthetic process	1	4	0.103373	0.398017
	GO:0019673	GDP-mannose metabolic process	1	4	0.103373	0.398017
	GO:0031057	negative regulation of histone modification	1	4	0.103373	0.398017
	GO:0032544	plastid translation	1	4	0.103373	0.398017
	GO:0035067	negative regulation of histone acetylation	1	4	0.103373	0.398017
	GO:0045717	negative regulation of fatty acid biosynthetic process	1	4	0.103373	0.398017
	GO:0045833	negative regulation of lipid metabolic process	1	4	0.103373	0.398017
	GO:0045922	negative regulation of fatty acid metabolic process	1	4	0.103373	0.398017
	GO:0051055	negative regulation of lipid biosynthetic process	1	4	0.103373	0.398017
	GO:0080022	primary root development	1	4	0.103373	0.398017
	GO:1901984	negative regulation of protein acetylation	1	4	0.103373	0.398017
	GO:2000757	negative regulation of peptidyl-lysine acetylation	1	4	0.103373	0.398017
	GO:0010411	xyloglucan metabolic process	4	67	0.106191	0.407515
	GO:0055114	oxidation-reduction process	68	2176	0.106513	0.407515
	GO:0072530	purine-containing compound transmembrane transport	2	21	0.10851	0.413843
	GO:0006820	anion transport	18	487	0.109671	0.416956
	GO:0006468	protein phosphorylation	65	2077	0.110492	0.41876
	GO:0043207	response to external biotic stimulus	7	151	0.113722	0.428316
	GO:0051707	response to other organism	7	151	0.113722	0.428316
	GO:0006662	glycerol ether metabolic process	4	69	0.115028	0.430556
	GO:0018904	ether metabolic process	4	69	0.115028	0.430556
	GO:0006641	triglyceride metabolic process	2	22	0.117321	0.435284
	GO:0019432	triglyceride biosynthetic process	2	22	0.117321	0.435284
	GO:0071310	cellular response to organic substance	18	492	0.117398	0.435284
	GO:0007154	cell communication	62	1982	0.117732	0.435284
	GO:0006418	tRNA aminoacylation for protein translation	6	124	0.118141	0.435464
	GO:0006955	immune response	5	97	0.120811	0.441814
	GO:0009888	tissue development	5	97	0.120811	0.441814
	GO:0048519	negative regulation of biological process	20	559	0.12096	0.441814
	GO:0002376	immune system process	5	98	0.124675	0.454014
	GO:0046185	aldehyde catabolic process	1	5	0.127504	0.461533
	GO:0046189	phenol-containing compound biosynthetic process	1	5	0.127504	0.461533
	GO:0010033	response to organic substance	23	666	0.133709	0.482549
	GO:0046040	IMP metabolic process	2	24	0.135443	0.487353
	GO:0051273	beta-glucan metabolic process	6	130	0.138758	0.497798
	GO:0045944	positive regulation of transcription from RNA polymerase II promoter	9	220	0.140577	0.502835
	GO:0010228	vegetative to reproductive phase transition of meristem	2	25	0.144724	0.508476
	GO:0072523	purine-containing compound catabolic process	2	25	0.144724	0.508476
	GO:1901642	nucleoside transmembrane transport	2	25	0.144724	0.508476
	GO:0032502	developmental process	26	775	0.146858	0.508476
	GO:0007275	multicellular organism development	21	609	0.148099	0.508476
	GO:0006869	lipid transport	4	76	0.14832	0.508476
	GO:0000041	transition metal ion transport	6	133	0.149655	0.508476
	GO:0043038	amino acid activation	6	133	0.149655	0.508476
	GO:0043039	tRNA aminoacylation	6	133	0.149655	0.508476
	GO:0000731	DNA synthesis involved in DNA repair	1	6	0.150987	0.508476
	GO:0006424	glutamyl-tRNA aminoacylation	1	6	0.150987	0.508476
	GO:0009584	detection of visible light	1	6	0.150987	0.508476
	GO:0009958	positive gravitropism	1	6	0.150987	0.508476
	GO:0009960	endosperm development	1	6	0.150987	0.508476
	GO:0019217	regulation of fatty acid metabolic process	1	6	0.150987	0.508476
	GO:0031990	mRNA export from nucleus in response to heat stress	1	6	0.150987	0.508476
	GO:0034402	recruitment of 3'-end processing factors to RNA polymerase II holoenzyme complex	1	6	0.150987	0.508476
	GO:0034605	cellular response to heat	1	6	0.150987	0.508476
	GO:0042304	regulation of fatty acid biosynthetic process	1	6	0.150987	0.508476
	GO:0071156	regulation of cell cycle arrest	1	6	0.150987	0.508476
	GO:0071158	positive regulation of cell cycle arrest	1	6	0.150987	0.508476
	GO:0009734	auxin-activated signaling pathway	7	164	0.154435	0.517208
	GO:0071365	cellular response to auxin stimulus	7	164	0.154435	0.517208
	GO:0019748	secondary metabolic process	19	547	0.155246	0.518487
	GO:0001101	response to acid chemical	12	320	0.156353	0.519035
	GO:0006855	drug transmembrane transport	6	135	0.157127	0.519035
	GO:0015893	drug transport	6	135	0.157127	0.519035
	GO:0042493	response to drug	6	135	0.157127	0.519035
	GO:0044707	single-multicellular organism process	21	616	0.159908	0.526782
	GO:0009668	plastid membrane organization	2	27	0.163653	0.536196
	GO:0010027	thylakoid membrane organization	2	27	0.163653	0.536196
	GO:0071555	cell wall organization	21	619	0.165124	0.539553
	GO:1901264	carbohydrate derivative transport	4	80	0.168823	0.54732
	GO:0015980	energy derivation by oxidation of organic compounds	5	109	0.170706	0.54732
	GO:0009737	response to abscisic acid	9	231	0.171973	0.54732
	GO:0015672	monovalent inorganic cation transport	15	424	0.172246	0.54732
	GO:0006638	neutral lipid metabolic process	2	28	0.173275	0.54732
	GO:0006639	acylglycerol metabolic process	2	28	0.173275	0.54732
	GO:0009251	glucan catabolic process	2	28	0.173275	0.54732
	GO:0046460	neutral lipid biosynthetic process	2	28	0.173275	0.54732
	GO:0046463	acylglycerol biosynthetic process	2	28	0.173275	0.54732
	GO:1901679	nucleotide transmembrane transport	2	28	0.173275	0.54732
	GO:0010412	mannan metabolic process	1	7	0.173839	0.54732
	GO:0018958	phenol-containing compound metabolic process	1	7	0.173839	0.54732
	GO:0046355	mannan catabolic process	1	7	0.173839	0.54732
	GO:1900864	mitochondrial RNA modification	1	7	0.173839	0.54732
	GO:0010817	regulation of hormone levels	6	140	0.176495	0.55424
	GO:0044275	cellular carbohydrate catabolic process	3	54	0.177396	0.555627
	GO:0044271	cellular nitrogen compound biosynthetic process	132	4561	0.180787	0.564785
	GO:0010035	response to inorganic substance	7	172	0.182403	0.568363
	GO:0009639	response to red or far red light	3	55	0.184149	0.572331
	GO:0010876	lipid localization	4	84	0.190253	0.585325
	GO:0006139	nucleobase-containing compound metabolic process	136	4721	0.191986	0.585325
	GO:0009262	deoxyribonucleotide metabolic process	2	30	0.192773	0.585325
	GO:0009736	cytokinin-activated signaling pathway	2	30	0.192773	0.585325
	GO:0019932	second-messenger-mediated signaling	2	30	0.192773	0.585325
	GO:0051348	negative regulation of transferase activity	2	30	0.192773	0.585325
	GO:0071368	cellular response to cytokinin stimulus	2	30	0.192773	0.585325
	GO:2000022	regulation of jasmonic acid mediated signaling pathway	2	30	0.192773	0.585325
	GO:0006425	glutaminyl-tRNA aminoacylation	1	8	0.196077	0.585325
	GO:0007602	phototransduction	1	8	0.196077	0.585325
	GO:0009583	detection of light stimulus	1	8	0.196077	0.585325
	GO:0009585	red, far-red light phototransduction	1	8	0.196077	0.585325
	GO:0010078	maintenance of root meristem identity	1	8	0.196077	0.585325
	GO:0010506	regulation of autophagy	1	8	0.196077	0.585325
	GO:0046890	regulation of lipid biosynthetic process	1	8	0.196077	0.585325
	GO:1903309	negative regulation of chromatin modification	1	8	0.196077	0.585325
	GO:0033692	cellular polysaccharide biosynthetic process	7	176	0.197128	0.587014
	GO:0045229	external encapsulating structure organization	21	637	0.198297	0.589045
	GO:0009733	response to auxin	7	177	0.200881	0.594648
	GO:0009791	post-embryonic development	11	305	0.201167	0.594648
	GO:0031124	mRNA 3'-end processing	2	31	0.202626	0.596046
	GO:0031627	telomeric loop formation	2	31	0.202626	0.596046
	GO:0034637	cellular carbohydrate biosynthetic process	7	178	0.204661	0.600572
	GO:0000160	phosphorelay signal transduction system	7	179	0.208469	0.610264
	GO:0097305	response to alcohol	9	243	0.209552	0.611953
	GO:0031497	chromatin assembly	5	118	0.212518	0.614723
	GO:0009611	response to wounding	2	32	0.212534	0.614723
	GO:0034204	lipid translocation	2	32	0.212534	0.614723
	GO:0045332	phospholipid translocation	2	32	0.212534	0.614723
	GO:0016998	cell wall macromolecule catabolic process	1	9	0.217717	0.626714
	GO:0045948	positive regulation of translational initiation	1	9	0.217717	0.626714
	GO:0035556	intracellular signal transduction	28	889	0.220135	0.63217
	GO:1901701	cellular response to oxygen-containing compound	10	279	0.220869	0.632774
	GO:0015858	nucleoside transport	2	33	0.222487	0.635904
	GO:0033993	response to lipid	9	248	0.226118	0.644757
	GO:0006333	chromatin assembly or disassembly	5	122	0.232067	0.65669
	GO:0007215	glutamate receptor signaling pathway	2	34	0.232476	0.65669
	GO:0035235	ionotropic glutamate receptor signaling pathway	2	34	0.232476	0.65669
	GO:0097035	regulation of membrane lipid distribution	2	34	0.232476	0.65669
	GO:0080163	regulation of protein serine/threonine phosphatase activity	3	62	0.233073	0.656842
	GO:0051301	cell division	5	123	0.237033	0.666449
	GO:0000959	mitochondrial RNA metabolic process	1	10	0.238776	0.666698
	GO:0031507	heterochromatin assembly	1	10	0.238776	0.666698
	GO:0070828	heterochromatin organization	1	10	0.238776	0.666698
	GO:0031324	negative regulation of cellular metabolic process	8	220	0.242204	0.672412
	GO:0009887	organ morphogenesis	2	35	0.242491	0.672412
	GO:0015914	phospholipid transport	2	35	0.242491	0.672412
	GO:0006323	DNA packaging	5	126	0.252102	0.689167
	GO:0000303	response to superoxide	2	36	0.252523	0.689167
	GO:0000305	response to oxygen radical	2	36	0.252523	0.689167
	GO:0019430	removal of superoxide radicals	2	36	0.252523	0.689167
	GO:0048437	floral organ development	2	36	0.252523	0.689167
	GO:0071450	cellular response to oxygen radical	2	36	0.252523	0.689167
	GO:0071451	cellular response to superoxide	2	36	0.252523	0.689167
	GO:0034473	U1 snRNA 3'-end processing	1	11	0.259269	0.697674
	GO:0034476	U5 snRNA 3'-end processing	1	11	0.259269	0.697674
	GO:0071042	nuclear polyadenylation-dependent mRNA catabolic process	1	11	0.259269	0.697674
	GO:0071047	polyadenylation-dependent mRNA catabolic process	1	11	0.259269	0.697674
	GO:0071229	cellular response to acid chemical	8	225	0.26096	0.697674
	GO:0010921	regulation of phosphatase activity	3	66	0.261992	0.697674
	GO:0032269	negative regulation of cellular protein metabolic process	3	66	0.261992	0.697674
	GO:0035303	regulation of dephosphorylation	3	66	0.261992	0.697674
	GO:0035304	regulation of protein dephosphorylation	3	66	0.261992	0.697674
	GO:0043666	regulation of phosphoprotein phosphatase activity	3	66	0.261992	0.697674
	GO:0051248	negative regulation of protein metabolic process	3	66	0.261992	0.697674
	GO:0009640	photomorphogenesis	2	37	0.262565	0.697674
	GO:0009059	macromolecule biosynthetic process	134	4740	0.269147	0.704732
	GO:0009266	response to temperature stimulus	3	67	0.269295	0.704732
	GO:0006099	tricarboxylic acid cycle	2	38	0.272609	0.704732
	GO:0006101	citrate metabolic process	2	38	0.272609	0.704732
	GO:0006801	superoxide metabolic process	2	38	0.272609	0.704732
	GO:0009311	oligosaccharide metabolic process	2	38	0.272609	0.704732
	GO:0009690	cytokinin metabolic process	2	38	0.272609	0.704732
	GO:0034754	cellular hormone metabolic process	2	38	0.272609	0.704732
	GO:0010557	positive regulation of macromolecule biosynthetic process	10	296	0.276279	0.704732
	GO:0010628	positive regulation of gene expression	10	296	0.276279	0.704732
	GO:0031328	positive regulation of cellular biosynthetic process	10	296	0.276279	0.704732
	GO:0006790	sulfur compound metabolic process	15	467	0.277796	0.704732
	GO:0006880	intracellular sequestering of iron ion	1	12	0.279211	0.704732
	GO:0008616	queuosine biosynthetic process	1	12	0.279211	0.704732
	GO:0009581	detection of external stimulus	1	12	0.279211	0.704732
	GO:0009582	detection of abiotic stimulus	1	12	0.279211	0.704732
	GO:0009606	tropism	1	12	0.279211	0.704732
	GO:0009630	gravitropism	1	12	0.279211	0.704732
	GO:0010017	red or far-red light signaling pathway	1	12	0.279211	0.704732
	GO:0030026	cellular manganese ion homeostasis	1	12	0.279211	0.704732
	GO:0046116	queuosine metabolic process	1	12	0.279211	0.704732
	GO:0055071	manganese ion homeostasis	1	12	0.279211	0.704732
	GO:0071489	cellular response to red or far red light	1	12	0.279211	0.704732
	GO:0097577	sequestering of iron ion	1	12	0.279211	0.704732
	GO:0034645	cellular macromolecule biosynthetic process	130	4608	0.282397	0.708964
	GO:0009617	response to bacterium	2	39	0.282647	0.708964
	GO:0042742	defense response to bacterium	2	39	0.282647	0.708964
	GO:0009605	response to external stimulus	8	231	0.284015	0.71075
	GO:0045893	positive regulation of transcription, DNA-templated	9	265	0.285711	0.71075
	GO:1902680	positive regulation of RNA biosynthetic process	9	265	0.285711	0.71075
	GO:1903508	positive regulation of nucleic acid-templated transcription	9	265	0.285711	0.71075
	GO:0051173	positive regulation of nitrogen compound metabolic process	10	300	0.289899	0.710886
	GO:0046483	heterocycle metabolic process	141	5020	0.291135	0.710886
	GO:0009891	positive regulation of biosynthetic process	10	301	0.293333	0.710886
	GO:0009628	response to abiotic stimulus	12	370	0.29547	0.710886
	GO:0051254	positive regulation of RNA metabolic process	9	268	0.296659	0.710886
	GO:0006560	proline metabolic process	1	13	0.298618	0.710886
	GO:0006561	proline biosynthetic process	1	13	0.298618	0.710886
	GO:0010205	photoinhibition	1	13	0.298618	0.710886
	GO:0031058	positive regulation of histone modification	1	13	0.298618	0.710886
	GO:0035065	regulation of histone acetylation	1	13	0.298618	0.710886
	GO:0035066	positive regulation of histone acetylation	1	13	0.298618	0.710886
	GO:0043155	negative regulation of photosynthesis, light reaction	1	13	0.298618	0.710886
	GO:0043562	cellular response to nitrogen levels	1	13	0.298618	0.710886
	GO:0051606	detection of stimulus	1	13	0.298618	0.710886
	GO:0071281	cellular response to iron ion	1	13	0.298618	0.710886
	GO:1901983	regulation of protein acetylation	1	13	0.298618	0.710886
	GO:1901985	positive regulation of protein acetylation	1	13	0.298618	0.710886
	GO:1903310	positive regulation of chromatin modification	1	13	0.298618	0.710886
	GO:2000756	regulation of peptidyl-lysine acetylation	1	13	0.298618	0.710886
	GO:2000758	positive regulation of peptidyl-lysine acetylation	1	13	0.298618	0.710886
	GO:2001252	positive regulation of chromosome organization	1	13	0.298618	0.710886
	GO:0016049	cell growth	3	71	0.298702	0.710886
	GO:0003002	regionalization	2	41	0.302679	0.716124
	GO:0007389	pattern specification process	2	41	0.302679	0.716124
	GO:0034614	cellular response to reactive oxygen species	2	41	0.302679	0.716124
	GO:0009064	glutamine family amino acid metabolic process	3	72	0.306086	0.72136
	GO:0090502	RNA phosphodiester bond hydrolysis, endonucleolytic	3	72	0.306086	0.72136
	GO:0010605	negative regulation of macromolecule metabolic process	8	237	0.307572	0.722901
	GO:0044036	cell wall macromolecule metabolic process	5	137	0.309088	0.722901
	GO:0045935	positive regulation of nucleobase-containing compound metabolic process	9	272	0.311415	0.722901
	GO:0000902	cell morphogenesis	3	73	0.313477	0.722901
	GO:0048513	animal organ development	3	73	0.313477	0.722901
	GO:0034219	carbohydrate transmembrane transport	5	138	0.314368	0.722901
	GO:0000459	exonucleolytic trimming involved in rRNA processing	1	14	0.317503	0.722901
	GO:0000467	exonucleolytic trimming to generate mature 3'-end of 5.8S rRNA from tricistronic rRNA transcript (SSU-rRNA, 5.8S rRNA, LSU-rRNA)	1	14	0.317503	0.722901
	GO:0010039	response to iron ion	1	14	0.317503	0.722901
	GO:0016078	tRNA catabolic process	1	14	0.317503	0.722901
	GO:0043633	polyadenylation-dependent RNA catabolic process	1	14	0.317503	0.722901
	GO:0043634	polyadenylation-dependent ncRNA catabolic process	1	14	0.317503	0.722901
	GO:0043928	exonucleolytic nuclear-transcribed mRNA catabolic process involved in deadenylation-dependent decay	1	14	0.317503	0.722901
	GO:0046513	ceramide biosynthetic process	1	14	0.317503	0.722901
	GO:0071029	nuclear ncRNA surveillance	1	14	0.317503	0.722901
	GO:0071035	nuclear polyadenylation-dependent rRNA catabolic process	1	14	0.317503	0.722901
	GO:0071038	nuclear polyadenylation-dependent tRNA catabolic process	1	14	0.317503	0.722901
	GO:0071046	nuclear polyadenylation-dependent ncRNA catabolic process	1	14	0.317503	0.722901
	GO:0006725	cellular aromatic compound metabolic process	144	5159	0.318506	0.723823
	GO:0031399	regulation of protein modification process	8	240	0.319507	0.724734
	GO:0042180	cellular ketone metabolic process	2	43	0.32261	0.726425
	GO:0051238	sequestering of metal ion	2	43	0.32261	0.726425
	GO:0072350	tricarboxylic acid metabolic process	2	43	0.32261	0.726425
	GO:0048367	shoot system development	6	173	0.322655	0.726425
	GO:0010604	positive regulation of macromolecule metabolic process	14	449	0.324633	0.729519
	GO:0015748	organophosphate ester transport	4	107	0.325243	0.729534
	GO:0006334	nucleosome assembly	4	108	0.331358	0.741873
	GO:0009738	abscisic acid-activated signaling pathway	6	175	0.332161	0.742296
	GO:0000271	polysaccharide biosynthetic process	8	244	0.335551	0.745099
	GO:0010167	response to nitrate	1	15	0.33588	0.745099
	GO:0030148	sphingolipid biosynthetic process	1	15	0.33588	0.745099
	GO:0071248	cellular response to metal ion	1	15	0.33588	0.745099
	GO:0071215	cellular response to abscisic acid stimulus	6	176	0.336927	0.746052
	GO:0031325	positive regulation of cellular metabolic process	14	454	0.339324	0.749918
	GO:0048608	reproductive structure development	7	211	0.341055	0.749918
	GO:0061458	reproductive system development	7	211	0.341055	0.749918
	GO:0009073	aromatic amino acid family biosynthetic process	2	45	0.342394	0.749918
	GO:0022603	regulation of anatomical structure morphogenesis	2	45	0.342394	0.749918
	GO:0032436	positive regulation of proteasomal ubiquitin-dependent protein catabolic process	2	45	0.342394	0.749918
	GO:0051274	beta-glucan biosynthetic process	4	110	0.343602	0.751202
	GO:0016051	carbohydrate biosynthetic process	9	282	0.34894	0.75968
	GO:0009909	regulation of flower development	2	46	0.352218	0.75968
	GO:0034968	histone lysine methylation	2	46	0.352218	0.75968
	GO:0006828	manganese ion transport	1	16	0.353763	0.75968
	GO:0009629	response to gravity	1	16	0.353763	0.75968
	GO:0035725	sodium ion transmembrane transport	1	16	0.353763	0.75968
	GO:0048194	Golgi vesicle budding	1	16	0.353763	0.75968
	GO:0071241	cellular response to inorganic substance	1	16	0.353763	0.75968
	GO:0071421	manganese ion transmembrane transport	1	16	0.353763	0.75968
	GO:1902047	polyamine transmembrane transport	1	16	0.353763	0.75968
	GO:0034728	nucleosome organization	4	112	0.355857	0.76282
	GO:0035428	hexose transmembrane transport	3	79	0.357814	0.764307
	GO:1904659	glucose transmembrane transport	3	79	0.357814	0.764307
	GO:0072348	sulfur compound transport	2	47	0.361991	0.76977
	GO:1990267	response to transition metal nanoparticle	2	47	0.361991	0.76977
	GO:0098542	defense response to other organism	5	147	0.362282	0.76977
	GO:0006399	tRNA metabolic process	8	251	0.363905	0.771863
	GO:0016310	phosphorylation	70	2492	0.368031	0.776157
	GO:0009648	photoperiodism	1	17	0.371166	0.776157
	GO:0031056	regulation of histone modification	1	17	0.371166	0.776157
	GO:0042548	regulation of photosynthesis, light reaction	1	17	0.371166	0.776157
	GO:0043467	regulation of generation of precursor metabolites and energy	1	17	0.371166	0.776157
	GO:0048527	lateral root development	1	17	0.371166	0.776157
	GO:0070475	rRNA base methylation	1	17	0.371166	0.776157
	GO:0006006	glucose metabolic process	2	48	0.371708	0.776157
	GO:0006862	nucleotide transport	2	48	0.371708	0.776157
	GO:0040007	growth	3	81	0.372527	0.776526
	GO:0030243	cellulose metabolic process	4	115	0.374232	0.777399
	GO:0071900	regulation of protein serine/threonine kinase activity	4	115	0.374232	0.777399
	GO:0015758	glucose transport	3	82	0.37986	0.785468
	GO:0046323	glucose import	3	82	0.37986	0.785468
	GO:0009653	anatomical structure morphogenesis	6	185	0.380072	0.785468
	GO:0009414	response to water deprivation	2	49	0.381365	0.785468
	GO:0046434	organophosphate catabolic process	2	49	0.381365	0.785468
	GO:0000162	tryptophan biosynthetic process	1	18	0.3881	0.788594
	GO:0010087	phloem or xylem histogenesis	1	18	0.3881	0.788594
	GO:0010304	PSII associated light-harvesting complex II catabolic process	1	18	0.3881	0.788594
	GO:0015846	polyamine transport	1	18	0.3881	0.788594
	GO:0034755	iron ion transmembrane transport	1	18	0.3881	0.788594
	GO:0042435	indole-containing compound biosynthetic process	1	18	0.3881	0.788594
	GO:0046219	indolalkylamine biosynthetic process	1	18	0.3881	0.788594
	GO:2001251	negative regulation of chromosome organization	1	18	0.3881	0.788594
	GO:0009753	response to jasmonic acid	2	50	0.390958	0.789095
	GO:0009867	jasmonic acid mediated signaling pathway	2	50	0.390958	0.789095
	GO:0071395	cellular response to jasmonic acid stimulus	2	50	0.390958	0.789095
	GO:1901698	response to nitrogen compound	2	50	0.390958	0.789095
	GO:0019220	regulation of phosphate metabolic process	7	223	0.393742	0.789644
	GO:0051174	regulation of phosphorus metabolic process	7	223	0.393742	0.789644
	GO:0008645	hexose transport	3	84	0.394467	0.789644
	GO:0015749	monosaccharide transport	3	84	0.394467	0.789644
	GO:0097306	cellular response to alcohol	6	188	0.394495	0.789644
	GO:0009657	plastid organization	4	119	0.398657	0.796656
	GO:0009415	response to water	2	51	0.400483	0.798984
	GO:0006378	mRNA polyadenylation	1	19	0.40458	0.799562
	GO:0009644	response to high light intensity	1	19	0.40458	0.799562
	GO:0010109	regulation of photosynthesis	1	19	0.40458	0.799562
	GO:0090068	positive regulation of cell cycle process	1	19	0.40458	0.799562
	GO:0000209	protein polyubiquitination	4	120	0.404741	0.799562
	GO:0010410	hemicellulose metabolic process	4	120	0.404741	0.799562
	GO:0048646	anatomical structure formation involved in morphogenesis	2	52	0.409938	0.803358
	GO:0009987	cellular process	466	17228	0.414181	0.803358
	GO:0003006	developmental process involved in reproduction	7	228	0.41576	0.803358
	GO:0009966	regulation of signal transduction	7	228	0.41576	0.803358
	GO:0010646	regulation of cell communication	7	228	0.41576	0.803358
	GO:0023051	regulation of signaling	7	228	0.41576	0.803358
	GO:0000723	telomere maintenance	2	53	0.41932	0.803358
	GO:0030150	protein import into mitochondrial matrix	2	53	0.41932	0.803358
	GO:0032200	telomere organization	2	53	0.41932	0.803358
	GO:0032434	regulation of proteasomal ubiquitin-dependent protein catabolic process	2	53	0.41932	0.803358
	GO:0051302	regulation of cell division	2	53	0.41932	0.803358
	GO:0060249	anatomical structure homeostasis	2	53	0.41932	0.803358
	GO:0006568	tryptophan metabolic process	1	20	0.420616	0.803358
	GO:0006586	indolalkylamine metabolic process	1	20	0.420616	0.803358
	GO:0016126	sterol biosynthetic process	1	20	0.420616	0.803358
	GO:0016246	RNA interference	1	20	0.420616	0.803358
	GO:0030422	production of siRNA involved in RNA interference	1	20	0.420616	0.803358
	GO:0042127	regulation of cell proliferation	1	20	0.420616	0.803358
	GO:0045116	protein neddylation	1	20	0.420616	0.803358
	GO:0051668	localization within membrane	1	20	0.420616	0.803358
	GO:1902591	single-organism membrane budding	1	20	0.420616	0.803358
	GO:0009658	chloroplast organization	3	88	0.423392	0.806112
	GO:0031123	RNA 3'-end processing	3	88	0.423392	0.806112
	GO:1901360	organic cyclic compound metabolic process	144	5264	0.424356	0.806676
	GO:0009060	aerobic respiration	2	54	0.428625	0.811576
	GO:0014070	response to organic cyclic compound	2	54	0.428625	0.811576
	GO:0010383	cell wall polysaccharide metabolic process	4	124	0.428947	0.811576
	GO:0071806	protein transmembrane transport	4	125	0.43496	0.818932
	GO:0007029	endoplasmic reticulum organization	1	21	0.436222	0.818932
	GO:0043631	RNA polyadenylation	1	21	0.436222	0.818932
	GO:0048528	post-embryonic root development	1	21	0.436222	0.818932
	GO:0071482	cellular response to light stimulus	1	21	0.436222	0.818932
	GO:0010038	response to metal ion	2	55	0.43785	0.819444
	GO:0048831	regulation of shoot system development	2	55	0.43785	0.819444
	GO:0009056	catabolic process	51	1845	0.441141	0.824328
	GO:0032989	cellular component morphogenesis	3	91	0.444772	0.82983
	GO:0009735	response to cytokinin	2	56	0.446994	0.830672
	GO:0018022	peptidyl-lysine methylation	2	56	0.446994	0.830672
	GO:0044550	secondary metabolite biosynthetic process	12	417	0.447646	0.830672
	GO:0009226	nucleotide-sugar biosynthetic process	1	22	0.451408	0.830672
	GO:0010206	photosystem II repair	1	22	0.451408	0.830672
	GO:0031050	dsRNA fragmentation	1	22	0.451408	0.830672
	GO:0043331	response to dsRNA	1	22	0.451408	0.830672
	GO:0070918	production of small RNA involved in gene silencing by RNA	1	22	0.451408	0.830672
	GO:0071359	cellular response to dsRNA	1	22	0.451408	0.830672
	GO:0048856	anatomical structure development	14	493	0.45685	0.839409
	GO:0071554	cell wall organization or biogenesis	22	789	0.4629	0.845004
	GO:0007015	actin filament organization	2	58	0.465027	0.845004
	GO:0006833	water transport	3	94	0.465833	0.845004
	GO:0015791	polyol transport	3	94	0.465833	0.845004
	GO:0015793	glycerol transport	3	94	0.465833	0.845004
	GO:0042044	fluid transport	3	94	0.465833	0.845004
	GO:0034475	U4 snRNA 3'-end processing	1	23	0.466185	0.845004
	GO:0071027	nuclear RNA surveillance	1	23	0.466185	0.845004
	GO:0071028	nuclear mRNA surveillance	1	23	0.466185	0.845004
	GO:0071396	cellular response to lipid	6	204	0.470781	0.852057
	GO:0009992	cellular water homeostasis	3	95	0.472775	0.854386
	GO:0034655	nucleobase-containing compound catabolic process	5	169	0.478701	0.863303
	GO:0006432	phenylalanyl-tRNA aminoacylation	1	24	0.480565	0.863303
	GO:0030091	protein repair	1	24	0.480565	0.863303
	GO:1901699	cellular response to nitrogen compound	1	24	0.480565	0.863303
	GO:2000026	regulation of multicellular organismal development	4	133	0.482336	0.865199
	GO:0030104	water homeostasis	3	97	0.486533	0.870337
	GO:0071103	DNA conformation change	6	208	0.489491	0.870337
	GO:0050790	regulation of catalytic activity	15	541	0.489963	0.870337
	GO:0044248	cellular catabolic process	38	1394	0.491322	0.870337
	GO:0030004	cellular monovalent inorganic cation homeostasis	2	61	0.491412	0.870337
	GO:0043241	protein complex disassembly	2	61	0.491412	0.870337
	GO:0043624	cellular protein complex disassembly	2	61	0.491412	0.870337
	GO:0015850	organic hydroxy compound transport	3	98	0.493347	0.870337
	GO:0048827	phyllome development	3	98	0.493347	0.870337
	GO:0006879	cellular iron ion homeostasis	1	25	0.494559	0.870337
	GO:0034472	snRNA 3'-end processing	1	25	0.494559	0.870337
	GO:1902275	regulation of chromatin organization	1	25	0.494559	0.870337
	GO:1903308	regulation of chromatin modification	1	25	0.494559	0.870337
	GO:0048522	positive regulation of cellular process	14	507	0.499011	0.872282
	GO:0051253	negative regulation of RNA metabolic process	4	136	0.499702	0.872282
	GO:1902679	negative regulation of RNA biosynthetic process	4	136	0.499702	0.872282
	GO:1903507	negative regulation of nucleic acid-templated transcription	4	136	0.499702	0.872282
	GO:0006884	cell volume homeostasis	3	99	0.500116	0.872282
	GO:0046777	protein autophosphorylation	3	99	0.500116	0.872282
	GO:0008361	regulation of cell size	3	100	0.506839	0.872282
	GO:0006094	gluconeogenesis	1	26	0.508176	0.872282
	GO:0006415	translational termination	1	26	0.508176	0.872282
	GO:0007186	G-protein coupled receptor signaling pathway	1	26	0.508176	0.872282
	GO:0019319	hexose biosynthetic process	1	26	0.508176	0.872282
	GO:0046364	monosaccharide biosynthetic process	1	26	0.508176	0.872282
	GO:0015988	energy coupled proton transmembrane transport, against electrochemical gradient	2	63	0.508541	0.872282
	GO:0015991	ATP hydrolysis coupled proton transport	2	63	0.508541	0.872282
	GO:0030029	actin filament-based process	2	63	0.508541	0.872282
	GO:0030036	actin cytoskeleton organization	2	63	0.508541	0.872282
	GO:0090662	ATP hydrolysis coupled transmembrane transport	2	63	0.508541	0.872282
	GO:0044712	single-organism catabolic process	21	771	0.509008	0.872282
	GO:0009416	response to light stimulus	5	175	0.509372	0.872282
	GO:0051239	regulation of multicellular organismal process	4	138	0.511138	0.874067
	GO:0065009	regulation of molecular function	15	549	0.513042	0.874722
	GO:0009308	amine metabolic process	3	101	0.513515	0.874722
	GO:0009890	negative regulation of biosynthetic process	5	176	0.514414	0.874722
	GO:0031327	negative regulation of cellular biosynthetic process	5	176	0.514414	0.874722
	GO:0045859	regulation of protein kinase activity	4	139	0.516811	0.877563
	GO:0010467	gene expression	132	4908	0.519478	0.879225
	GO:0006672	ceramide metabolic process	1	27	0.521426	0.879225
	GO:0016180	snRNA processing	1	27	0.521426	0.879225
	GO:0030042	actin filament depolymerization	1	27	0.521426	0.879225
	GO:0034427	nuclear-transcribed mRNA catabolic process, exonucleolytic, 3'-5'	1	27	0.521426	0.879225
	GO:0000186	activation of MAPKK activity	2	65	0.525288	0.883272
	GO:0009072	aromatic amino acid family metabolic process	2	65	0.525288	0.883272
	GO:0032984	macromolecular complex disassembly	2	66	0.533516	0.893465
	GO:0090501	RNA phosphodiester bond hydrolysis	4	142	0.533644	0.893465
	GO:0006814	sodium ion transport	1	28	0.534321	0.893465
	GO:0071478	cellular response to radiation	1	28	0.534321	0.893465
	GO:0001932	regulation of protein phosphorylation	4	143	0.53919	0.893465
	GO:0043549	regulation of kinase activity	4	143	0.53919	0.893465
	GO:0045934	negative regulation of nucleobase-containing compound metabolic process	4	143	0.53919	0.893465
	GO:0048523	negative regulation of cellular process	8	295	0.54108	0.893465
	GO:0016571	histone methylation	2	67	0.541646	0.893465
	GO:0043410	positive regulation of MAPK cascade	2	67	0.541646	0.893465
	GO:1902533	positive regulation of intracellular signal transduction	2	67	0.541646	0.893465
	GO:0005975	carbohydrate metabolic process	45	1684	0.542734	0.893465
	GO:0031329	regulation of cellular catabolic process	3	106	0.546149	0.893465
	GO:0042445	hormone metabolic process	3	106	0.546149	0.893465
	GO:0000387	spliceosomal snRNP assembly	1	29	0.546869	0.893465
	GO:0006665	sphingolipid metabolic process	1	29	0.546869	0.893465
	GO:0016075	rRNA catabolic process	1	29	0.546869	0.893465
	GO:0034661	ncRNA catabolic process	1	29	0.546869	0.893465
	GO:0048569	post-embryonic organ development	1	29	0.546869	0.893465
	GO:0051261	protein depolymerization	1	29	0.546869	0.893465
	GO:0071025	RNA surveillance	1	29	0.546869	0.893465
	GO:0000288	nuclear-transcribed mRNA catabolic process, deadenylation-dependent decay	2	68	0.549677	0.896841
	GO:0000291	nuclear-transcribed mRNA catabolic process, exonucleolytic	1	30	0.559079	0.906067
	GO:0006563	L-serine metabolic process	1	30	0.559079	0.906067
	GO:0009642	response to light intensity	1	30	0.559079	0.906067
	GO:0009767	photosynthetic electron transport chain	1	30	0.559079	0.906067
	GO:0031669	cellular response to nutrient levels	1	30	0.559079	0.906067
	GO:0032501	multicellular organismal process	22	830	0.560209	0.906684
	GO:0008643	carbohydrate transport	8	301	0.563996	0.909475
	GO:0055067	monovalent inorganic cation homeostasis	3	109	0.565105	0.909475
	GO:0031347	regulation of defense response	2	70	0.56544	0.909475
	GO:0071705	nitrogen compound transport	12	455	0.569366	0.909475
	GO:0006882	cellular zinc ion homeostasis	1	31	0.570961	0.909475
	GO:0010043	response to zinc ion	1	31	0.570961	0.909475
	GO:0032119	sequestering of zinc ion	1	31	0.570961	0.909475
	GO:0034250	positive regulation of cellular amide metabolic process	1	31	0.570961	0.909475
	GO:0045727	positive regulation of translation	1	31	0.570961	0.909475
	GO:0055069	zinc ion homeostasis	1	31	0.570961	0.909475
	GO:0061088	regulation of sequestering of zinc ion	1	31	0.570961	0.909475
	GO:2000021	regulation of ion homeostasis	1	31	0.570961	0.909475
	GO:0042325	regulation of phosphorylation	4	149	0.57174	0.909518
	GO:1990542	mitochondrial transmembrane transport	2	71	0.573172	0.910597
	GO:0043405	regulation of MAP kinase activity	2	72	0.580803	0.918214
	GO:0043408	regulation of MAPK cascade	2	72	0.580803	0.918214
	GO:0009314	response to radiation	5	190	0.582509	0.918214
	GO:0035194	posttranscriptional gene silencing by RNA	1	32	0.582523	0.918214
	GO:0035434	copper ion transmembrane transport	1	32	0.582523	0.918214
	GO:0071214	cellular response to abiotic stimulus	1	32	0.582523	0.918214
	GO:2000241	regulation of reproductive process	2	73	0.588333	0.926165
	GO:0006826	iron ion transport	1	33	0.593774	0.932302
	GO:0031167	rRNA methylation	1	33	0.593774	0.932302
	GO:0043094	cellular metabolic compound salvage	2	74	0.595762	0.934211
	GO:0006839	mitochondrial transport	3	115	0.60153	0.942033
	GO:0019318	hexose metabolic process	2	75	0.603091	0.943256
	GO:0016441	posttranscriptional gene silencing	1	34	0.604722	0.944586
	GO:0046700	heterocycle catabolic process	5	195	0.605555	0.944666
	GO:0009664	plant-type cell wall organization	4	156	0.608034	0.947208
	GO:0009967	positive regulation of signal transduction	2	76	0.610319	0.947208
	GO:0010647	positive regulation of cell communication	2	76	0.610319	0.947208
	GO:0023056	positive regulation of signaling	2	76	0.610319	0.947208
	GO:0044270	cellular nitrogen compound catabolic process	5	197	0.614567	0.948529
	GO:0006825	copper ion transport	1	35	0.615376	0.948529
	GO:0016073	snRNA metabolic process	1	35	0.615376	0.948529
	GO:0008652	cellular amino acid biosynthetic process	6	237	0.616862	0.948529
	GO:0006520	cellular amino acid metabolic process	12	471	0.617419	0.948529
	GO:0016573	histone acetylation	2	77	0.617446	0.948529
	GO:0018393	internal peptidyl-lysine acetylation	2	77	0.617446	0.948529
	GO:0018394	peptidyl-lysine acetylation	2	77	0.617446	0.948529
	GO:0000724	double-strand break repair via homologous recombination	1	36	0.625743	0.953567
	GO:0000725	recombinational repair	1	36	0.625743	0.953567
	GO:0009309	amine biosynthetic process	1	36	0.625743	0.953567
	GO:0010639	negative regulation of organelle organization	1	36	0.625743	0.953567
	GO:0042401	cellular biogenic amine biosynthetic process	1	36	0.625743	0.953567
	GO:0051129	negative regulation of cellular component organization	1	36	0.625743	0.953567
	GO:0009057	macromolecule catabolic process	29	1127	0.626247	0.953567
	GO:0006475	internal protein amino acid acetylation	2	79	0.631398	0.960202
	GO:0006406	mRNA export from nucleus	1	37	0.635832	0.962191
	GO:0032844	regulation of homeostatic process	1	37	0.635832	0.962191
	GO:0071427	mRNA-containing ribonucleoprotein complex export from nucleus	1	37	0.635832	0.962191
	GO:0009894	regulation of catabolic process	3	121	0.63589	0.962191
	GO:0032270	positive regulation of cellular protein metabolic process	6	243	0.640899	0.968383
	GO:0051338	regulation of transferase activity	4	163	0.642385	0.968383
	GO:0065004	protein-DNA complex assembly	4	163	0.642385	0.968383
	GO:0051247	positive regulation of protein metabolic process	6	244	0.644817	0.968629
	GO:0006479	protein methylation	2	81	0.644951	0.968629
	GO:0008213	protein alkylation	2	81	0.644951	0.968629
	GO:0006357	regulation of transcription from RNA polymerase II promoter	10	404	0.65022	0.969991
	GO:0045862	positive regulation of proteolysis	2	82	0.651578	0.969991
	GO:0051235	maintenance of location	2	82	0.651578	0.969991
	GO:1901800	positive regulation of proteasomal protein catabolic process	2	82	0.651578	0.969991
	GO:1903052	positive regulation of proteolysis involved in cellular protein catabolic process	2	82	0.651578	0.969991
	GO:1903364	positive regulation of cellular protein catabolic process	2	82	0.651578	0.969991
	GO:0009127	purine nucleoside monophosphate biosynthetic process	3	124	0.652277	0.969991
	GO:0009168	purine ribonucleoside monophosphate biosynthetic process	3	124	0.652277	0.969991
	GO:0000466	maturation of 5.8S rRNA from tricistronic rRNA transcript (SSU-rRNA, 5.8S rRNA, LSU-rRNA)	1	39	0.655201	0.970758
	GO:0009070	serine family amino acid biosynthetic process	1	39	0.655201	0.970758
	GO:0031047	gene silencing by RNA	1	39	0.655201	0.970758
	GO:0042546	cell wall biogenesis	4	166	0.656488	0.971474
	GO:0032147	activation of protein kinase activity	2	83	0.658107	0.971491
	GO:0045732	positive regulation of protein catabolic process	2	83	0.658107	0.971491
	GO:0018205	peptidyl-lysine modification	4	167	0.661105	0.97354
	GO:0071824	protein-DNA complex subunit organization	4	167	0.661105	0.97354
	GO:0031125	rRNA 3'-end processing	1	40	0.664497	0.977344
	GO:0006401	RNA catabolic process	3	127	0.66813	0.981099
	GO:0031331	positive regulation of cellular catabolic process	2	85	0.67087	0.981099
	GO:0045333	cellular respiration	2	85	0.67087	0.981099
	GO:0048518	positive regulation of biological process	16	648	0.673259	0.981099
	GO:0007030	Golgi organization	1	41	0.673542	0.981099
	GO:0031668	cellular response to extracellular stimulus	1	41	0.673542	0.981099
	GO:0045489	pectin biosynthetic process	1	41	0.673542	0.981099
	GO:0071496	cellular response to external stimulus	1	41	0.673542	0.981099
	GO:0009896	positive regulation of catabolic process	2	86	0.677105	0.985102
	GO:0009893	positive regulation of metabolic process	14	573	0.681689	0.988541
	GO:0006900	membrane budding	1	42	0.682344	0.988541
	GO:0051028	mRNA transport	1	42	0.682344	0.988541
	GO:0031401	positive regulation of protein modification process	3	130	0.68345	0.988541
	GO:0050793	regulation of developmental process	4	172	0.683557	0.988541
	GO:0006796	phosphate-containing compound metabolic process	80	3107	0.685775	0.990563
	GO:0000469	cleavage involved in rRNA processing	1	43	0.690909	0.990877
	GO:0009225	nucleotide-sugar metabolic process	1	43	0.690909	0.990877
	GO:0010638	positive regulation of organelle organization	1	43	0.690909	0.990877
	GO:0045787	positive regulation of cell cycle	1	43	0.690909	0.990877
	GO:0051651	maintenance of location in cell	1	43	0.690909	0.990877
	GO:0072503	cellular divalent inorganic cation homeostasis	1	43	0.690909	0.990877
	GO:0010558	negative regulation of macromolecule biosynthetic process	4	174	0.69224	0.99161
	GO:1901607	alpha-amino acid biosynthetic process	5	217	0.697738	0.997195
	GO:0051172	negative regulation of nitrogen compound metabolic process	4	176	0.700753	0.997195
	GO:0048580	regulation of post-embryonic development	2	90	0.701089	0.997195
	GO:0061136	regulation of proteasomal protein catabolic process	2	90	0.701089	0.997195
	GO:1903050	regulation of proteolysis involved in cellular protein catabolic process	2	90	0.701089	0.997195
	GO:1903362	regulation of cellular protein catabolic process	2	90	0.701089	0.997195
	GO:0048583	regulation of response to stimulus	7	301	0.703867	0.999047
	GO:0007031	peroxisome organization	1	45	0.707354	0.999047
	GO:0071897	DNA biosynthetic process	1	45	0.707354	0.999047
	GO:0072507	divalent inorganic cation homeostasis	1	45	0.707354	0.999047
	GO:0043161	proteasome-mediated ubiquitin-dependent protein catabolic process	10	424	0.708002	0.999047
	GO:0006793	phosphorus metabolic process	80	3127	0.708214	0.999047
	GO:0010498	proteasomal protein catabolic process	10	425	0.710726	0.999047
	GO:0043170	macromolecule metabolic process	261	9921	0.711547	0.999047
	GO:0000165	MAPK cascade	3	136	0.712494	0.999047
	GO:0009723	response to ethylene	1	46	0.715246	0.999047
	GO:0006470	protein dephosphorylation	3	137	0.71713	0.999047
	GO:0006626	protein targeting to mitochondrion	2	93	0.718091	0.999047
	GO:0022411	cellular component disassembly	2	93	0.718091	0.999047
	GO:0030162	regulation of proteolysis	2	93	0.718091	0.999047
	GO:0042430	indole-containing compound metabolic process	2	93	0.718091	0.999047
	GO:0048584	positive regulation of response to stimulus	2	93	0.718091	0.999047
	GO:0070585	protein localization to mitochondrion	2	93	0.718091	0.999047
	GO:0072655	establishment of protein localization to mitochondrion	2	93	0.718091	0.999047
	GO:0080134	regulation of response to stress	2	93	0.718091	0.999047
	GO:0032268	regulation of cellular protein metabolic process	11	469	0.720428	1
	GO:0006164	purine nucleotide biosynthetic process	3	138	0.721707	1
	GO:0009152	purine ribonucleotide biosynthetic process	3	138	0.721707	1
	GO:0031667	response to nutrient levels	1	47	0.722925	1
	GO:0030244	cellulose biosynthetic process	2	95	0.728968	1
	GO:0044743	intracellular protein transmembrane import	2	95	0.728968	1
	GO:0015931	nucleobase-containing compound transport	3	140	0.730689	1
	GO:0016567	protein ubiquitination	12	516	0.736691	1
	GO:0043414	macromolecule methylation	3	142	0.739442	1
	GO:0032535	regulation of cellular component size	3	143	0.743733	1
	GO:0090066	regulation of anatomical structure size	3	143	0.743733	1
	GO:0016570	histone modification	4	187	0.744533	1
	GO:0031122	cytoplasmic microtubule organization	1	50	0.744745	1
	GO:0090503	RNA phosphodiester bond hydrolysis, exonucleolytic	1	50	0.744745	1
	GO:0006325	chromatin organization	9	398	0.747277	1
	GO:0040029	regulation of gene expression, epigenetic	2	99	0.749657	1
	GO:0065002	intracellular protein transmembrane transport	2	99	0.749657	1
	GO:0043628	ncRNA 3'-end processing	1	51	0.751631	1
	GO:0071407	cellular response to organic cyclic compound	1	51	0.751631	1
	GO:1903830	magnesium ion transmembrane transport	1	51	0.751631	1
	GO:0009156	ribonucleoside monophosphate biosynthetic process	3	146	0.756269	1
	GO:0051726	regulation of cell cycle	3	146	0.756269	1
	GO:0051246	regulation of protein metabolic process	11	484	0.756941	1
	GO:1902531	regulation of intracellular signal transduction	2	102	0.76427	1
	GO:0000154	rRNA modification	1	53	0.76485	1
	GO:0015693	magnesium ion transport	1	53	0.76485	1
	GO:0019439	aromatic compound catabolic process	6	280	0.767902	1
	GO:0032446	protein modification by small protein conjugation	13	571	0.768659	1
	GO:0016458	gene silencing	2	103	0.768974	1
	GO:0008154	actin polymerization or depolymerization	1	54	0.771194	1
	GO:0009124	nucleoside monophosphate biosynthetic process	3	151	0.77606	1
	GO:0007166	cell surface receptor signaling pathway	4	196	0.776589	1
	GO:1902600	hydrogen ion transmembrane transport	5	240	0.777029	1
	GO:0042176	regulation of protein catabolic process	2	105	0.778137	1
	GO:1901136	carbohydrate derivative catabolic process	2	105	0.778137	1
	GO:0006818	hydrogen transport	5	241	0.78008	1
	GO:0015992	proton transport	5	241	0.78008	1
	GO:0044249	cellular biosynthetic process	149	5823	0.782705	1
	GO:0016569	covalent chromatin modification	4	198	0.783265	1
	GO:0009651	response to salt stress	1	56	0.783374	1
	GO:0044260	cellular macromolecule metabolic process	238	9166	0.786328	1
	GO:0071669	plant-type cell wall organization or biogenesis	4	199	0.786543	1
	GO:0000956	nuclear-transcribed mRNA catabolic process	2	107	0.786981	1
	GO:0033674	positive regulation of kinase activity	2	107	0.786981	1
	GO:0045860	positive regulation of protein kinase activity	2	107	0.786981	1
	GO:0006464	cellular protein modification process	86	3435	0.787186	1
	GO:0036211	protein modification process	86	3435	0.787186	1
	GO:0009808	lignin metabolic process	2	108	0.791285	1
	GO:0006366	transcription from RNA polymerase II promoter	11	500	0.792153	1
	GO:0016568	chromatin modification	5	246	0.794858	1
	GO:0006338	chromatin remodeling	1	58	0.794906	1
	GO:0009069	serine family amino acid metabolic process	1	58	0.794906	1
	GO:0033044	regulation of chromosome organization	1	58	0.794906	1
	GO:1901361	organic cyclic compound catabolic process	6	291	0.798436	1
	GO:0016042	lipid catabolic process	2	110	0.799665	1
	GO:0009260	ribonucleotide biosynthetic process	3	158	0.801532	1
	GO:0046390	ribose phosphate biosynthetic process	3	158	0.801532	1
	GO:0001934	positive regulation of protein phosphorylation	2	111	0.803742	1
	GO:0010562	positive regulation of phosphorus metabolic process	2	111	0.803742	1
	GO:0042327	positive regulation of phosphorylation	2	111	0.803742	1
	GO:0045937	positive regulation of phosphate metabolic process	2	111	0.803742	1
	GO:0018105	peptidyl-serine phosphorylation	3	159	0.804965	1
	GO:0048316	seed development	2	112	0.807745	1
	GO:1901617	organic hydroxy compound biosynthetic process	2	112	0.807745	1
	GO:0000460	maturation of 5.8S rRNA	1	61	0.811066	1
	GO:0006576	cellular biogenic amine metabolic process	1	61	0.811066	1
	GO:0009991	response to extracellular stimulus	1	61	0.811066	1
	GO:0044106	cellular amine metabolic process	1	61	0.811066	1
	GO:0006402	mRNA catabolic process	2	113	0.811675	1
	GO:0018209	peptidyl-serine modification	3	161	0.811682	1
	GO:0033554	cellular response to stress	12	553	0.814411	1
	GO:0045017	glycerolipid biosynthetic process	2	114	0.815533	1
	GO:0001510	RNA methylation	1	62	0.816165	1
	GO:0006342	chromatin silencing	1	62	0.816165	1
	GO:0045814	negative regulation of gene expression, epigenetic	1	62	0.816165	1
	GO:0010154	fruit development	2	115	0.819321	1
	GO:0051347	positive regulation of transferase activity	2	115	0.819321	1
	GO:0006081	cellular aldehyde metabolic process	1	63	0.821127	1
	GO:0043632	modification-dependent macromolecule catabolic process	12	557	0.821687	1
	GO:0070647	protein modification by small protein conjugation or removal	13	600	0.823791	1
	GO:0006897	endocytosis	1	64	0.825955	1
	GO:0043412	macromolecule modification	89	3598	0.827063	1
	GO:0006091	generation of precursor metabolites and energy	6	303	0.828114	1
	GO:0023014	signal transduction by protein phosphorylation	5	259	0.829642	1
	GO:0006302	double-strand break repair	1	65	0.830653	1
	GO:0016129	phytosteroid biosynthetic process	1	65	0.830653	1
	GO:0016132	brassinosteroid biosynthetic process	1	65	0.830653	1
	GO:0007010	cytoskeleton organization	3	167	0.830669	1
	GO:0051336	regulation of hydrolase activity	3	167	0.830669	1
	GO:0090305	nucleic acid phosphodiester bond hydrolysis	4	214	0.831099	1
	GO:0072522	purine-containing compound biosynthetic process	3	168	0.833669	1
	GO:0018298	protein-chromophore linkage	1	66	0.835224	1
	GO:0009765	photosynthesis, light harvesting	1	68	0.844	1
	GO:0016128	phytosteroid metabolic process	1	68	0.844	1
	GO:0016131	brassinosteroid metabolic process	1	68	0.844	1
	GO:0006473	protein acetylation	2	123	0.847194	1
	GO:0044802	single-organism membrane organization	6	312	0.848005	1
	GO:0006446	regulation of translational initiation	1	69	0.848212	1
	GO:0006914	autophagy	1	69	0.848212	1
	GO:0006511	ubiquitin-dependent protein catabolic process	11	531	0.849596	1
	GO:0006887	exocytosis	3	174	0.850723	1
	GO:0046467	membrane lipid biosynthetic process	1	70	0.85231	1
	GO:0048366	leaf development	1	70	0.85231	1
	GO:0043543	protein acylation	2	125	0.853524	1
	GO:0010564	regulation of cell cycle process	1	71	0.856298	1
	GO:0032392	DNA geometric change	1	71	0.856298	1
	GO:0032508	DNA duplex unwinding	1	71	0.856298	1
	GO:0009451	RNA modification	3	177	0.858666	1
	GO:0006405	RNA export from nucleus	1	72	0.860178	1
	GO:0019941	modification-dependent protein catabolic process	11	539	0.862216	1
	GO:0010256	endomembrane system organization	1	73	0.863954	1
	GO:0042343	indole glucosinolate metabolic process	1	73	0.863954	1
	GO:0051704	multi-organism process	8	410	0.86495	1
	GO:0006970	response to osmotic stress	1	74	0.867628	1
	GO:0071166	ribonucleoprotein complex localization	1	74	0.867628	1
	GO:0071426	ribonucleoprotein complex export from nucleus	1	74	0.867628	1
	GO:0006163	purine nucleotide metabolic process	5	277	0.869734	1
	GO:0009793	embryo development ending in seed dormancy	1	75	0.871202	1
	GO:1901575	organic substance catabolic process	35	1538	0.871904	1
	GO:0016311	dephosphorylation	4	232	0.874076	1
	GO:0050657	nucleic acid transport	1	77	0.878066	1
	GO:0050658	RNA transport	1	77	0.878066	1
	GO:0051236	establishment of RNA localization	1	77	0.878066	1
	GO:0006906	vesicle fusion	2	134	0.879148	1
	GO:0090174	organelle membrane fusion	2	134	0.879148	1
	GO:0016050	vesicle organization	3	187	0.882526	1
	GO:0009698	phenylpropanoid metabolic process	2	136	0.884251	1
	GO:0006367	transcription initiation from RNA polymerase II promoter	1	79	0.884564	1
	GO:0009790	embryo development	1	79	0.884564	1
	GO:0016143	S-glycoside metabolic process	1	79	0.884564	1
	GO:0019757	glycosinolate metabolic process	1	79	0.884564	1
	GO:0019760	glucosinolate metabolic process	1	79	0.884564	1
	GO:0006403	RNA localization	1	80	0.887682	1
	GO:0046271	phenylpropanoid catabolic process	1	80	0.887682	1
	GO:0046274	lignin catabolic process	1	80	0.887682	1
	GO:0032940	secretion by cell	3	190	0.88895	1
	GO:0044801	single-organism membrane fusion	2	138	0.889153	1
	GO:0009809	lignin biosynthetic process	1	81	0.890716	1
	GO:1901605	alpha-amino acid metabolic process	5	289	0.891791	1
	GO:0046903	secretion	3	192	0.893057	1
	GO:0048285	organelle fission	2	141	0.896147	1
	GO:0022402	cell cycle process	3	194	0.897027	1
	GO:0016485	protein processing	2	142	0.898386	1
	GO:0006643	membrane lipid metabolic process	1	84	0.899336	1
	GO:0034641	cellular nitrogen compound metabolic process	157	6334	0.904351	1
	GO:0006400	tRNA modification	1	86	0.904703	1
	GO:0022900	electron transport chain	1	86	0.904703	1
	GO:0046165	alcohol biosynthetic process	1	90	0.914594	1
	GO:0051130	positive regulation of cellular component organization	1	90	0.914594	1
	GO:0061024	membrane organization	6	352	0.914909	1
	GO:0016125	sterol metabolic process	1	91	0.916902	1
	GO:0048284	organelle fusion	2	152	0.918426	1
	GO:0006754	ATP biosynthetic process	1	92	0.919148	1
	GO:0006694	steroid biosynthetic process	1	93	0.921333	1
	GO:1901576	organic substance biosynthetic process	156	6345	0.923522	1
	GO:0009165	nucleotide biosynthetic process	3	212	0.927201	1
	GO:1901293	nucleoside phosphate biosynthetic process	3	212	0.927201	1
	GO:0045892	negative regulation of transcription, DNA-templated	1	96	0.927542	1
	GO:0030163	protein catabolic process	14	730	0.929909	1
	GO:0010629	negative regulation of gene expression	2	159	0.930177	1
	GO:0051604	protein maturation	2	159	0.930177	1
	GO:0006807	nitrogen compound metabolic process	164	6672	0.931118	1
	GO:0072330	monocarboxylic acid biosynthetic process	3	215	0.931361	1
	GO:0042446	hormone biosynthetic process	1	98	0.931407	1
	GO:0044702	single organism reproductive process	8	462	0.93258	1
	GO:0006352	DNA-templated transcription, initiation	1	99	0.933262	1
	GO:0009145	purine nucleoside triphosphate biosynthetic process	1	100	0.935066	1
	GO:0009206	purine ribonucleoside triphosphate biosynthetic process	1	100	0.935066	1
	GO:0031146	SCF-dependent proteasomal ubiquitin-dependent protein catabolic process	1	100	0.935066	1
	GO:0016053	organic acid biosynthetic process	8	465	0.935373	1
	GO:0046394	carboxylic acid biosynthetic process	8	465	0.935373	1
	GO:0009144	purine nucleoside triphosphate metabolic process	3	220	0.937811	1
	GO:0051276	chromosome organization	11	606	0.937834	1
	GO:0042255	ribosome assembly	2	165	0.938958	1
	GO:0061025	membrane fusion	2	165	0.938958	1
	GO:0006885	regulation of pH	1	103	0.940193	1
	GO:0000226	microtubule cytoskeleton organization	1	104	0.94181	1
	GO:0006261	DNA-dependent DNA replication	1	104	0.94181	1
	GO:0006310	DNA recombination	1	104	0.94181	1
	GO:0009058	biosynthetic process	167	6824	0.942581	1
	GO:0009201	ribonucleoside triphosphate biosynthetic process	1	106	0.944915	1
	GO:0010608	posttranscriptional regulation of gene expression	2	170	0.945465	1
	GO:0042455	ribonucleoside biosynthetic process	2	170	0.945465	1
	GO:0051168	nuclear export	1	107	0.946405	1
	GO:0072521	purine-containing compound metabolic process	5	332	0.946446	1
	GO:0008033	tRNA processing	1	108	0.947855	1
	GO:0009142	nucleoside triphosphate biosynthetic process	1	108	0.947855	1
	GO:0009699	phenylpropanoid biosynthetic process	1	109	0.949265	1
	GO:0009163	nucleoside biosynthetic process	2	174	0.950191	1
	GO:0046486	glycerolipid metabolic process	2	174	0.950191	1
	GO:1901659	glycosyl compound biosynthetic process	2	174	0.950191	1
	GO:0006260	DNA replication	2	176	0.952404	1
	GO:0009126	purine nucleoside monophosphate metabolic process	3	235	0.953951	1
	GO:0009167	purine ribonucleoside monophosphate metabolic process	3	235	0.953951	1
	GO:1901565	organonitrogen compound catabolic process	2	179	0.955549	1
	GO:0032879	regulation of localization	1	114	0.955767	1
	GO:0009141	nucleoside triphosphate metabolic process	3	237	0.955781	1
	GO:0007264	small GTPase mediated signal transduction	3	242	0.960061	1
	GO:0034660	ncRNA metabolic process	10	595	0.96102	1
	GO:0019684	photosynthesis, light reaction	1	119	0.961437	1
	GO:0044265	cellular macromolecule catabolic process	15	830	0.963416	1
	GO:0008202	steroid metabolic process	1	121	0.963496	1
	GO:0022414	reproductive process	8	505	0.964007	1
	GO:0044257	cellular protein catabolic process	12	695	0.964384	1
	GO:0044282	small molecule catabolic process	1	122	0.964484	1
	GO:0071702	organic substance transport	33	1615	0.964612	1
	GO:0000003	reproduction	8	508	0.965605	1
	GO:0006508	proteolysis	23	1190	0.965731	1
	GO:0009161	ribonucleoside monophosphate metabolic process	3	257	0.970685	1
	GO:0044283	small molecule biosynthetic process	10	621	0.973014	1
	GO:0071704	organic substance metabolic process	326	12901	0.973164	1
	GO:0009123	nucleoside monophosphate metabolic process	3	262	0.973589	1
	GO:2000113	negative regulation of cellular macromolecule biosynthetic process	1	134	0.974452	1
	GO:0051603	proteolysis involved in cellular protein catabolic process	11	677	0.975996	1
	GO:0009117	nucleotide metabolic process	5	378	0.976168	1
	GO:0007049	cell cycle	3	267	0.976218	1
	GO:0009150	purine ribonucleotide metabolic process	3	268	0.976713	1
	GO:0006753	nucleoside phosphate metabolic process	5	380	0.977019	1
	GO:0042451	purine nucleoside biosynthetic process	1	138	0.977109	1
	GO:0046129	purine ribonucleoside biosynthetic process	1	138	0.977109	1
	GO:0022618	ribonucleoprotein complex assembly	4	326	0.977199	1
	GO:0006413	translational initiation	1	141	0.97892	1
	GO:0017038	protein import	2	212	0.979307	1
	GO:1901615	organic hydroxy compound metabolic process	2	212	0.979307	1
	GO:0071826	ribonucleoprotein complex subunit organization	4	331	0.979318	1
	GO:0044711	single-organism biosynthetic process	38	1889	0.980062	1
	GO:0006417	regulation of translation	1	144	0.980587	1
	GO:1902589	single-organism organelle organization	13	790	0.981344	1
	GO:0008152	metabolic process	380	14914	0.982118	1
	GO:0034248	regulation of cellular amide metabolic process	1	148	0.982608	1
	GO:0006457	protein folding	4	340	0.982672	1
	GO:0007005	mitochondrion organization	2	225	0.984774	1
	GO:0009259	ribonucleotide metabolic process	3	288	0.98478	1
	GO:0033043	regulation of organelle organization	1	155	0.985652	1
	GO:0044238	primary metabolic process	303	12170	0.98575	1
	GO:0044710	single-organism metabolic process	127	5528	0.985864	1
	GO:0055086	nucleobase-containing small molecule metabolic process	6	463	0.98652	1
	GO:0043085	positive regulation of catalytic activity	2	232	0.987107	1
	GO:0044093	positive regulation of molecular function	2	232	0.987107	1
	GO:1901657	glycosyl compound metabolic process	5	414	0.987781	1
	GO:0018193	peptidyl-amino acid modification	7	524	0.988303	1
	GO:0070925	organelle assembly	2	237	0.988556	1
	GO:0071822	protein complex subunit organization	8	578	0.988703	1
	GO:0019693	ribose phosphate metabolic process	3	302	0.988753	1
	GO:0006364	rRNA processing	4	368	0.990115	1
	GO:0016072	rRNA metabolic process	4	368	0.990115	1
	GO:0033365	protein localization to organelle	4	371	0.9907	1
	GO:0015979	photosynthesis	2	250	0.991622	1
	GO:0006633	fatty acid biosynthetic process	1	178	0.992378	1
	GO:0006913	nucleocytoplasmic transport	1	178	0.992378	1
	GO:0051169	nuclear transport	1	178	0.992378	1
	GO:0006397	mRNA processing	3	324	0.993058	1
	GO:0006259	DNA metabolic process	5	448	0.993651	1
	GO:0006066	alcohol metabolic process	1	188	0.994212	1
	GO:0048193	Golgi vesicle transport	1	189	0.994369	1
	GO:0044237	cellular metabolic process	299	12182	0.994881	1
	GO:0006281	DNA repair	2	274	0.995316	1
	GO:0008037	cell recognition	1	199	0.995725	1
	GO:0009875	pollen-pistil interaction	1	199	0.995725	1
	GO:0048544	recognition of pollen	1	199	0.995725	1
	GO:0034470	ncRNA processing	5	473	0.996128	1
	GO:0046034	ATP metabolic process	1	203	0.996171	1
	GO:0009813	flavonoid biosynthetic process	4	415	0.99627	1
	GO:0006974	cellular response to DNA damage stimulus	2	285	0.99642	1
	GO:1901137	carbohydrate derivative biosynthetic process	5	477	0.996426	1
	GO:0009812	flavonoid metabolic process	4	419	0.996573	1
	GO:0008610	lipid biosynthetic process	5	480	0.996635	1
	GO:0044723	single-organism carbohydrate metabolic process	15	1007	0.996659	1
	GO:0005996	monosaccharide metabolic process	5	483	0.996832	1
	GO:0009205	purine ribonucleoside triphosphate metabolic process	1	211	0.996928	1
	GO:0016071	mRNA metabolic process	4	428	0.997169	1
	GO:0006631	fatty acid metabolic process	1	214	0.997172	1
	GO:0009199	ribonucleoside triphosphate metabolic process	1	217	0.997397	1
	GO:0090407	organophosphate biosynthetic process	3	369	0.997473	1
	GO:0072594	establishment of protein localization to organelle	2	301	0.997585	1
	GO:0009856	pollination	1	221	0.997669	1
	GO:0044706	multi-multicellular organism process	1	221	0.997669	1
	GO:0016043	cellular component organization	57	2920	0.997675	1
	GO:1902580	single-organism cellular localization	3	373	0.997694	1
	GO:0006461	protein complex assembly	4	447	0.998117	1
	GO:0070271	protein complex biogenesis	4	447	0.998117	1
	GO:0009119	ribonucleoside metabolic process	2	312	0.99816	1
	GO:0006605	protein targeting	2	318	0.998414	1
	GO:0007017	microtubule-based process	2	319	0.998453	1
	GO:0042254	ribosome biogenesis	7	636	0.998475	1
	GO:0006996	organelle organization	27	1644	0.998653	1
	GO:0032259	methylation	3	399	0.998732	1
	GO:0006063	uronic acid metabolic process	3	400	0.998761	1
	GO:0019585	glucuronate metabolic process	3	400	0.998761	1
	GO:0052695	cellular glucuronidation	3	400	0.998761	1
	GO:0052696	flavonoid glucuronidation	3	400	0.998761	1
	GO:0051128	regulation of cellular component organization	1	247	0.998862	1
	GO:0009116	nucleoside metabolic process	2	332	0.998881	1
	GO:1901135	carbohydrate derivative metabolic process	10	824	0.998984	1
	GO:0000398	mRNA splicing, via spliceosome	1	254	0.999062	1
	GO:0044703	multi-organism reproductive process	1	255	0.999088	1
	GO:0006629	lipid metabolic process	10	833	0.999133	1
	GO:0000377	RNA splicing, via transesterification reactions with bulged adenosine as nucleophile	1	257	0.999137	1
	GO:0043933	macromolecular complex subunit organization	17	1200	0.999192	1
	GO:0000375	RNA splicing, via transesterification reactions	1	263	0.999269	1
	GO:0022613	ribonucleoprotein complex biogenesis	9	794	0.999351	1
	GO:0065003	macromolecular complex assembly	9	798	0.999397	1
	GO:0046128	purine ribonucleoside metabolic process	1	274	0.999461	1
	GO:0034622	cellular macromolecular complex assembly	8	754	0.999524	1
	GO:0042278	purine nucleoside metabolic process	1	283	0.999579	1
	GO:0019752	carboxylic acid metabolic process	19	1348	0.999615	1
	GO:0008380	RNA splicing	1	288	0.999634	1
	GO:0006518	peptide metabolic process	25	1645	0.999635	1
	GO:0043603	cellular amide metabolic process	26	1720	0.999752	1
	GO:0044255	cellular lipid metabolic process	4	542	0.999771	1
	GO:0043436	oxoacid metabolic process	20	1434	0.99978	1
	GO:0006082	organic acid metabolic process	20	1438	0.999793	1
	GO:0006396	RNA processing	9	863	0.999824	1
	GO:0044281	small molecule metabolic process	34	2133	0.999846	1
	GO:0019637	organophosphate metabolic process	5	629	0.999855	1
	GO:0016482	cytoplasmic transport	3	493	0.999863	1
	GO:0071840	cellular component organization or biogenesis	62	3442	0.999917	1
	GO:1902582	single-organism intracellular transport	5	664	0.999933	1
	GO:0016192	vesicle-mediated transport	5	674	0.999947	1
	GO:0033036	macromolecule localization	11	1040	0.999947	1
	GO:0022607	cellular component assembly	9	930	0.999953	1
	GO:0032787	monocarboxylic acid metabolic process	6	755	0.999962	1
	GO:0019538	protein metabolic process	114	5704	0.999963	1
	GO:0044267	cellular protein metabolic process	103	5281	0.999973	1
	GO:0015031	protein transport	6	783	0.999979	1
	GO:0045184	establishment of protein localization	6	806	0.999988	1
	GO:0044085	cellular component biogenesis	18	1540	0.999993	1
	GO:0043604	amide biosynthetic process	16	1466	0.999997	1
	GO:1901564	organonitrogen compound metabolic process	41	2733	0.999997	1
	GO:0006412	translation	15	1416	0.999997	1
	GO:0043043	peptide biosynthetic process	15	1416	0.999997	1
	GO:0034613	cellular protein localization	5	803	0.999997	1
	GO:0051641	cellular localization	12	1254	0.999997	1
	GO:0070727	cellular macromolecule localization	5	809	0.999998	1
	GO:0006886	intracellular protein transport	3	665	0.999998	1
	GO:1901566	organonitrogen compound biosynthetic process	26	2034	0.999998	1
	GO:0008104	protein localization	6	912	0.999999	1
	GO:0051649	establishment of localization in cell	9	1122	0.999999	1
	GO:0046907	intracellular transport	6	924	0.999999	1
	GO:0008150	biological_process	550	20440	1	1

## Sheet: F
KEGG analysis result of saddlebrown moduel of P. alba × P. glandulosa
Pathway	out (447)	All (18182)	Pvalue	Qvalue
Starch and sucrose metabolism	33	533	1.2199e-06	0.000126869
Glutathione metabolism	18	320	0.0010124	0.04475
Plant-pathogen interaction	57	1545	0.00130415	0.04475
Plant hormone signal transduction	44	1130	0.00172115	0.04475
Flavonoid biosynthesis	15	274	0.00334564	0.0695894
Protein processing in endoplasmic reticulum	30	737	0.00494534	0.0799151
Ubiquitin mediated proteolysis	19	403	0.0053789	0.0799151
Ascorbate and aldarate metabolism	9	151	0.012462	0.162006
Pyruvate metabolism	13	300	0.0350852	0.366692
Tyrosine metabolism	9	181	0.0352589	0.366692
Arginine and proline metabolism	9	186	0.0408071	0.385812
Circadian rhythm - plant	10	226	0.0533115	0.462033
Arachidonic acid metabolism	4	60	0.0599157	0.467498
Selenocompound metabolism	4	61	0.0629324	0.467498
Betalain biosynthesis	3	42	0.0838609	0.581436
Other glycan degradation	4	70	0.0935294	0.603633
Isoquinoline alkaloid biosynthesis	5	101	0.103494	0.603633
MAPK signaling pathway - plant	21	635	0.104475	0.603633
RNA polymerase	6	139	0.12834	0.675268
Indole alkaloid biosynthesis	4	79	0.129859	0.675268
Phosphonate and phosphinate metabolism	2	30	0.167686	0.799844
Phosphatidylinositol signaling system	10	288	0.173638	0.799844
Linoleic acid metabolism	3	59	0.176889	0.799844
beta-Alanine metabolism	5	126	0.198878	0.861806
Glycosaminoglycan degradation	2	38	0.239702	0.997162
Carbon fixation in photosynthetic organisms	8	250	0.273998	0.999999
Glycolysis / Gluconeogenesis	12	398	0.275778	0.999999
Phenylalanine metabolism	7	225	0.317506	0.999999
Tryptophan metabolism	5	158	0.348175	0.999999
Aminoacyl-tRNA biosynthesis	6	197	0.356018	0.999999
Fatty acid degradation	4	127	0.380546	0.999999
Glycerophospholipid metabolism	9	325	0.405991	0.999999
Cyanoamino acid metabolism	6	215	0.434929	0.999999
Phenylpropanoid biosynthesis	20	772	0.437385	0.999999
Vitamin B6 metabolism	1	25	0.463515	0.999999
Thiamine metabolism	2	64	0.469089	0.999999
Porphyrin and chlorophyll metabolism	5	183	0.469347	0.999999
Riboflavin metabolism	2	70	0.516409	0.999999
Metabolic pathways	176	7178	0.536538	0.999999
Monobactam biosynthesis	1	32	0.549426	0.999999
Brassinosteroid biosynthesis	2	75	0.553649	0.999999
Folate biosynthesis	3	120	0.568956	0.999999
Fatty acid elongation	4	163	0.571279	0.999999
Taurine and hypotaurine metabolism	1	34	0.571347	0.999999
alpha-Linolenic acid metabolism	4	166	0.585721	0.999999
Stilbenoid, diarylheptanoid and gingerol biosynthesis	4	166	0.585721	0.999999
Butanoate metabolism	2	81	0.5956	0.999999
Pentose and glucuronate interconversions	12	517	0.621668	0.999999
Terpenoid backbone biosynthesis	4	174	0.622816	0.999999
DNA replication	5	219	0.628244	0.999999
Sphingolipid metabolism	2	86	0.628251	0.999999
Biosynthesis of secondary metabolites	104	4332	0.62893	0.999999
Ribosome biogenesis in eukaryotes	6	266	0.641072	0.999999
Lysine biosynthesis	1	42	0.648891	0.999999
Nitrogen metabolism	2	91	0.658819	0.999999
Cysteine and methionine metabolism	7	319	0.671995	0.999999
Alanine, aspartate and glutamate metabolism	3	141	0.67739	0.999999
Pyrimidine metabolism	9	418	0.703254	0.999999
Purine metabolism	10	464	0.708135	0.999999
Proteasome	5	242	0.713202	0.999999
Ether lipid metabolism	2	102	0.718953	0.999999
Glycine, serine and threonine metabolism	4	199	0.724503	0.999999
Homologous recombination	4	200	0.728111	0.999999
Biosynthesis of unsaturated fatty acids	2	104	0.728877	0.999999
Carbon metabolism	18	824	0.730666	0.999999
Lysine degradation	2	105	0.733726	0.999999
Amino sugar and nucleotide sugar metabolism	10	484	0.755404	0.999999
Histidine metabolism	1	60	0.775971	0.999999
ABC transporters	4	215	0.778039	0.999999
Inositol phosphate metabolism	5	265	0.783511	0.999999
Arginine biosynthesis	2	117	0.786361	0.999999
Glyoxylate and dicarboxylate metabolism	5	269	0.794267	0.999999
Nicotinate and nicotinamide metabolism	1	64	0.797272	0.999999
Other types of O-glycan biosynthesis	1	70	0.825494	0.999999
Pentose phosphate pathway	3	184	0.83394	0.999999
Sulfur metabolism	1	72	0.834002	0.999999
Mismatch repair	3	189	0.847055	0.999999
Phenylalanine, tyrosine and tryptophan biosynthesis	2	136	0.85107	0.999999
Citrate cycle (TCA cycle)	3	191	0.852044	0.999999
Glycerolipid metabolism	4	246	0.858091	0.999999
Fructose and mannose metabolism	3	200	0.872778	0.999999
Galactose metabolism	3	201	0.874916	0.999999
Phagosome	4	262	0.888807	0.999999
Endocytosis	10	581	0.909741	0.999999
Steroid biosynthesis	1	97	0.911167	0.999999
Peroxisome	4	284	0.921496	0.999999
Carotenoid biosynthesis	3	230	0.924512	0.999999
Tropane, piperidine and pyridine alkaloid biosynthesis	1	108	0.932551	0.999999
Photosynthesis	2	178	0.935577	0.999999
Diterpenoid biosynthesis	1	111	0.937433	0.999999
Nucleotide excision repair	3	250	0.947435	0.999999
Base excision repair	1	121	0.951298	0.999999
2-Oxocarboxylic acid metabolism	2	199	0.958301	0.999999
Basal transcription factors	1	130	0.961134	0.999999
mRNA surveillance pathway	5	384	0.961426	0.999999
N-Glycan biosynthesis	1	133	0.963951	0.999999
Fatty acid metabolism	2	213	0.968946	0.999999
Cutin, suberine and wax biosynthesis	1	159	0.981227	0.999999
Oxidative phosphorylation	3	310	0.983177	0.999999
Biosynthesis of amino acids	10	719	0.984318	0.999999
RNA degradation	4	380	0.985032	0.999999
RNA transport	6	578	0.995999	0.999999
Spliceosome	4	595	0.999784	0.999999
Ribosome	4	867	0.999999	0.999999

## Sheet: G
GO analysis result in white moduel of P. alba × P. glandulosa
	GO ID	Description	out (730)	All (27107)	pvalue	p.adjust
Cellular Components	GO:0009579	thylakoid	139	415	5.49118e-114	9.7743e-112
	GO:0044436	thylakoid part	127	354	3.01387e-108	2.68235e-106
	GO:0034357	photosynthetic membrane	117	320	1.18786e-100	7.04797e-99
	GO:0009521	photosystem	90	164	2.30126e-97	1.02406e-95
	GO:0009507	chloroplast	172	1159	3.25614e-79	1.15919e-77
	GO:0009536	plastid	174	1228	6.02993e-77	1.78888e-75
	GO:0044434	chloroplast part	119	601	3.88502e-68	9.87906e-67
	GO:0044435	plastid part	120	619	1.24786e-67	2.77648e-66
	GO:0042651	thylakoid membrane	85	264	2.07739e-67	4.10861e-66
	GO:0009522	photosystem I	53	85	1.09058e-61	1.94123e-60
	GO:0009570	chloroplast stroma	77	293	1.29433e-53	2.0521e-52
	GO:0009534	chloroplast thylakoid	71	239	1.49873e-53	2.0521e-52
	GO:0031976	plastid thylakoid	71	239	1.49873e-53	2.0521e-52
	GO:0009532	plastid stroma	78	308	5.5891e-53	7.10614e-52
	GO:0010287	plastoglobule	39	62	7.35336e-46	8.72599e-45
	GO:0009941	chloroplast envelope	64	262	1.70827e-42	1.90045e-41
	GO:0009535	chloroplast thylakoid membrane	57	197	2.13645e-42	2.11271e-41
	GO:0055035	plastid thylakoid membrane	57	197	2.13645e-42	2.11271e-41
	GO:0009526	plastid envelope	64	274	3.33546e-41	3.1248e-40
	GO:0009523	photosystem II	37	78	2.93647e-37	2.61345e-36
	GO:0098796	membrane protein complex	98	807	1.59829e-36	1.35474e-35
	GO:0031984	organelle subcompartment	73	453	2.40824e-35	1.94849e-34
	GO:0009654	photosystem II oxygen evolving complex	24	54	9.57218e-24	7.40804e-23
	GO:0031967	organelle envelope	66	728	7.05439e-18	5.23201e-17
	GO:0031975	envelope	66	730	8.1122e-18	5.77588e-17
	GO:1990204	oxidoreductase complex	28	164	6.26492e-15	4.28906e-14
	GO:0009538	photosystem I reaction center	10	14	1.7148e-13	1.1305e-12
	GO:0019898	extrinsic component of membrane	21	104	5.12106e-13	3.25553e-12
	GO:0031977	thylakoid lumen	13	37	6.92525e-12	4.25067e-11
	GO:0009543	chloroplast thylakoid lumen	7	12	7.03015e-09	4.03667e-08
	GO:0031978	plastid thylakoid lumen	7	12	7.03015e-09	4.03667e-08
	GO:0044425	membrane part	413	12541	9.6709e-09	5.37944e-08
	GO:0044444	cytoplasmic part	225	6187	2.7666e-07	1.49229e-06
	GO:0016021	integral component of membrane	380	11864	3.11519e-06	1.6309e-05
	GO:0043234	protein complex	120	3040	1.09882e-05	5.5883e-05
	GO:0031224	intrinsic component of membrane	380	12019	1.32653e-05	6.55895e-05
	GO:0016020	membrane	443	14629	0.000121041	0.000582305
	GO:0009537	proplastid	2	2	0.000724275	0.00330567
	GO:0009571	proplastid stroma	2	2	0.000724275	0.00330567
	GO:0042644	chloroplast nucleoid	3	9	0.00144707	0.00643948
	GO:0080085	signal recognition particle, chloroplast targeting	2	3	0.00213392	0.00918243
	GO:0042646	plastid nucleoid	4	21	0.00216664	0.00918243
	GO:0005737	cytoplasm	263	8467	0.00287217	0.0118894
	GO:0009295	nucleoid	4	26	0.00486584	0.0196845
	GO:0048500	signal recognition particle	4	29	0.00725414	0.0286942
	GO:0010319	stromule	2	7	0.0139017	0.0537935
	GO:0045259	proton-transporting ATP synthase complex	5	54	0.0149101	0.056468
	GO:0009512	cytochrome b6f complex	2	8	0.0182075	0.0675193
	GO:0030956	glutamyl-tRNA(Gln) amidotransferase complex	2	9	0.0229961	0.083537
	GO:0019031	viral envelope	1	1	0.0269303	0.0939921
	GO:0036338	viral membrane	1	1	0.0269303	0.0939921
	GO:1902494	catalytic complex	38	1018	0.0275417	0.0942772
	GO:0044424	intracellular part	400	13954	0.0374152	0.125659
	GO:0045261	proton-transporting ATP synthase complex, catalytic core F(1)	3	29	0.0422973	0.139424
	GO:0005960	glycine cleavage complex	2	13	0.0464167	0.150018
	GO:0032991	macromolecular complex	133	4308	0.0471967	0.150018
	GO:0030929	ADPG pyrophosphorylase complex	1	2	0.0531364	0.15876
	GO:0030931	heterotetrameric ADPG pyrophosphorylase complex	1	2	0.0531364	0.15876
	GO:0009331	glycerol-3-phosphate dehydrogenase complex	2	14	0.0532077	0.15876
	GO:0005622	intracellular	420	14784	0.0535145	0.15876
	GO:0031463	Cul3-RING ubiquitin ligase complex	3	39	0.087113	0.254199
	GO:0044446	intracellular organelle part	139	4637	0.0886033	0.254377
	GO:0031969	chloroplast membrane	3	40	0.0923806	0.261012
	GO:0044422	organelle part	139	4656	0.097195	0.270324
	GO:0031436	BRCA1-BARD1 complex	1	4	0.103453	0.283302
	GO:0030286	dynein complex	2	21	0.108679	0.288728
	GO:0070069	cytochrome complex	2	21	0.108679	0.288728
	GO:0045263	proton-transporting ATP synthase complex, coupling factor F(o)	2	23	0.126494	0.326437
	GO:0042170	plastid membrane	3	46	0.12654	0.326437
	GO:0043231	intracellular membrane-bounded organelle	280	9872	0.14379	0.365637
	GO:0009528	plastid inner membrane	1	6	0.151099	0.368433
	GO:0009706	chloroplast inner membrane	1	6	0.151099	0.368433
	GO:0070531	BRCA1-A complex	1	6	0.151099	0.368433
	GO:0043227	membrane-bounded organelle	280	9895	0.15506	0.372982
	GO:0017119	Golgi transport complex	2	27	0.163883	0.388949
	GO:0033178	proton-transporting two-sector ATPase complex, catalytic domain	3	54	0.177742	0.41629
	GO:0016469	proton-transporting two-sector ATPase complex	5	112	0.184815	0.427235
	GO:0009509	chromoplast	1	8	0.196216	0.445818
	GO:0009505	plant-type cell wall	7	176	0.197863	0.445818
	GO:0048046	apoplast	7	181	0.216925	0.472935
	GO:0009317	acetyl-CoA carboxylase complex	1	9	0.217869	0.472935
	GO:0010598	NAD(P)H dehydrogenase complex (plastoquinone)	1	9	0.217869	0.472935
	GO:0005887	integral component of plasma membrane	16	484	0.235412	0.504859
	GO:0005764	lysosome	3	67	0.269725	0.569249
	GO:0005623	cell	478	17442	0.271833	0.569249
	GO:0000323	lytic vacuole	3	71	0.299149	0.619169
	GO:0005615	extracellular space	3	72	0.306537	0.627167
	GO:0044421	extracellular region part	3	74	0.32133	0.649963
	GO:0009705	plant-type vacuole membrane	4	108	0.331922	0.663845
	GO:0042720	mitochondrial inner membrane peptidase complex	1	17	0.371382	0.727778
	GO:0033177	proton-transporting two-sector ATPase complex, proton-transporting domain	2	48	0.372066	0.727778
	GO:0044464	cell part	469	17266	0.392967	0.760306
	GO:0000152	nuclear ubiquitin ligase complex	1	19	0.404805	0.774789
	GO:0000325	plant-type vacuole	4	128	0.453448	0.858657
	GO:0031248	protein acetyltransferase complex	3	101	0.513968	0.952982
	GO:1902493	acetyltransferase complex	3	101	0.513968	0.952982
	GO:0009707	chloroplast outer membrane	1	29	0.547108	1
	GO:0009527	plastid outer membrane	1	33	0.59401	1
	GO:0042807	central vacuole	1	43	0.691121	1
	GO:0031226	intrinsic component of plasma membrane	19	774	0.692668	1
	GO:0005576	extracellular region	21	855	0.698235	1
	GO:0032040	small-subunit processome	2	91	0.707115	1
	GO:0005618	cell wall	16	684	0.751803	1
	GO:0030312	external encapsulating structure	16	686	0.755758	1
	GO:0005911	cell-cell junction	9	415	0.789	1
	GO:0009506	plasmodesma	9	415	0.789	1
	GO:0030054	cell junction	9	415	0.789	1
	GO:0055044	symplast	9	415	0.789	1
	GO:0005875	microtubule associated complex	3	163	0.818359	1
	GO:0043229	intracellular organelle	286	11053	0.823341	1
	GO:0044459	plasma membrane part	19	848	0.824269	1
	GO:0043226	organelle	286	11099	0.846734	1
	GO:0005773	vacuole	12	573	0.848509	1
	GO:0005777	peroxisome	2	125	0.853642	1
	GO:0042579	microbody	2	125	0.853642	1
	GO:0031461	cullin-RING ubiquitin ligase complex	3	186	0.880378	1
	GO:0070469	respiratory chain	1	83	0.89662	1
	GO:0000151	ubiquitin ligase complex	4	250	0.907273	1
	GO:0031968	organelle outer membrane	1	87	0.907347	1
	GO:0005774	vacuolar membrane	6	357	0.921052	1
	GO:0044437	vacuolar part	6	357	0.921052	1
	GO:0019012	virion	1	103	0.940229	1
	GO:0019867	outer membrane	1	103	0.940229	1
	GO:0044423	virion part	1	103	0.940229	1
	GO:0031201	SNARE complex	1	116	0.958147	1
	GO:0030684	preribosome	2	186	0.962123	1
	GO:0005871	kinesin complex	1	120	0.962494	1
	GO:0005802	trans-Golgi network	2	189	0.964646	1
	GO:0005635	nuclear envelope	1	128	0.969883	1
	GO:0098800	inner mitochondrial membrane protein complex	1	135	0.975145	1
	GO:0098791	Golgi subcompartment	2	211	0.978792	1
	GO:0005768	endosome	2	220	0.982837	1
	GO:0005783	endoplasmic reticulum	12	750	0.982969	1
	GO:0098798	mitochondrial protein complex	1	155	0.985645	1
	GO:0046658	anchored component of plasma membrane	3	291	0.985688	1
	GO:0015630	microtubule cytoskeleton	3	292	0.985992	1
	GO:0019866	organelle inner membrane	2	238	0.988802	1
	GO:0031225	anchored component of membrane	3	311	0.99072	1
	GO:0044455	mitochondrial membrane part	1	181	0.992973	1
	GO:0005739	mitochondrion	16	1031	0.995075	1
	GO:0044430	cytoskeletal part	3	345	0.995624	1
	GO:0022625	cytosolic large ribosomal subunit	3	359	0.996806	1
	GO:0098805	whole membrane	7	614	0.997647	1
	GO:0044431	Golgi apparatus part	4	440	0.997786	1
	GO:0015934	large ribosomal subunit	4	443	0.997924	1
	GO:0005856	cytoskeleton	3	385	0.998231	1
	GO:0005743	mitochondrial inner membrane	1	232	0.998272	1
	GO:0005730	nucleolus	2	332	0.998872	1
	GO:0071944	cell periphery	60	3155	0.999064	1
	GO:1990234	transferase complex	7	675	0.999264	1
	GO:0005886	plasma membrane	42	2407	0.999425	1
	GO:0031966	mitochondrial membrane	1	307	0.999782	1
	GO:0005740	mitochondrial envelope	1	328	0.999878	1
	GO:0005654	nucleoplasm	1	378	0.999969	1
	GO:0005829	cytosol	21	1626	0.999974	1
	GO:0022626	cytosolic ribosome	3	564	0.999975	1
	GO:0005789	endoplasmic reticulum membrane	1	391	0.999979	1
	GO:0042175	nuclear outer membrane-endoplasmic reticulum membrane network	1	391	0.999979	1
	GO:0044432	endoplasmic reticulum part	1	403	0.999985	1
	GO:0005794	Golgi apparatus	5	733	0.999985	1
	GO:0005840	ribosome	7	897	0.999992	1
	GO:0044391	ribosomal subunit	4	692	0.999993	1
	GO:0044445	cytosolic part	3	637	0.999996	1
	GO:0044429	mitochondrial part	1	481	0.999998	1
	GO:0030529	intracellular ribonucleoprotein complex	13	1413	1	1
	GO:1990904	ribonucleoprotein complex	13	1413	1	1
	GO:0098588	bounding membrane of organelle	8	1119	1	1
	GO:0031090	organelle membrane	11	1421	1	1
	GO:0012505	endomembrane system	16	1756	1	1
	GO:0031981	nuclear lumen	3	940	1	1
	GO:0043233	organelle lumen	3	1116	1	1
	GO:0070013	intracellular organelle lumen	3	1116	1	1
	GO:0031974	membrane-enclosed lumen	3	1135	1	1
	GO:0043228	non-membrane-bounded organelle	16	2111	1	1
	GO:0043232	intracellular non-membrane-bounded organelle	16	2111	1	1
	GO:0044428	nuclear part	5	1370	1	1
	GO:0005634	nucleus	66	5388	1	1
	GO:0005575	cellular_component	730	27107	1	1
Molecular Function	GO:0016168	chlorophyll binding	42	69	8.93181e-49	4.41232e-46
	GO:0031409	pigment binding	33	42	1.5239e-44	3.76404e-42
	GO:0046906	tetrapyrrole binding	67	793	4.73015e-17	7.78897e-15
	GO:0043169	cation binding	153	3551	2.02594e-10	2.50204e-08
	GO:0046872	metal ion binding	152	3533	2.67287e-10	2.6408e-08
	GO:0016671	oxidoreductase activity, acting on a sulfur group of donors, disulfide as acceptor	12	70	2.98836e-07	2.46042e-05
	GO:0009496	plastoquinol--plastocyanin reductase activity	4	4	5.00997e-07	2.74992e-05
	GO:0045158	electron transporter, transferring electrons within cytochrome b6/f complex of photosystem II activity	4	4	5.00997e-07	2.74992e-05
	GO:0052880	oxidoreductase activity, acting on diphenols and related substances as donors, with copper protein as acceptor	4	4	5.00997e-07	2.74992e-05
	GO:0016491	oxidoreductase activity	94	2140	7.30099e-07	3.60669e-05
	GO:0051537	2 iron, 2 sulfur cluster binding	10	56	1.98313e-06	8.60527e-05
	GO:0015291	secondary active transmembrane transporter activity	31	456	2.09035e-06	8.60527e-05
	GO:0010277	chlorophyllide a oxygenase [overall] activity	4	8	3.21947e-05	0.0012234
	GO:0022804	active transmembrane transporter activity	46	924	3.76544e-05	0.00132866
	GO:0016765	transferase activity, transferring alkyl or aryl (other than methyl) groups	17	210	5.1309e-05	0.00168978
	GO:0015238	drug transmembrane transporter activity	13	136	7.28014e-05	0.00211552
	GO:0090484	drug transporter activity	13	136	7.28014e-05	0.00211552
	GO:0016703	oxidoreductase activity, acting on single donors with incorporation of molecular oxygen, incorporation of one atom of oxygen (internal monooxygenases or internal mixed function oxidases)	4	10	9.25507e-05	0.00254
	GO:0051536	iron-sulfur cluster binding	12	124	0.00012162	0.00300401
	GO:0051540	metal cluster binding	12	124	0.00012162	0.00300401
	GO:0008889	glycerophosphodiester phosphodiesterase activity	4	11	0.000142372	0.00334913
	GO:0005215	transporter activity	93	2419	0.000165697	0.00372066
	GO:0022857	transmembrane transporter activity	76	1903	0.000231476	0.00497171
	GO:0071949	FAD binding	3	6	0.000355602	0.00720541
	GO:0005509	calcium ion binding	24	417	0.000376508	0.00720541
	GO:0004364	glutathione transferase activity	12	140	0.000379232	0.00720541
	GO:0016701	oxidoreductase activity, acting on single donors with incorporation of molecular oxygen	5	25	0.000452694	0.00816184
	GO:0016984	ribulose-bisphosphate carboxylase activity	3	7	0.00060997	0.00816184
	GO:0003960	NADPH:quinone reductase activity	2	2	0.000710443	0.00816184
	GO:0004467	long-chain fatty acid-CoA ligase activity	2	2	0.000710443	0.00816184
	GO:0009540	zeaxanthin epoxidase [overall] activity	2	2	0.000710443	0.00816184
	GO:0015444	magnesium-importing ATPase activity	2	2	0.000710443	0.00816184
	GO:0015645	fatty acid ligase activity	2	2	0.000710443	0.00816184
	GO:0016730	oxidoreductase activity, acting on iron-sulfur proteins as donors	2	2	0.000710443	0.00816184
	GO:0031957	very long-chain fatty acid-CoA ligase activity	2	2	0.000710443	0.00816184
	GO:0035671	enone reductase activity	2	2	0.000710443	0.00816184
	GO:0035798	2-alkenal reductase (NADP+) activity	2	2	0.000710443	0.00816184
	GO:0047006	17-alpha,20-alpha-dihydroxypregn-4-en-3-one dehydrogenase activity	2	2	0.000710443	0.00816184
	GO:0047936	glucose 1-dehydrogenase [NAD(P)] activity	2	2	0.000710443	0.00816184
	GO:0052662	zeaxanthin epoxidase activity	2	2	0.000710443	0.00816184
	GO:0052663	antheraxanthin epoxidase activity	2	2	0.000710443	0.00816184
	GO:0052727	capsanthin synthase activity	2	2	0.000710443	0.00816184
	GO:0052728	capsorubin synthase activity	2	2	0.000710443	0.00816184
	GO:0005315	inorganic phosphate transmembrane transporter activity	6	44	0.00104581	0.0117416
	GO:0016667	oxidoreductase activity, acting on a sulfur group of donors	15	230	0.0013614	0.0149452
	GO:0015297	antiporter activity	16	255	0.00142994	0.0153564
	GO:0004497	monooxygenase activity	28	577	0.00181437	0.0190702
	GO:0004033	aldo-keto reductase (NADP) activity	2	3	0.00209356	0.0202788
	GO:0016630	protochlorophyllide reductase activity	2	3	0.00209356	0.0202788
	GO:0044183	protein binding involved in protein folding	2	3	0.00209356	0.0202788
	GO:0050236	pyridoxine:NADP 4-dehydrogenase activity	2	3	0.00209356	0.0202788
	GO:0047213	anthocyanidin 3-O-glucosyltransferase activity	4	25	0.00405873	0.0362834
	GO:0003879	ATP phosphoribosyltransferase activity	2	4	0.00411309	0.0362834
	GO:0008974	phosphoribulokinase activity	2	4	0.00411309	0.0362834
	GO:0033743	peptide-methionine (R)-S-oxide reductase activity	2	4	0.00411309	0.0362834
	GO:0034256	chlorophyll(ide) b reductase activity	2	4	0.00411309	0.0362834
	GO:0015035	protein disulfide oxidoreductase activity	12	190	0.00512345	0.0444033
	GO:0015036	disulfide oxidoreductase activity	12	196	0.00652657	0.0555884
	GO:0046933	proton-transporting ATP synthase activity, rotational mechanism	4	35	0.01363	0.112376
	GO:0070402	NADPH binding	2	7	0.013649	0.112376
	GO:0080043	quercetin 3-O-glucosyltransferase activity	17	354	0.0147136	0.117234
	GO:0080044	quercetin 7-O-glucosyltransferase activity	17	354	0.0147136	0.117234
	GO:0016149	translation release factor activity, codon specific	3	20	0.0153538	0.120393
	GO:0033764	steroid dehydrogenase activity, acting on the CH-OH group of donors, NAD or NADP as acceptor	2	8	0.0178797	0.138009
	GO:1901677	phosphate transmembrane transporter activity	7	104	0.0213699	0.159395
	GO:0016705	oxidoreductase activity, acting on paired donors, with incorporation or reduction of molecular oxygen	25	606	0.0214075	0.159395
	GO:0005355	glucose transmembrane transporter activity	6	82	0.0223047	0.159395
	GO:0015145	monosaccharide transmembrane transporter activity	6	82	0.0223047	0.159395
	GO:0015149	hexose transmembrane transporter activity	6	82	0.0223047	0.159395
	GO:0050567	glutaminyl-tRNA synthase (glutamine-hydrolyzing) activity	2	9	0.0225863	0.159395
	GO:0003747	translation release factor activity	3	24	0.0252057	0.172939
	GO:0008079	translation termination factor activity	3	24	0.0252057	0.172939
	GO:0005506	iron ion binding	25	617	0.0259062	0.17531
	GO:0010242	oxygen evolving activity	1	1	0.0266788	0.178099
	GO:0050278	sedoheptulose-bisphosphatase activity	2	10	0.0277405	0.182717
	GO:0016655	oxidoreductase activity, acting on NAD(P)H, quinone or similar compound as acceptor	4	44	0.0293303	0.189531
	GO:0046914	transition metal ion binding	72	2168	0.0295422	0.189531
	GO:0004659	prenyltransferase activity	3	26	0.0311405	0.197223
	GO:0004807	triose-phosphate isomerase activity	2	11	0.033315	0.208324
	GO:0004367	glycerol-3-phosphate dehydrogenase [NAD+] activity	2	12	0.039284	0.242579
	GO:0009055	electron carrier activity	14	312	0.0412226	0.251407
	GO:0051119	sugar transmembrane transporter activity	8	147	0.0436611	0.263032
	GO:0043167	ion binding	215	7358	0.0487673	0.285799
	GO:0005351	sugar:proton symporter activity	6	100	0.0512693	0.285799
	GO:0005402	cation:sugar symporter activity	6	100	0.0512693	0.285799
	GO:0015295	solute:proton symporter activity	6	100	0.0512693	0.285799
	GO:0016651	oxidoreductase activity, acting on NAD(P)H	8	152	0.0513333	0.285799
	GO:0016709	oxidoreductase activity, acting on paired donors, with incorporation or reduction of molecular oxygen, NAD(P)H as one donor, and incorporation of one atom of oxygen	16	382	0.0514924	0.285799
	GO:0003730	mRNA 3'-UTR binding	1	2	0.0526472	0.285799
	GO:0008131	primary amine oxidase activity	1	2	0.0526472	0.285799
	GO:0008728	GTP diphosphokinase activity	1	2	0.0526472	0.285799
	GO:0015075	ion transmembrane transporter activity	41	1186	0.0538604	0.289207
	GO:0015103	inorganic anion transmembrane transporter activity	5	77	0.0548202	0.291195
	GO:0015294	solute:cation symporter activity	6	103	0.0576278	0.302852
	GO:0022891	substrate-specific transmembrane transporter activity	48	1432	0.0602423	0.31326
	GO:0008271	secondary active sulfate transmembrane transporter activity	3	35	0.0658708	0.335466
	GO:0015116	sulfate transmembrane transporter activity	3	35	0.0658708	0.335466
	GO:0016616	oxidoreductase activity, acting on the CH-OH group of donors, NAD or NADP as acceptor	6	107	0.066809	0.336772
	GO:0016628	oxidoreductase activity, acting on the CH-CH group of donors, NAD or NADP as acceptor	9	190	0.0690428	0.344517
	GO:0008097	5S rRNA binding	2	17	0.0742079	0.34995
	GO:0009044	xylan 1,4-beta-xylosidase activity	2	17	0.0742079	0.34995
	GO:0046556	alpha-L-arabinofuranosidase activity	2	17	0.0742079	0.34995
	GO:0097599	xylanase activity	2	17	0.0742079	0.34995
	GO:0015293	symporter activity	6	110	0.0742226	0.34995
	GO:0003991	acetylglutamate kinase activity	1	3	0.0779241	0.34995
	GO:0008893	guanosine-3',5'-bis(diphosphate) 3'-diphosphatase activity	1	3	0.0779241	0.34995
	GO:0016794	diphosphoric monoester hydrolase activity	1	3	0.0779241	0.34995
	GO:0019172	glyoxalase III activity	1	3	0.0779241	0.34995
	GO:0034618	arginine binding	1	3	0.0779241	0.34995
	GO:0051741	2-methyl-6-phytyl-1,4-benzoquinone methyltransferase activity	1	3	0.0779241	0.34995
	GO:0016229	steroid dehydrogenase activity	2	18	0.082055	0.365182
	GO:0035251	UDP-glucosyltransferase activity	18	474	0.0856687	0.37786
	GO:0031072	heat shock protein binding	2	19	0.0901427	0.394075
	GO:0016762	xyloglucan:xyloglucosyl transferase activity	4	64	0.091337	0.395794
	GO:0046527	glucosyltransferase activity	18	480	0.0935917	0.401974
	GO:0008519	ammonium transmembrane transporter activity	3	42	0.101086	0.401974
	GO:0004462	lactoylglutathione lyase activity	1	4	0.102528	0.401974
	GO:0004793	threonine aldolase activity	1	4	0.102528	0.401974
	GO:0004830	tryptophan-tRNA ligase activity	1	4	0.102528	0.401974
	GO:0008732	L-allo-threonine aldolase activity	1	4	0.102528	0.401974
	GO:0016778	diphosphotransferase activity	1	4	0.102528	0.401974
	GO:0018489	vanillate monooxygenase activity	1	4	0.102528	0.401974
	GO:0030785	[ribulose-bisphosphate carboxylase]-lysine N-methyltransferase activity	1	4	0.102528	0.401974
	GO:0046408	chlorophyll synthetase activity	1	4	0.102528	0.401974
	GO:0046422	violaxanthin de-epoxidase activity	1	4	0.102528	0.401974
	GO:0051724	NAD transporter activity	1	4	0.102528	0.401974
	GO:0004849	uridine kinase activity	2	21	0.106967	0.412826
	GO:0019206	nucleoside kinase activity	2	21	0.106967	0.412826
	GO:0020037	heme binding	25	724	0.114043	0.432884
	GO:0008324	cation transmembrane transporter activity	27	791	0.114455	0.432884
	GO:0003959	NADPH dehydrogenase activity	2	22	0.11567	0.432884
	GO:0009678	hydrogen-translocating pyrophosphatase activity	2	22	0.11567	0.432884
	GO:0004176	ATP-dependent peptidase activity	3	45	0.118049	0.438469
	GO:0004596	peptide alpha-N-acetyltransferase activity	3	46	0.123925	0.443115
	GO:0070330	aromatase activity	2	23	0.124544	0.443115
	GO:0005471	ATP:ADP antiporter activity	1	5	0.126476	0.443115
	GO:0010309	acireductone dioxygenase [iron(II)-requiring] activity	1	5	0.126476	0.443115
	GO:0015217	ADP transmembrane transporter activity	1	5	0.126476	0.443115
	GO:0016851	magnesium chelatase activity	1	5	0.126476	0.443115
	GO:0051002	ligase activity, forming nitrogen-metal bonds	1	5	0.126476	0.443115
	GO:0051003	ligase activity, forming nitrogen-metal bonds, forming coordination complexes	1	5	0.126476	0.443115
	GO:0044769	ATPase activity, coupled to transmembrane movement of ions, rotational mechanism	4	74	0.135408	0.471066
	GO:0050662	coenzyme binding	10	253	0.140809	0.482994
	GO:1901682	sulfur compound transmembrane transporter activity	3	49	0.142157	0.482994
	GO:0008312	7S RNA binding	2	25	0.142747	0.482994
	GO:0016712	oxidoreductase activity, acting on paired donors, with incorporation or reduction of molecular oxygen, reduced flavin or flavoprotein as one donor, and incorporation of one atom of oxygen	2	25	0.142747	0.482994
	GO:0008081	phosphoric diester hydrolase activity	4	76	0.145103	0.487626
	GO:0004791	thioredoxin-disulfide reductase activity	1	6	0.149787	0.493297
	GO:0005345	purine nucleobase transmembrane transporter activity	1	6	0.149787	0.493297
	GO:0015205	nucleobase transmembrane transporter activity	1	6	0.149787	0.493297
	GO:0016679	oxidoreductase activity, acting on diphenols and related substances as donors	6	135	0.152805	0.499905
	GO:0016627	oxidoreductase activity, acting on the CH-CH group of donors	11	290	0.154464	0.502009
	GO:0019829	cation-transporting ATPase activity	8	197	0.157663	0.507152
	GO:0015077	monovalent inorganic cation transmembrane transporter activity	15	421	0.1581	0.507152
	GO:0004144	diacylglycerol O-acyltransferase activity	2	27	0.161463	0.514598
	GO:0015095	magnesium ion transmembrane transporter activity	3	53	0.16773	0.529213
	GO:0016209	antioxidant activity	10	264	0.1698	0.529213
	GO:0008080	N-acetyltransferase activity	5	110	0.170986	0.529213
	GO:0004602	glutathione peroxidase activity	1	7	0.172476	0.529213
	GO:0016641	oxidoreductase activity, acting on the CH-NH2 group of donors, oxygen as acceptor	1	7	0.172476	0.529213
	GO:0046406	magnesium protoporphyrin IX methyltransferase activity	1	7	0.172476	0.529213
	GO:0042803	protein homodimerization activity	3	55	0.180985	0.551892
	GO:0016614	oxidoreductase activity, acting on CH-OH group of donors	6	144	0.18763	0.552376
	GO:0022890	inorganic cation transmembrane transporter activity	21	637	0.187837	0.552376
	GO:0010329	auxin efflux transmembrane transporter activity	2	30	0.190272	0.552376
	GO:0015562	efflux transmembrane transporter activity	2	30	0.190272	0.552376
	GO:0080161	auxin transmembrane transporter activity	2	30	0.190272	0.552376
	GO:0005347	ATP transmembrane transporter activity	1	8	0.194561	0.552376
	GO:0010295	(+)-abscisic acid 8'-hydroxylase activity	1	8	0.194561	0.552376
	GO:0015112	nitrate transmembrane transporter activity	1	8	0.194561	0.552376
	GO:0016719	carotene 7,8-desaturase activity	1	8	0.194561	0.552376
	GO:0017150	tRNA dihydrouridine synthase activity	1	8	0.194561	0.552376
	GO:0052886	9,9'-dicis-carotene:quinone oxidoreductase activity	1	8	0.194561	0.552376
	GO:0052887	7,9,9'-tricis-neurosporene:quinone oxidoreductase activity	1	8	0.194561	0.552376
	GO:0016799	hydrolase activity, hydrolyzing N-glycosyl compounds	3	58	0.201364	0.568422
	GO:0015144	carbohydrate transmembrane transporter activity	9	244	0.206017	0.574986
	GO:1901476	carbohydrate transporter activity	9	244	0.206017	0.574986
	GO:0031418	L-ascorbic acid binding	1	9	0.216058	0.594104
	GO:0045156	electron transporter, transferring electrons within the cyclic electron transport pathway of photosynthesis activity	1	9	0.216058	0.594104
	GO:0036442	hydrogen-exporting ATPase activity	4	90	0.219484	0.594104
	GO:0005337	nucleoside transmembrane transporter activity	2	33	0.21969	0.594104
	GO:0005216	ion channel activity	6	152	0.220904	0.594104
	GO:0016860	intramolecular oxidoreductase activity	4	91	0.225153	0.594104
	GO:0016410	N-acyltransferase activity	5	122	0.226936	0.594104
	GO:0015662	ATPase activity, coupled to transmembrane movement of ions, phosphorylative mechanism	4	92	0.230859	0.594104
	GO:0015078	hydrogen ion transmembrane transporter activity	9	252	0.232355	0.594104
	GO:0046961	proton-transporting ATPase activity, rotational mechanism	3	63	0.236399	0.594104
	GO:0004042	acetyl-CoA:L-glutamate N-acetyltransferase activity	1	10	0.236983	0.594104
	GO:0016174	NAD(P)H oxidase activity	1	10	0.236983	0.594104
	GO:0016774	phosphotransferase activity, carboxyl group as acceptor	1	10	0.236983	0.594104
	GO:0016837	carbon-oxygen lyase activity, acting on polysaccharides	1	10	0.236983	0.594104
	GO:0030570	pectate lyase activity	1	10	0.236983	0.594104
	GO:0032451	demethylase activity	1	10	0.236983	0.594104
	GO:0051184	cofactor transporter activity	1	10	0.236983	0.594104
	GO:0042578	phosphoric ester hydrolase activity	9	254	0.239126	0.594104
	GO:0003713	transcription coactivator activity	2	35	0.239505	0.594104
	GO:0042625	ATPase coupled ion transmembrane transporter activity	8	223	0.246274	0.594104
	GO:0030599	pectinesterase activity	6	158	0.24705	0.594104
	GO:0005507	copper ion binding	7	191	0.249408	0.594104
	GO:0034212	peptide N-acetyltransferase activity	4	96	0.25402	0.594104
	GO:0004322	ferroxidase activity	1	11	0.257349	0.594104
	GO:0008083	growth factor activity	1	11	0.257349	0.594104
	GO:0008199	ferric iron binding	1	11	0.257349	0.594104
	GO:0009916	alternative oxidase activity	1	11	0.257349	0.594104
	GO:0016702	oxidoreductase activity, acting on single donors with incorporation of molecular oxygen, incorporation of two atoms of oxygen	1	11	0.257349	0.594104
	GO:0016724	oxidoreductase activity, oxidizing metal ions, oxygen as acceptor	1	11	0.257349	0.594104
	GO:0016832	aldehyde-lyase activity	1	11	0.257349	0.594104
	GO:0016979	lipoate-protein ligase activity	1	11	0.257349	0.594104
	GO:0016992	lipoate synthase activity	1	11	0.257349	0.594104
	GO:0048038	quinone binding	1	11	0.257349	0.594104
	GO:0070283	radical SAM enzyme activity	1	11	0.257349	0.594104
	GO:0090447	glycerol-3-phosphate 2-O-acyltransferase activity	1	11	0.257349	0.594104
	GO:0004601	peroxidase activity	8	226	0.257438	0.594104
	GO:0016684	oxidoreductase activity, acting on peroxide as acceptor	8	226	0.257438	0.594104
	GO:0022892	substrate-specific transporter activity	48	1632	0.258568	0.594104
	GO:0004427	inorganic diphosphatase activity	2	38	0.269358	0.611262
	GO:0015399	primary active transmembrane transporter activity	15	468	0.269747	0.611262
	GO:0015405	P-P-bond-hydrolysis-driven transmembrane transporter activity	15	468	0.269747	0.611262
	GO:0009982	pseudouridine synthase activity	1	12	0.277173	0.620582
	GO:0031386	protein tag	1	12	0.277173	0.620582
	GO:0030145	manganese ion binding	4	100	0.277629	0.620582
	GO:0016877	ligase activity, forming carbon-sulfur bonds	2	39	0.279313	0.621534
	GO:0000155	phosphorelay sensor kinase activity	3	70	0.286938	0.634993
	GO:0003989	acetyl-CoA carboxylase activity	1	13	0.296469	0.634993
	GO:0016421	CoA carboxylase activity	1	13	0.296469	0.634993
	GO:0016885	ligase activity, forming carbon-carbon bonds	1	13	0.296469	0.634993
	GO:0016411	acylglycerol O-acyltransferase activity	2	41	0.299185	0.634993
	GO:0016861	intramolecular oxidoreductase activity, interconverting aldoses and ketoses	2	41	0.299185	0.634993
	GO:0008270	zinc ion binding	33	1120	0.301497	0.634993
	GO:0072509	divalent inorganic cation transmembrane transporter activity	6	170	0.301662	0.634993
	GO:0008509	anion transmembrane transporter activity	12	376	0.304157	0.634993
	GO:0031406	carboxylic acid binding	4	105	0.307594	0.634993
	GO:0043177	organic acid binding	4	105	0.307594	0.634993
	GO:0050660	flavin adenine dinucleotide binding	4	105	0.307594	0.634993
	GO:0004673	protein histidine kinase activity	3	73	0.308881	0.634993
	GO:0016775	phosphotransferase activity, nitrogenous group as acceptor	3	73	0.308881	0.634993
	GO:0031624	ubiquitin conjugating enzyme binding	2	42	0.30909	0.634993
	GO:0044390	ubiquitin-like protein conjugating enzyme binding	2	42	0.30909	0.634993
	GO:0005247	voltage-gated chloride channel activity	1	14	0.315251	0.634993
	GO:0005254	chloride channel activity	1	14	0.315251	0.634993
	GO:0008515	sucrose transmembrane transporter activity	1	14	0.315251	0.634993
	GO:0008878	glucose-1-phosphate adenylyltransferase activity	1	14	0.315251	0.634993
	GO:0015154	disaccharide transmembrane transporter activity	1	14	0.315251	0.634993
	GO:0015157	oligosaccharide transmembrane transporter activity	1	14	0.315251	0.634993
	GO:0016638	oxidoreductase activity, acting on the CH-NH2 group of donors	1	14	0.315251	0.634993
	GO:0004197	cysteine-type endopeptidase activity	3	74	0.316211	0.634993
	GO:0004366	glycerol-3-phosphate O-acyltransferase activity	1	15	0.333532	0.667065
	GO:0043022	ribosome binding	2	45	0.338611	0.674492
	GO:0005261	cation channel activity	3	78	0.345534	0.682774
	GO:0005267	potassium channel activity	3	78	0.345534	0.682774
	GO:0016820	hydrolase activity, acting on acid anhydrides, catalyzing transmembrane movement of substances	13	426	0.350038	0.683289
	GO:0042626	ATPase activity, coupled to transmembrane movement of substances	13	426	0.350038	0.683289
	GO:0019842	vitamin binding	1	16	0.351327	0.683289
	GO:0050321	tau-protein kinase activity	1	16	0.351327	0.683289
	GO:0050661	NADP binding	2	47	0.358079	0.693691
	GO:0004707	MAP kinase activity	2	48	0.367736	0.697745
	GO:0016884	carbon-nitrogen ligase activity, with glutamine as amido-N-donor	2	48	0.367736	0.697745
	GO:0005102	receptor binding	1	17	0.368646	0.697745
	GO:0015108	chloride transmembrane transporter activity	1	17	0.368646	0.697745
	GO:0015301	anion:anion antiporter activity	1	17	0.368646	0.697745
	GO:0047196	long-chain-alcohol O-fatty-acyltransferase activity	1	17	0.368646	0.697745
	GO:0004222	metalloendopeptidase activity	4	116	0.374305	0.705751
	GO:0048037	cofactor binding	11	364	0.379992	0.713256
	GO:0000295	adenine nucleotide transmembrane transporter activity	1	18	0.385505	0.713256
	GO:0005346	purine ribonucleotide transmembrane transporter activity	1	18	0.385505	0.713256
	GO:0008447	L-ascorbate oxidase activity	1	18	0.385505	0.713256
	GO:0015216	purine nucleotide transmembrane transporter activity	1	18	0.385505	0.713256
	GO:0004857	enzyme inhibitor activity	7	224	0.389741	0.718403
	GO:0032440	2-alkenal reductase [NAD(P)] activity	5	154	0.392697	0.721162
	GO:0015932	nucleobase-containing compound transmembrane transporter activity	2	51	0.396346	0.725166
	GO:0015211	purine nucleoside transmembrane transporter activity	1	20	0.417885	0.756388
	GO:0016635	oxidoreductase activity, acting on the CH-CH group of donors, quinone or related compound as acceptor	1	20	0.417885	0.756388
	GO:0016879	ligase activity, forming carbon-nitrogen bonds	3	88	0.418004	0.756388
	GO:0016846	carbon-sulfur lyase activity	1	21	0.433431	0.781442
	GO:0019205	nucleobase-containing compound kinase activity	2	56	0.442633	0.794229
	GO:0016843	amine-lyase activity	1	22	0.448563	0.794229
	GO:0016844	strictosidine synthase activity	1	22	0.448563	0.794229
	GO:0048029	monosaccharide binding	1	22	0.448563	0.794229
	GO:0050664	oxidoreductase activity, acting on NAD(P)H, oxygen as acceptor	1	22	0.448563	0.794229
	GO:0043492	ATPase activity, coupled to movement of substances	13	460	0.455889	0.804319
	GO:0051287	NAD binding	2	58	0.460595	0.809729
	GO:0008194	UDP-glycosyltransferase activity	19	685	0.464231	0.813228
	GO:0016783	sulfurtransferase activity	1	24	0.477626	0.833506
	GO:0005244	voltage-gated ion channel activity	3	97	0.480869	0.833506
	GO:0022832	voltage-gated channel activity	3	97	0.480869	0.833506
	GO:0015267	channel activity	7	247	0.489355	0.83938
	GO:0022803	passive transmembrane transporter activity	7	247	0.489355	0.83938
	GO:0022838	substrate-specific channel activity	7	247	0.489355	0.83938
	GO:0008514	organic anion transmembrane transporter activity	7	248	0.493601	0.842202
	GO:0042802	identical protein binding	3	99	0.49441	0.842202
	GO:0005385	zinc ion transmembrane transporter activity	2	63	0.503972	0.845148
	GO:0004784	superoxide dismutase activity	1	26	0.505161	0.845148
	GO:0016721	oxidoreductase activity, acting on superoxide radicals as acceptor	1	26	0.505161	0.845148
	GO:0008234	cysteine-type peptidase activity	3	101	0.507774	0.845148
	GO:0005249	voltage-gated potassium channel activity	2	64	0.512373	0.845148
	GO:0010427	abscisic acid binding	2	64	0.512373	0.845148
	GO:0019840	isoprenoid binding	2	64	0.512373	0.845148
	GO:0022843	voltage-gated cation channel activity	2	64	0.512373	0.845148
	GO:0042562	hormone binding	2	64	0.512373	0.845148
	GO:0016829	lyase activity	10	366	0.514494	0.845148
	GO:0015171	amino acid transmembrane transporter activity	5	178	0.516857	0.845148
	GO:0008553	hydrogen-exporting ATPase activity, phosphorylative mechanism	1	27	0.51838	0.845148
	GO:0051213	dioxygenase activity	1	27	0.51838	0.845148
	GO:0004864	protein phosphatase inhibitor activity	2	66	0.528892	0.853832
	GO:0019212	phosphatase inhibitor activity	2	66	0.528892	0.853832
	GO:0019888	protein phosphatase regulator activity	2	66	0.528892	0.853832
	GO:0033293	monocarboxylic acid binding	2	67	0.537008	0.860202
	GO:0043178	alcohol binding	2	67	0.537008	0.860202
	GO:0005057	receptor signaling protein activity	5	183	0.541473	0.860202
	GO:0016597	amino acid binding	1	29	0.54377	0.860202
	GO:0016668	oxidoreductase activity, acting on a sulfur group of donors, NAD(P) as acceptor	1	29	0.54377	0.860202
	GO:0043531	ADP binding	1	29	0.54377	0.860202
	GO:0019208	phosphatase regulator activity	2	68	0.545027	0.860202
	GO:0003755	peptidyl-prolyl cis-trans isomerase activity	2	69	0.552949	0.863661
	GO:0016859	cis-trans isomerase activity	2	69	0.552949	0.863661
	GO:0045330	aspartyl esterase activity	4	147	0.554263	0.863661
	GO:0009927	histidine phosphotransfer kinase activity	1	30	0.55596	0.863661
	GO:0019239	deaminase activity	1	30	0.55596	0.863661
	GO:0008237	metallopeptidase activity	4	149	0.564971	0.868438
	GO:0016758	transferase activity, transferring hexosyl groups	23	878	0.566709	0.868438
	GO:0005253	anion channel activity	1	31	0.567825	0.868438
	GO:0008308	voltage-gated anion channel activity	1	31	0.567825	0.868438
	GO:0070566	adenylyltransferase activity	1	31	0.567825	0.868438
	GO:1901505	carbohydrate derivative transporter activity	2	72	0.576125	0.878413
	GO:0046943	carboxylic acid transmembrane transporter activity	6	230	0.579379	0.880657
	GO:0008574	ATP-dependent microtubule motor activity, plus-end-directed	1	33	0.590613	0.894978
	GO:0016407	acetyltransferase activity	5	195	0.598	0.900507
	GO:0008047	enzyme activator activity	2	75	0.598412	0.900507
	GO:0004185	serine-type carboxypeptidase activity	1	34	0.601553	0.900507
	GO:0016782	transferase activity, transferring sulfur-containing groups	1	34	0.601553	0.900507
	GO:0043021	ribonucleoprotein complex binding	2	76	0.605642	0.903889
	GO:0005342	organic acid transmembrane transporter activity	6	237	0.608604	0.905574
	GO:0043424	protein histidine kinase binding	1	35	0.612202	0.908191
	GO:0015215	nucleotide transmembrane transporter activity	1	36	0.622566	0.920801
	GO:0052689	carboxylic ester hydrolase activity	6	244	0.63668	0.938866
	GO:0046873	metal ion transmembrane transporter activity	9	367	0.647991	0.952471
	GO:0015079	potassium ion transmembrane transporter activity	3	125	0.651935	0.952471
	GO:0016763	transferase activity, transferring pentosyl groups	2	83	0.653494	0.952471
	GO:0016791	phosphatase activity	4	167	0.654542	0.952471
	GO:0016830	carbon-carbon lyase activity	4	168	0.659138	0.952471
	GO:0005388	calcium-transporting ATPase activity	1	40	0.661331	0.952471
	GO:0015140	malate transmembrane transporter activity	1	40	0.661331	0.952471
	GO:0015556	C4-dicarboxylate transmembrane transporter activity	1	40	0.661331	0.952471
	GO:0004180	carboxypeptidase activity	1	41	0.670385	0.962704
	GO:0016757	transferase activity, transferring glycosyl groups	26	1047	0.676409	0.964148
	GO:0005527	macrolide binding	1	42	0.679197	0.964148
	GO:0005528	FK506 binding	1	42	0.679197	0.964148
	GO:0008144	drug binding	1	42	0.679197	0.964148
	GO:0016853	isomerase activity	7	298	0.685613	0.969076
	GO:0038023	signaling receptor activity	3	132	0.687829	0.969076
	GO:0015299	solute:proton antiporter activity	2	89	0.690729	0.969076
	GO:0008233	peptidase activity	17	701	0.691327	0.969076
	GO:0008061	chitin binding	1	44	0.696122	0.969076
	GO:0030234	enzyme regulator activity	9	383	0.696753	0.969076
	GO:0004872	receptor activity	3	135	0.70234	0.969076
	GO:0022836	gated channel activity	3	135	0.70234	0.969076
	GO:0060089	molecular transducer activity	3	135	0.70234	0.969076
	GO:0015298	solute:cation antiporter activity	2	91	0.702387	0.969076
	GO:0070008	serine-type exopeptidase activity	1	45	0.704247	0.969076
	GO:0008171	O-methyltransferase activity	1	46	0.712156	0.969159
	GO:0016840	carbon-nitrogen lyase activity	1	46	0.712156	0.969159
	GO:0019900	kinase binding	1	46	0.712156	0.969159
	GO:0019901	protein kinase binding	1	46	0.712156	0.969159
	GO:0016874	ligase activity	8	349	0.716885	0.972916
	GO:0016831	carboxy-lyase activity	3	142	0.734188	0.992295
	GO:0046910	pectinesterase inhibitor activity	2	97	0.735182	0.992295
	GO:0004402	histone acetyltransferase activity	1	50	0.741734	0.99254
	GO:0061733	peptide-lysine-N-acetyltransferase activity	1	50	0.741734	0.99254
	GO:0004871	signal transducer activity	6	274	0.742628	0.99254
	GO:0000989	transcription factor activity, transcription factor binding	2	99	0.745409	0.99254
	GO:0003712	transcription cofactor activity	2	99	0.745409	0.99254
	GO:0004568	chitinase activity	1	51	0.748642	0.993821
	GO:0000988	transcription factor activity, protein binding	2	100	0.750395	0.993821
	GO:0015085	calcium ion transmembrane transporter activity	1	52	0.755365	0.997728
	GO:0005310	dicarboxylic acid transmembrane transporter activity	1	53	0.761909	1
	GO:0003729	mRNA binding	2	105	0.774079	1
	GO:0044822	poly(A) RNA binding	2	105	0.774079	1
	GO:0016836	hydro-lyase activity	1	58	0.792099	1
	GO:0016682	oxidoreductase activity, acting on diphenols and related substances as donors, oxygen as acceptor	2	111	0.799891	1
	GO:0008168	methyltransferase activity	8	381	0.800535	1
	GO:0015605	organophosphate ester transmembrane transporter activity	1	60	0.803076	1
	GO:0051539	4 iron, 4 sulfur cluster binding	1	60	0.803076	1
	GO:0098772	molecular function regulator	9	426	0.805396	1
	GO:0016788	hydrolase activity, acting on ester bonds	17	761	0.806516	1
	GO:0004702	receptor signaling protein serine/threonine kinase activity	2	113	0.807896	1
	GO:0016741	transferase activity, transferring one-carbon groups	8	385	0.809547	1
	GO:0008374	O-acyltransferase activity	3	162	0.81044	1
	GO:0008757	S-adenosylmethionine-dependent methyltransferase activity	6	300	0.814895	1
	GO:0016835	carbon-oxygen lyase activity	2	115	0.815615	1
	GO:0046915	transition metal ion transmembrane transporter activity	2	117	0.823055	1
	GO:0016866	intramolecular transferase activity	1	65	0.828054	1
	GO:0016759	cellulose synthase activity	1	74	0.865314	1
	GO:0016760	cellulose synthase (UDP-forming) activity	1	74	0.865314	1
	GO:0016722	oxidoreductase activity, oxidizing metal ions	2	132	0.870768	1
	GO:0042623	ATPase activity, coupled	16	765	0.871853	1
	GO:0070011	peptidase activity, acting on L-amino acid peptides	13	640	0.876113	1
	GO:0051082	unfolded protein binding	2	134	0.876152	1
	GO:0099516	ion antiporter activity	1	79	0.88241	1
	GO:0016798	hydrolase activity, acting on glycosyl bonds	12	610	0.89295	1
	GO:0003924	GTPase activity	3	194	0.89378	1
	GO:0008238	exopeptidase activity	1	83	0.894512	1
	GO:0004175	endopeptidase activity	10	526	0.898444	1
	GO:0016747	transferase activity, transferring acyl groups other than amino-acyl groups	8	447	0.912653	1
	GO:0008236	serine-type peptidase activity	4	256	0.913271	1
	GO:0017171	serine hydrolase activity	4	256	0.913271	1
	GO:0005372	water transmembrane transporter activity	1	95	0.923857	1
	GO:0015166	polyol transmembrane transporter activity	1	95	0.923857	1
	GO:0015168	glycerol transmembrane transporter activity	1	95	0.923857	1
	GO:0015250	water channel activity	1	95	0.923857	1
	GO:0015254	glycerol channel activity	1	95	0.923857	1
	GO:0015665	alcohol transmembrane transporter activity	1	95	0.923857	1
	GO:0004252	serine-type endopeptidase activity	3	213	0.926057	1
	GO:1901618	organic hydroxy compound transmembrane transporter activity	1	99	0.9317	1
	GO:0000287	magnesium ion binding	2	166	0.9384	1
	GO:0019843	rRNA binding	2	168	0.941088	1
	GO:0008135	translation factor activity, RNA binding	3	229	0.945981	1
	GO:0016746	transferase activity, transferring acyl groups	8	483	0.947097	1
	GO:0005484	SNAP receptor activity	1	110	0.949354	1
	GO:0004553	hydrolase activity, hydrolyzing O-glycosyl compounds	9	537	0.951663	1
	GO:0046983	protein dimerization activity	9	539	0.952994	1
	GO:0046982	protein heterodimerization activity	2	181	0.956024	1
	GO:0000149	SNARE binding	1	124	0.965395	1
	GO:0004812	aminoacyl-tRNA ligase activity	1	124	0.965395	1
	GO:0016875	ligase activity, forming carbon-oxygen bonds	1	124	0.965395	1
	GO:0016876	ligase activity, forming aminoacyl-tRNA and related compounds	1	124	0.965395	1
	GO:0003682	chromatin binding	1	130	0.970609	1
	GO:0003777	microtubule motor activity	1	131	0.971398	1
	GO:0016887	ATPase activity	17	954	0.973206	1
	GO:0016298	lipase activity	1	139	0.976997	1
	GO:0005516	calmodulin binding	1	140	0.977615	1
	GO:0008017	microtubule binding	1	143	0.979371	1
	GO:0015631	tubulin binding	1	156	0.985525	1
	GO:0003774	motor activity	1	159	0.986662	1
	GO:0061630	ubiquitin protein ligase activity	3	303	0.988373	1
	GO:0061659	ubiquitin-like protein ligase activity	3	303	0.988373	1
	GO:0044877	macromolecular complex binding	4	372	0.990296	1
	GO:0032403	protein complex binding	1	179	0.99227	1
	GO:0008289	lipid binding	3	324	0.992631	1
	GO:0030246	carbohydrate binding	4	387	0.992845	1
	GO:0004842	ubiquitin-protein transferase activity	7	565	0.993824	1
	GO:0016462	pyrophosphatase activity	22	1309	0.994182	1
	GO:0016818	hydrolase activity, acting on acid anhydrides, in phosphorus-containing anhydrides	22	1311	0.994327	1
	GO:0016817	hydrolase activity, acting on acid anhydrides	22	1317	0.99474	1
	GO:0016779	nucleotidyltransferase activity	1	195	0.995006	1
	GO:0019787	ubiquitin-like protein transferase activity	7	578	0.995104	1
	GO:0017111	nucleoside-triphosphatase activity	20	1242	0.995885	1
	GO:0003723	RNA binding	16	1066	0.996736	1
	GO:0005525	GTP binding	4	447	0.997962	1
	GO:0019001	guanyl nucleotide binding	4	447	0.997962	1
	GO:0032561	guanyl ribonucleotide binding	4	447	0.997962	1
	GO:0008092	cytoskeletal protein binding	1	229	0.998029	1
	GO:0019899	enzyme binding	3	384	0.998072	1
	GO:0016787	hydrolase activity	71	3566	0.998261	1
	GO:0000975	regulatory region DNA binding	2	320	0.998388	1
	GO:0001067	regulatory region nucleic acid binding	2	320	0.998388	1
	GO:0044212	transcription regulatory region DNA binding	2	320	0.998388	1
	GO:0001871	pattern binding	1	243	0.998656	1
	GO:0030247	polysaccharide binding	1	243	0.998656	1
	GO:0003824	catalytic activity	273	11560	0.999323	1
	GO:0004674	protein serine/threonine kinase activity	21	1433	0.99944	1
	GO:0005488	binding	288	12154	0.999538	1
	GO:0043565	sequence-specific DNA binding	7	754	0.999833	1
	GO:0001071	nucleic acid binding transcription factor activity	12	1069	0.999897	1
	GO:0003700	transcription factor activity, sequence-specific DNA binding	12	1069	0.999897	1
	GO:0003690	double-stranded DNA binding	1	341	0.999909	1
	GO:0003735	structural constituent of ribosome	10	968	0.999918	1
	GO:0004672	protein kinase activity	30	2032	0.999946	1
	GO:0016773	phosphotransferase activity, alcohol group as acceptor	32	2154	0.999962	1
	GO:0016301	kinase activity	35	2334	0.999978	1
	GO:0016740	transferase activity	104	5448	0.99999	1
	GO:0032559	adenyl ribonucleotide binding	55	3368	0.999995	1
	GO:0030554	adenyl nucleotide binding	55	3373	0.999995	1
	GO:0005198	structural molecule activity	10	1113	0.999995	1
	GO:0005524	ATP binding	54	3339	0.999996	1
	GO:0016772	transferase activity, transferring phosphorus-containing groups	37	2552	0.999996	1
	GO:1901363	heterocyclic compound binding	180	8826	1	1
	GO:0097159	organic cyclic compound binding	180	8829	1	1
	GO:0005515	protein binding	20	1844	1	1
	GO:0001883	purine nucleoside binding	59	3801	1	1
	GO:0032550	purine ribonucleoside binding	59	3801	1	1
	GO:0032555	purine ribonucleotide binding	59	3801	1	1
	GO:0017076	purine nucleotide binding	59	3806	1	1
	GO:0001882	nucleoside binding	59	3807	1	1
	GO:0032549	ribonucleoside binding	59	3807	1	1
	GO:0035639	purine ribonucleoside triphosphate binding	58	3772	1	1
	GO:0032553	ribonucleotide binding	59	3835	1	1
	GO:0043168	anion binding	69	4296	1	1
	GO:0097367	carbohydrate derivative binding	60	3902	1	1
	GO:0003677	DNA binding	33	2696	1	1
	GO:0036094	small molecule binding	71	4533	1	1
	GO:0000166	nucleotide binding	67	4414	1	1
	GO:1901265	nucleoside phosphate binding	67	4414	1	1
	GO:0003676	nucleic acid binding	49	3977	1	1
	GO:0003674	molecular_function	526	19716	1	1
Biological Process	GO:0015979	photosynthesis	117	250	9.10739e-117	1.04735e-113
	GO:0019684	photosynthesis, light reaction	54	119	1.5979e-52	9.18792e-50
	GO:0009765	photosynthesis, light harvesting	42	68	1.01836e-48	3.90371e-46
	GO:0009768	photosynthesis, light harvesting in photosystem I	33	42	3.43164e-44	9.86595e-42
	GO:0018298	protein-chromophore linkage	35	66	1.86987e-37	4.3007e-35
	GO:0006091	generation of precursor metabolites and energy	58	303	2.5449e-32	4.87772e-30
	GO:0009416	response to light stimulus	46	175	2.97347e-32	4.88498e-30
	GO:0009314	response to radiation	46	190	1.57681e-30	2.26667e-28
	GO:0009628	response to abiotic stimulus	49	370	3.9164e-20	5.00429e-18
	GO:0010207	photosystem II assembly	9	21	1.73297e-09	1.99292e-07
	GO:0030091	protein repair	9	24	7.16445e-09	7.49011e-07
	GO:0055114	oxidation-reduction process	103	2176	1.56241e-08	1.49731e-06
	GO:0030002	cellular anion homeostasis	4	4	5.49618e-07	2.63359e-05
	GO:0030320	cellular monovalent inorganic anion homeostasis	4	4	5.49618e-07	2.63359e-05
	GO:0030643	cellular phosphate ion homeostasis	4	4	5.49618e-07	2.63359e-05
	GO:0042549	photosystem II stabilization	4	4	5.49618e-07	2.63359e-05
	GO:0046475	glycerophospholipid catabolic process	4	4	5.49618e-07	2.63359e-05
	GO:0046503	glycerolipid catabolic process	4	4	5.49618e-07	2.63359e-05
	GO:0055062	phosphate ion homeostasis	4	4	5.49618e-07	2.63359e-05
	GO:0055083	monovalent inorganic anion homeostasis	4	4	5.49618e-07	2.63359e-05
	GO:0072501	cellular divalent inorganic anion homeostasis	4	4	5.49618e-07	2.63359e-05
	GO:0072502	cellular trivalent inorganic anion homeostasis	4	4	5.49618e-07	2.63359e-05
	GO:0072505	divalent inorganic anion homeostasis	4	4	5.49618e-07	2.63359e-05
	GO:0072506	trivalent inorganic anion homeostasis	4	4	5.49618e-07	2.63359e-05
	GO:0009658	chloroplast organization	13	88	7.51088e-07	3.45501e-05
	GO:0009657	plastid organization	15	119	8.76792e-07	3.87812e-05
	GO:0010206	photosystem II repair	7	22	1.2995e-06	5.53493e-05
	GO:0050896	response to stimulus	139	3505	1.63558e-06	6.71758e-05
	GO:0034599	cellular response to oxidative stress	14	115	3.07941e-06	0.000122114
	GO:0006979	response to oxidative stress	25	340	7.92594e-06	0.000303828
	GO:0006721	terpenoid metabolic process	8	39	8.55614e-06	0.000317405
	GO:0000103	sulfate assimilation	10	66	1.13262e-05	0.000407035
	GO:0016109	tetraterpenoid biosynthetic process	5	13	1.59838e-05	0.000540629
	GO:0016117	carotenoid biosynthetic process	5	13	1.59838e-05	0.000540629
	GO:0006662	glycerol ether metabolic process	10	69	1.69646e-05	0.000541926
	GO:0018904	ether metabolic process	10	69	1.69646e-05	0.000541926
	GO:0016108	tetraterpenoid metabolic process	5	14	2.43058e-05	0.000735572
	GO:0016116	carotenoid metabolic process	5	14	2.43058e-05	0.000735572
	GO:0016114	terpenoid biosynthetic process	7	34	3.08442e-05	0.000909508
	GO:0009395	phospholipid catabolic process	4	8	3.52469e-05	0.000988633
	GO:0055081	anion homeostasis	4	8	3.52469e-05	0.000988633
	GO:0006790	sulfur compound metabolic process	29	467	3.77908e-05	0.00103475
	GO:0042440	pigment metabolic process	10	81	6.99443e-05	0.00179372
	GO:0042548	regulation of photosynthesis, light reaction	5	17	7.0189e-05	0.00179372
	GO:0043467	regulation of generation of precursor metabolites and energy	5	17	7.0189e-05	0.00179372
	GO:0006855	drug transmembrane transport	13	135	8.52526e-05	0.00204251
	GO:0015893	drug transport	13	135	8.52526e-05	0.00204251
	GO:0042493	response to drug	13	135	8.52526e-05	0.00204251
	GO:0009110	vitamin biosynthetic process	6	29	0.000112059	0.00262996
	GO:0010109	regulation of photosynthesis	5	19	0.000126058	0.00289934
	GO:0055085	transmembrane transport	92	2313	0.000130013	0.00293166
	GO:0006766	vitamin metabolic process	6	31	0.00016583	0.00366739
	GO:0016036	cellular response to phosphate starvation	4	12	0.000228417	0.00495622
	GO:0044710	single-organism metabolic process	187	5528	0.000372459	0.007932
	GO:0046148	pigment biosynthetic process	8	66	0.00041892	0.00875923
	GO:0009640	photomorphogenesis	6	37	0.000455801	0.0093602
	GO:0042364	water-soluble vitamin biosynthetic process	5	26	0.000608955	0.0115442
	GO:0006772	thiamine metabolic process	3	7	0.000652498	0.0115442
	GO:0009228	thiamine biosynthetic process	3	7	0.000652498	0.0115442
	GO:0018131	oxazole or thiazole biosynthetic process	3	7	0.000652498	0.0115442
	GO:0042723	thiamine-containing compound metabolic process	3	7	0.000652498	0.0115442
	GO:0042724	thiamine-containing compound biosynthetic process	3	7	0.000652498	0.0115442
	GO:0046484	oxazole or thiazole metabolic process	3	7	0.000652498	0.0115442
	GO:0052837	thiazole biosynthetic process	3	7	0.000652498	0.0115442
	GO:0052838	thiazole metabolic process	3	7	0.000652498	0.0115442
	GO:0009404	toxin metabolic process	9	89	0.000722053	0.01205
	GO:0009407	toxin catabolic process	9	89	0.000722053	0.01205
	GO:0090487	secondary metabolite catabolic process	9	89	0.000722053	0.01205
	GO:0015994	chlorophyll metabolic process	5	27	0.00073073	0.01205
	GO:0001676	long-chain fatty acid metabolic process	2	2	0.000743959	0.01205
	GO:0010338	leaf formation	2	2	0.000743959	0.01205
	GO:0006767	water-soluble vitamin metabolic process	5	28	0.000869811	0.0138928
	GO:0043094	cellular metabolic compound salvage	8	74	0.00090898	0.0143195
	GO:0009767	photosynthetic electron transport chain	5	30	0.00120584	0.0187394
	GO:0008299	isoprenoid biosynthetic process	7	64	0.00175993	0.0269856
	GO:0046184	aldehyde biosynthetic process	4	20	0.0018795	0.0284399
	GO:0006720	isoprenoid metabolic process	8	84	0.00207488	0.0303628
	GO:0046434	organophosphate catabolic process	6	49	0.00208044	0.0303628
	GO:0009853	photorespiration	3	10	0.0021041	0.0303628
	GO:0000373	Group II intron splicing	2	3	0.0021914	0.0303628
	GO:0042817	pyridoxal metabolic process	2	3	0.0021914	0.0303628
	GO:0042821	pyridoxal biosynthetic process	2	3	0.0021914	0.0303628
	GO:0045038	protein import into chloroplast thylakoid membrane	2	3	0.0021914	0.0303628
	GO:0006749	glutathione metabolic process	11	147	0.00238308	0.0326256
	GO:0042594	response to starvation	5	38	0.0035512	0.0480457
	GO:1901617	organic hydroxy compound biosynthetic process	9	112	0.00360196	0.0481658
	GO:0009639	response to red or far red light	6	55	0.00375963	0.0496963
	GO:0010311	lateral root formation	2	4	0.00430349	0.0556069
	GO:0048213	Golgi vesicle prefusion complex stabilization	2	4	0.00430349	0.0556069
	GO:0042221	response to chemical	50	1254	0.00469449	0.0599851
	GO:0009267	cellular response to starvation	4	26	0.00509617	0.0644022
	GO:0010143	cutin biosynthetic process	3	14	0.00588384	0.073548
	GO:0043623	cellular protein complex assembly	15	266	0.00664384	0.082155
	GO:0009443	pyridoxal 5'-phosphate salvage	2	5	0.007043	0.0834994
	GO:0009773	photosynthetic electron transport in photosystem I	2	5	0.007043	0.0834994
	GO:0010101	post-embryonic root morphogenesis	2	5	0.007043	0.0834994
	GO:0010102	lateral root morphogenesis	2	5	0.007043	0.0834994
	GO:0015977	carbon fixation	3	15	0.00720727	0.0845751
	GO:0031669	cellular response to nutrient levels	4	30	0.00857413	0.0995985
	GO:0015995	chlorophyll biosynthetic process	3	16	0.00869282	0.0999674
	GO:0031667	response to nutrient levels	5	47	0.00888456	0.101161
	GO:0015985	energy coupled proton transport, down electrochemical gradient	6	66	0.00917293	0.102416
	GO:0015986	ATP synthesis coupled proton transport	6	66	0.00917293	0.102416
	GO:0098661	inorganic anion transmembrane transport	5	48	0.00970043	0.107264
	GO:0006544	glycine metabolic process	3	17	0.0103445	0.111498
	GO:0010239	chloroplast mRNA processing	2	6	0.0103742	0.111498
	GO:0031426	polycistronic mRNA processing	2	6	0.0103742	0.111498
	GO:0009605	response to external stimulus	13	231	0.0112318	0.119598
	GO:0010304	PSII associated light-harvesting complex II catabolic process	3	18	0.0121654	0.128351
	GO:0006754	ATP biosynthetic process	7	92	0.0129664	0.134445
	GO:0015698	inorganic anion transport	9	137	0.0129834	0.134445
	GO:1901615	organic hydroxy compound metabolic process	12	212	0.0139164	0.134445
	GO:0006714	sesquiterpenoid metabolic process	2	7	0.0142629	0.134445
	GO:0009687	abscisic acid metabolic process	2	7	0.0142629	0.134445
	GO:0009688	abscisic acid biosynthetic process	2	7	0.0142629	0.134445
	GO:0010258	NADH dehydrogenase complex (plastoquinone) assembly	2	7	0.0142629	0.134445
	GO:0016106	sesquiterpenoid biosynthetic process	2	7	0.0142629	0.134445
	GO:0042819	vitamin B6 biosynthetic process	2	7	0.0142629	0.134445
	GO:0043288	apocarotenoid metabolic process	2	7	0.0142629	0.134445
	GO:0043289	apocarotenoid biosynthetic process	2	7	0.0142629	0.134445
	GO:1902644	tertiary alcohol metabolic process	2	7	0.0142629	0.134445
	GO:1902645	tertiary alcohol biosynthetic process	2	7	0.0142629	0.134445
	GO:0006817	phosphate ion transport	4	36	0.0162158	0.151611
	GO:0045454	cell redox homeostasis	14	269	0.0163502	0.151635
	GO:0010410	hemicellulose metabolic process	8	120	0.0171856	0.158107
	GO:0009772	photosynthetic electron transport in photosystem II	2	8	0.0186762	0.166494
	GO:0031425	chloroplast RNA processing	2	8	0.0186762	0.166494
	GO:0042372	phylloquinone biosynthetic process	2	8	0.0186762	0.166494
	GO:0042374	phylloquinone metabolic process	2	8	0.0186762	0.166494
	GO:0009156	ribonucleoside monophosphate biosynthetic process	9	146	0.0189386	0.167534
	GO:0044242	cellular lipid catabolic process	4	38	0.0194753	0.170467
	GO:0009145	purine nucleoside triphosphate biosynthetic process	7	100	0.0197149	0.170467
	GO:0009206	purine ribonucleoside triphosphate biosynthetic process	7	100	0.0197149	0.170467
	GO:0010383	cell wall polysaccharide metabolic process	8	124	0.0205163	0.174333
	GO:0006778	porphyrin-containing compound metabolic process	5	58	0.0208222	0.174333
	GO:0033013	tetrapyrrole metabolic process	5	58	0.0208222	0.174333
	GO:0035428	hexose transmembrane transport	6	79	0.02092	0.174333
	GO:1904659	glucose transmembrane transport	6	79	0.02092	0.174333
	GO:0009124	nucleoside monophosphate biosynthetic process	9	151	0.0229959	0.185755
	GO:0042816	vitamin B6 metabolic process	2	9	0.0235828	0.185755
	GO:0042822	pyridoxal phosphate metabolic process	2	9	0.0235828	0.185755
	GO:0042823	pyridoxal phosphate biosynthetic process	2	9	0.0235828	0.185755
	GO:0045036	protein targeting to chloroplast	2	9	0.0235828	0.185755
	GO:0070681	glutaminyl-tRNAGln biosynthesis via transamidation	2	9	0.0235828	0.185755
	GO:0072596	establishment of protein localization to chloroplast	2	9	0.0235828	0.185755
	GO:0072598	protein localization to chloroplast	2	9	0.0235828	0.185755
	GO:0015758	glucose transport	6	82	0.0246355	0.191424
	GO:0046323	glucose import	6	82	0.0246355	0.191424
	GO:0031668	cellular response to extracellular stimulus	4	41	0.0250742	0.191513
	GO:0071496	cellular response to external stimulus	4	41	0.0250742	0.191513
	GO:0044281	small molecule metabolic process	73	2133	0.0251972	0.191513
	GO:0009991	response to extracellular stimulus	5	61	0.025313	0.191513
	GO:0006575	cellular modified amino acid metabolic process	11	205	0.025604	0.192449
	GO:0009201	ribonucleoside triphosphate biosynthetic process	7	106	0.0261635	0.195306
	GO:0006063	uronic acid metabolic process	18	400	0.0271438	0.195306
	GO:0019585	glucuronate metabolic process	18	400	0.0271438	0.195306
	GO:0052695	cellular glucuronidation	18	400	0.0271438	0.195306
	GO:0052696	flavonoid glucuronidation	18	400	0.0271438	0.195306
	GO:0009662	etioplast organization	1	1	0.0272994	0.195306
	GO:0008645	hexose transport	6	84	0.0273429	0.195306
	GO:0015749	monosaccharide transport	6	84	0.0273429	0.195306
	GO:0009142	nucleoside triphosphate biosynthetic process	7	108	0.0285989	0.201965
	GO:0006081	cellular aldehyde metabolic process	5	63	0.0286264	0.201965
	GO:0035435	phosphate ion transmembrane transport	2	10	0.0289525	0.20302
	GO:0042180	cellular ketone metabolic process	4	43	0.0292921	0.204157
	GO:0009260	ribonucleotide biosynthetic process	9	158	0.0296694	0.20431
	GO:0046390	ribose phosphate biosynthetic process	9	158	0.0296694	0.20431
	GO:0022900	electron transport chain	6	86	0.0302401	0.207001
	GO:0006612	protein targeting to membrane	4	44	0.031549	0.214683
	GO:0006415	translational termination	3	26	0.0330213	0.220828
	GO:0044036	cell wall macromolecule metabolic process	8	137	0.0344676	0.220828
	GO:0006071	glycerol metabolic process	2	11	0.0347564	0.220828
	GO:0006787	porphyrin-containing compound catabolic process	2	11	0.0347564	0.220828
	GO:0015996	chlorophyll catabolic process	2	11	0.0347564	0.220828
	GO:0019400	alditol metabolic process	2	11	0.0347564	0.220828
	GO:0019405	alditol catabolic process	2	11	0.0347564	0.220828
	GO:0019563	glycerol catabolic process	2	11	0.0347564	0.220828
	GO:0033015	tetrapyrrole catabolic process	2	11	0.0347564	0.220828
	GO:0046149	pigment catabolic process	2	11	0.0347564	0.220828
	GO:0046166	glyceraldehyde-3-phosphate biosynthetic process	2	11	0.0347564	0.220828
	GO:0051187	cofactor catabolic process	2	11	0.0347564	0.220828
	GO:0009668	plastid membrane organization	3	27	0.0364171	0.22885
	GO:0010027	thylakoid membrane organization	3	27	0.0364171	0.22885
	GO:0009813	flavonoid biosynthetic process	18	415	0.0369589	0.230993
	GO:0072528	pyrimidine-containing compound biosynthetic process	5	68	0.038067	0.236633
	GO:0010817	regulation of hormone levels	8	140	0.0384228	0.23756
	GO:0019725	cellular homeostasis	26	659	0.0395157	0.243011
	GO:0009812	flavonoid metabolic process	18	419	0.0399675	0.243294
	GO:0010015	root morphogenesis	3	28	0.0399848	0.243294
	GO:0000301	retrograde transport, vesicle recycling within Golgi	2	12	0.040967	0.244104
	GO:0010020	chloroplast fission	2	12	0.040967	0.244104
	GO:0043572	plastid fission	2	12	0.040967	0.244104
	GO:0046168	glycerol-3-phosphate catabolic process	2	12	0.040967	0.244104
	GO:0044711	single-organism biosynthetic process	64	1889	0.0416081	0.246646
	GO:0005996	monosaccharide metabolic process	20	483	0.0435853	0.257042
	GO:0042455	ribonucleoside biosynthetic process	9	170	0.044063	0.258533
	GO:0019748	secondary metabolic process	22	547	0.0463866	0.259201
	GO:0006950	response to stress	51	1471	0.0465285	0.259201
	GO:0006811	ion transport	51	1473	0.0474544	0.259201
	GO:0006546	glycine catabolic process	2	13	0.0475578	0.259201
	GO:0009071	serine family amino acid catabolic process	2	13	0.0475578	0.259201
	GO:0019464	glycine decarboxylation via glycine cleavage system	2	13	0.0475578	0.259201
	GO:0031058	positive regulation of histone modification	2	13	0.0475578	0.259201
	GO:0035065	regulation of histone acetylation	2	13	0.0475578	0.259201
	GO:0035066	positive regulation of histone acetylation	2	13	0.0475578	0.259201
	GO:1901983	regulation of protein acetylation	2	13	0.0475578	0.259201
	GO:1901985	positive regulation of protein acetylation	2	13	0.0475578	0.259201
	GO:1903310	positive regulation of chromatin modification	2	13	0.0475578	0.259201
	GO:2000756	regulation of peptidyl-lysine acetylation	2	13	0.0475578	0.259201
	GO:2000758	positive regulation of peptidyl-lysine acetylation	2	13	0.0475578	0.259201
	GO:2001252	positive regulation of chromosome organization	2	13	0.0475578	0.259201
	GO:0098542	defense response to other organism	8	147	0.0488024	0.262428
	GO:0048513	animal organ development	5	73	0.0492068	0.262428
	GO:0009163	nucleoside biosynthetic process	9	174	0.049748	0.262428
	GO:1901659	glycosyl compound biosynthetic process	9	174	0.049748	0.262428
	GO:0044712	single-organism catabolic process	29	771	0.0516465	0.262428
	GO:0015695	organic cation transport	3	31	0.0516983	0.262428
	GO:0042446	hormone biosynthetic process	6	98	0.0518112	0.262428
	GO:0048646	anatomical structure formation involved in morphogenesis	4	52	0.053197	0.262428
	GO:0009127	purine nucleoside monophosphate biosynthetic process	7	124	0.0536842	0.262428
	GO:0009168	purine ribonucleoside monophosphate biosynthetic process	7	124	0.0536842	0.262428
	GO:0009704	de-etiolation	1	2	0.0538549	0.262428
	GO:0010117	photoprotection	1	2	0.0538549	0.262428
	GO:0010478	chlororespiration	1	2	0.0538549	0.262428
	GO:0015969	guanosine tetraphosphate metabolic process	1	2	0.0538549	0.262428
	GO:0018023	peptidyl-lysine trimethylation	1	2	0.0538549	0.262428
	GO:0034035	purine ribonucleoside bisphosphate metabolic process	1	2	0.0538549	0.262428
	GO:0043487	regulation of RNA stability	1	2	0.0538549	0.262428
	GO:0043488	regulation of mRNA stability	1	2	0.0538549	0.262428
	GO:0043489	RNA stabilization	1	2	0.0538549	0.262428
	GO:0048255	mRNA stabilization	1	2	0.0538549	0.262428
	GO:0051592	response to calcium ion	1	2	0.0538549	0.262428
	GO:0071277	cellular response to calcium ion	1	2	0.0538549	0.262428
	GO:0080182	histone H3-K4 trimethylation	1	2	0.0538549	0.262428
	GO:0090333	regulation of stomatal closure	1	2	0.0538549	0.262428
	GO:1901259	chloroplast rRNA processing	1	2	0.0538549	0.262428
	GO:0006072	glycerol-3-phosphate metabolic process	2	14	0.0545034	0.264468
	GO:0043207	response to external biotic stimulus	8	151	0.0554794	0.266845
	GO:0051707	response to other organism	8	151	0.0554794	0.266845
	GO:0008152	metabolic process	424	14914	0.0556893	0.266845
	GO:0044283	small molecule biosynthetic process	24	621	0.056327	0.267785
	GO:0045491	xylan metabolic process	4	53	0.0563512	0.267785
	GO:0072527	pyrimidine-containing compound metabolic process	5	76	0.0567192	0.268424
	GO:0009691	cytokinin biosynthetic process	3	33	0.0603236	0.284312
	GO:0010257	NADH dehydrogenase complex assembly	2	15	0.0617797	0.289987
	GO:0032787	monocarboxylic acid metabolic process	28	755	0.0633272	0.296042
	GO:0098656	anion transmembrane transport	15	355	0.0639544	0.297763
	GO:0044765	single-organism transport	108	3460	0.0694933	0.318763
	GO:0008272	sulfate transport	3	35	0.0695736	0.318763
	GO:0019740	nitrogen utilization	3	35	0.0695736	0.318763
	GO:1902358	sulfate transmembrane transport	3	35	0.0695736	0.318763
	GO:0098660	inorganic ion transmembrane transport	23	605	0.0699931	0.319413
	GO:0042445	hormone metabolic process	6	106	0.0703427	0.319739
	GO:0015672	monovalent inorganic cation transport	17	424	0.0748577	0.33691
	GO:0006820	anion transport	19	487	0.0768503	0.33691
	GO:0031056	regulation of histone modification	2	17	0.0772328	0.33691
	GO:0031221	arabinan metabolic process	2	17	0.0772328	0.33691
	GO:0031222	arabinan catabolic process	2	17	0.0772328	0.33691
	GO:0045493	xylan catabolic process	2	17	0.0772328	0.33691
	GO:0048527	lateral root development	2	17	0.0772328	0.33691
	GO:0006089	lactate metabolic process	1	3	0.0796866	0.33691
	GO:0006775	fat-soluble vitamin metabolic process	1	3	0.0796866	0.33691
	GO:0009438	methylglyoxal metabolic process	1	3	0.0796866	0.33691
	GO:0010189	vitamin E biosynthetic process	1	3	0.0796866	0.33691
	GO:0019243	methylglyoxal catabolic process to D-lactate via S-lactoyl-glutathione	1	3	0.0796866	0.33691
	GO:0019249	lactate biosynthetic process	1	3	0.0796866	0.33691
	GO:0042182	ketone catabolic process	1	3	0.0796866	0.33691
	GO:0042360	vitamin E metabolic process	1	3	0.0796866	0.33691
	GO:0042362	fat-soluble vitamin biosynthetic process	1	3	0.0796866	0.33691
	GO:0051596	methylglyoxal catabolic process	1	3	0.0796866	0.33691
	GO:0061727	methylglyoxal catabolic process to lactate	1	3	0.0796866	0.33691
	GO:0070301	cellular response to hydrogen peroxide	1	3	0.0796866	0.33691
	GO:0006457	protein folding	14	340	0.0842658	0.345673
	GO:0006164	purine nucleotide biosynthetic process	7	138	0.0843281	0.345673
	GO:0009152	purine ribonucleotide biosynthetic process	7	138	0.0843281	0.345673
	GO:0034219	carbohydrate transmembrane transport	7	138	0.0843281	0.345673
	GO:0042451	purine nucleoside biosynthetic process	7	138	0.0843281	0.345673
	GO:0046129	purine ribonucleoside biosynthetic process	7	138	0.0843281	0.345673
	GO:0009690	cytokinin metabolic process	3	38	0.0845588	0.345673
	GO:0034754	cellular hormone metabolic process	3	38	0.0845588	0.345673
	GO:0000105	histidine biosynthetic process	2	18	0.0853662	0.345673
	GO:0006547	histidine metabolic process	2	18	0.0853662	0.345673
	GO:0052646	alditol phosphate metabolic process	2	18	0.0853662	0.345673
	GO:0052803	imidazole-containing compound metabolic process	2	18	0.0853662	0.345673
	GO:0051188	cofactor biosynthetic process	8	167	0.0877957	0.354263
	GO:0009607	response to biotic stimulus	10	225	0.0899899	0.361848
	GO:0070838	divalent metal ion transport	8	169	0.0924713	0.369243
	GO:0072511	divalent inorganic cation transport	8	169	0.0924713	0.369243
	GO:0000302	response to reactive oxygen species	4	63	0.0931672	0.370735
	GO:0009644	response to high light intensity	2	19	0.0937436	0.371742
	GO:0044237	cellular metabolic process	348	12182	0.0953068	0.37209
	GO:0009161	ribonucleoside monophosphate metabolic process	11	257	0.0953534	0.37209
	GO:0006829	zinc II ion transport	4	64	0.0973529	0.37209
	GO:1902578	single-organism localization	108	3518	0.0975428	0.37209
	GO:0009259	ribonucleotide metabolic process	12	288	0.0977378	0.37209
	GO:0010035	response to inorganic substance	8	172	0.0997479	0.37209
	GO:0046165	alcohol biosynthetic process	5	90	0.0999009	0.37209
	GO:0034614	cellular response to reactive oxygen species	3	41	0.100785	0.37209
	GO:0034220	ion transmembrane transport	36	1057	0.101544	0.37209
	GO:0006222	UMP biosynthetic process	2	20	0.102346	0.37209
	GO:0008655	pyrimidine-containing compound salvage	2	20	0.102346	0.37209
	GO:0009173	pyrimidine ribonucleoside monophosphate metabolic process	2	20	0.102346	0.37209
	GO:0009174	pyrimidine ribonucleoside monophosphate biosynthetic process	2	20	0.102346	0.37209
	GO:0043097	pyrimidine nucleoside salvage	2	20	0.102346	0.37209
	GO:0043174	nucleoside salvage	2	20	0.102346	0.37209
	GO:0046049	UMP metabolic process	2	20	0.102346	0.37209
	GO:0006436	tryptophanyl-tRNA aminoacylation	1	4	0.104814	0.37209
	GO:0006545	glycine biosynthetic process	1	4	0.104814	0.37209
	GO:0006567	threonine catabolic process	1	4	0.104814	0.37209
	GO:0009068	aspartate family amino acid catabolic process	1	4	0.104814	0.37209
	GO:0010190	cytochrome b6f complex assembly	1	4	0.104814	0.37209
	GO:0031057	negative regulation of histone modification	1	4	0.104814	0.37209
	GO:0032544	plastid translation	1	4	0.104814	0.37209
	GO:0035067	negative regulation of histone acetylation	1	4	0.104814	0.37209
	GO:0042793	transcription from plastid promoter	1	4	0.104814	0.37209
	GO:0043132	NAD transport	1	4	0.104814	0.37209
	GO:0045717	negative regulation of fatty acid biosynthetic process	1	4	0.104814	0.37209
	GO:0045833	negative regulation of lipid metabolic process	1	4	0.104814	0.37209
	GO:0045922	negative regulation of fatty acid metabolic process	1	4	0.104814	0.37209
	GO:0051055	negative regulation of lipid biosynthetic process	1	4	0.104814	0.37209
	GO:0090332	stomatal closure	1	4	0.104814	0.37209
	GO:1901984	negative regulation of protein acetylation	1	4	0.104814	0.37209
	GO:2000757	negative regulation of peptidyl-lysine acetylation	1	4	0.104814	0.37209
	GO:0046034	ATP metabolic process	9	203	0.105207	0.37209
	GO:0009123	nucleoside monophosphate metabolic process	11	262	0.105317	0.37209
	GO:0009063	cellular amino acid catabolic process	3	42	0.10645	0.37209
	GO:0015696	ammonium transport	3	42	0.10645	0.37209
	GO:0072488	ammonium transmembrane transport	3	42	0.10645	0.37209
	GO:1901606	alpha-amino acid catabolic process	3	42	0.10645	0.37209
	GO:0042592	homeostatic process	31	898	0.107587	0.374926
	GO:0010411	xyloglucan metabolic process	4	67	0.110423	0.383644
	GO:0048528	post-embryonic root development	2	21	0.111154	0.385021
	GO:0006812	cation transport	30	869	0.111922	0.386516
	GO:0044699	single-organism process	328	11493	0.116973	0.402753
	GO:0044282	small molecule catabolic process	6	122	0.117365	0.402896
	GO:0009965	leaf morphogenesis	2	22	0.120151	0.41123
	GO:0030001	metal ion transport	20	551	0.120982	0.412846
	GO:0008643	carbohydrate transport	12	301	0.123596	0.420183
	GO:0032436	positive regulation of proteasomal ubiquitin-dependent protein catabolic process	3	45	0.124158	0.420183
	GO:0048366	leaf development	4	70	0.124228	0.420183
	GO:0009205	purine ribonucleoside triphosphate metabolic process	9	211	0.124953	0.421396
	GO:0019693	ribose phosphate metabolic process	12	302	0.125732	0.422782
	GO:0009165	nucleotide biosynthetic process	9	212	0.127553	0.423732
	GO:1901293	nucleoside phosphate biosynthetic process	9	212	0.127553	0.423732
	GO:0009934	regulation of meristem structural organization	1	5	0.129257	0.423732
	GO:0015866	ADP transport	1	5	0.129257	0.423732
	GO:0033306	phytol metabolic process	1	5	0.129257	0.423732
	GO:0046185	aldehyde catabolic process	1	5	0.129257	0.423732
	GO:1903173	fatty alcohol metabolic process	1	5	0.129257	0.423732
	GO:0072525	pyridine-containing compound biosynthetic process	2	23	0.129319	0.423732
	GO:0070887	cellular response to chemical stimulus	22	621	0.12933	0.423732
	GO:0006474	N-terminal protein amino acid acetylation	3	46	0.130283	0.425641
	GO:0009791	post-embryonic development	12	305	0.132262	0.430882
	GO:0006779	porphyrin-containing compound biosynthetic process	3	47	0.136513	0.440407
	GO:0033014	tetrapyrrole biosynthetic process	3	47	0.136513	0.440407
	GO:0072348	sulfur compound transport	3	47	0.136513	0.440407
	GO:0051186	cofactor metabolic process	12	307	0.136718	0.440407
	GO:0009199	ribonucleoside triphosphate metabolic process	9	217	0.140975	0.451979
	GO:0006873	cellular ion homeostasis	11	278	0.141096	0.451979
	GO:0006066	alcohol metabolic process	8	188	0.143729	0.459133
	GO:0009129	pyrimidine nucleoside monophosphate metabolic process	2	25	0.148108	0.465683
	GO:0009130	pyrimidine nucleoside monophosphate biosynthetic process	2	25	0.148108	0.465683
	GO:0010228	vegetative to reproductive phase transition of meristem	2	25	0.148108	0.465683
	GO:1902275	regulation of chromatin organization	2	25	0.148108	0.465683
	GO:1903308	regulation of chromatin modification	2	25	0.148108	0.465683
	GO:0009119	ribonucleoside metabolic process	12	312	0.148209	0.465683
	GO:0009144	purine nucleoside triphosphate metabolic process	9	220	0.149363	0.466814
	GO:0000455	enzyme-directed rRNA pseudouridine synthesis	1	6	0.153034	0.466814
	GO:0006863	purine nucleobase transport	1	6	0.153034	0.466814
	GO:0010193	response to ozone	1	6	0.153034	0.466814
	GO:0010492	maintenance of shoot apical meristem identity	1	6	0.153034	0.466814
	GO:0015851	nucleobase transport	1	6	0.153034	0.466814
	GO:0019217	regulation of fatty acid metabolic process	1	6	0.153034	0.466814
	GO:0042304	regulation of fatty acid biosynthetic process	1	6	0.153034	0.466814
	GO:0071156	regulation of cell cycle arrest	1	6	0.153034	0.466814
	GO:0071158	positive regulation of cell cycle arrest	1	6	0.153034	0.466814
	GO:1904823	purine nucleobase transmembrane transport	1	6	0.153034	0.466814
	GO:0031365	N-terminal protein amino acid modification	3	50	0.155782	0.473941
	GO:0006094	gluconeogenesis	2	26	0.157699	0.474748
	GO:0019319	hexose biosynthetic process	2	26	0.157699	0.474748
	GO:0046174	polyol catabolic process	2	26	0.157699	0.474748
	GO:0046364	monosaccharide biosynthetic process	2	26	0.157699	0.474748
	GO:0044255	cellular lipid metabolic process	19	542	0.160473	0.481839
	GO:1903830	magnesium ion transmembrane transport	3	51	0.162385	0.486309
	GO:1901657	glycosyl compound metabolic process	15	414	0.163662	0.488861
	GO:0042181	ketone biosynthetic process	2	27	0.167401	0.494889
	GO:0050832	defense response to fungus	2	27	0.167401	0.494889
	GO:1901661	quinone metabolic process	2	27	0.167401	0.494889
	GO:1901663	quinone biosynthetic process	2	27	0.167401	0.494889
	GO:0015693	magnesium ion transport	3	53	0.175833	0.509458
	GO:0032434	regulation of proteasomal ubiquitin-dependent protein catabolic process	3	53	0.175833	0.509458
	GO:0009627	systemic acquired resistance	1	7	0.176162	0.509458
	GO:0034308	primary alcohol metabolic process	1	7	0.176162	0.509458
	GO:0071484	cellular response to light intensity	1	7	0.176162	0.509458
	GO:0072522	purine-containing compound biosynthetic process	7	168	0.176775	0.509458
	GO:0006814	sodium ion transport	2	28	0.177203	0.509458
	GO:0009218	pyrimidine ribonucleotide metabolic process	2	28	0.177203	0.509458
	GO:0009220	pyrimidine ribonucleotide biosynthetic process	2	28	0.177203	0.509458
	GO:0046132	pyrimidine ribonucleoside biosynthetic process	2	28	0.177203	0.509458
	GO:0046164	alcohol catabolic process	2	28	0.177203	0.509458
	GO:0033554	cellular response to stress	19	553	0.18159	0.520769
	GO:0009620	response to fungus	2	29	0.18709	0.53388
	GO:0048569	post-embryonic organ development	2	29	0.18709	0.53388
	GO:0098754	detoxification	10	266	0.193096	0.542642
	GO:0098869	cellular oxidant detoxification	10	266	0.193096	0.542642
	GO:1990748	cellular detoxification	10	266	0.193096	0.542642
	GO:0009126	purine nucleoside monophosphate metabolic process	9	235	0.194801	0.542642
	GO:0009167	purine ribonucleoside monophosphate metabolic process	9	235	0.194801	0.542642
	GO:0009636	response to toxic substance	10	267	0.196101	0.542642
	GO:0009735	response to cytokinin	3	56	0.196549	0.542642
	GO:0009642	response to light intensity	2	30	0.197052	0.542642
	GO:0010315	auxin efflux	2	30	0.197052	0.542642
	GO:1901616	organic hydroxy compound catabolic process	2	30	0.197052	0.542642
	GO:0002943	tRNA dihydrouridine synthesis	1	8	0.19866	0.542642
	GO:0010078	maintenance of root meristem identity	1	8	0.19866	0.542642
	GO:0015867	ATP transport	1	8	0.19866	0.542642
	GO:0016119	carotene metabolic process	1	8	0.19866	0.542642
	GO:0046890	regulation of lipid biosynthetic process	1	8	0.19866	0.542642
	GO:0052889	9,9'-di-cis-zeta-carotene desaturation to 7,9,7',9'-tetra-cis-lycopene	1	8	0.19866	0.542642
	GO:1903309	negative regulation of chromatin modification	1	8	0.19866	0.542642
	GO:0009116	nucleoside metabolic process	12	332	0.198934	0.542642
	GO:0009150	purine ribonucleotide metabolic process	10	268	0.199126	0.542642
	GO:0009141	nucleoside triphosphate metabolic process	9	237	0.201269	0.547186
	GO:0009069	serine family amino acid metabolic process	3	58	0.210673	0.56866
	GO:0061077	chaperone-mediated protein folding	3	58	0.210673	0.56866
	GO:1902600	hydrogen ion transmembrane transport	9	240	0.211136	0.56866
	GO:0090407	organophosphate biosynthetic process	13	369	0.211146	0.56866
	GO:0006818	hydrogen transport	9	241	0.214468	0.574913
	GO:0015992	proton transport	9	241	0.214468	0.574913
	GO:0006613	cotranslational protein targeting to membrane	2	32	0.217152	0.578068
	GO:0006614	SRP-dependent cotranslational protein targeting to membrane	2	32	0.217152	0.578068
	GO:0046134	pyrimidine nucleoside biosynthetic process	2	32	0.217152	0.578068
	GO:0046128	purine ribonucleoside metabolic process	10	274	0.217691	0.578163
	GO:0042542	response to hydrogen peroxide	1	9	0.220545	0.584393
	GO:0065008	regulation of biological quality	37	1186	0.221215	0.584821
	GO:0006163	purine nucleotide metabolic process	10	277	0.227226	0.596715
	GO:0008283	cell proliferation	2	33	0.22727	0.596715
	GO:0015858	nucleoside transport	2	33	0.22727	0.596715
	GO:0009108	coenzyme biosynthetic process	5	120	0.230786	0.602905
	GO:0072657	protein localization to membrane	4	90	0.231373	0.602905
	GO:0090150	establishment of protein localization to membrane	4	90	0.231373	0.602905
	GO:0043241	protein complex disassembly	3	61	0.232249	0.602905
	GO:0043624	cellular protein complex disassembly	3	61	0.232249	0.602905
	GO:0072593	reactive oxygen species metabolic process	9	247	0.234879	0.606741
	GO:0009914	hormone transport	2	34	0.23742	0.606741
	GO:0009926	auxin polar transport	2	34	0.23742	0.606741
	GO:0010928	regulation of auxin mediated signaling pathway	2	34	0.23742	0.606741
	GO:0019682	glyceraldehyde-3-phosphate metabolic process	2	34	0.23742	0.606741
	GO:0046131	pyrimidine ribonucleoside metabolic process	2	34	0.23742	0.606741
	GO:0060918	auxin transport	2	34	0.23742	0.606741
	GO:0051181	cofactor transport	1	10	0.241833	0.615305
	GO:0006461	protein complex assembly	15	447	0.242377	0.615305
	GO:0070271	protein complex biogenesis	15	447	0.242377	0.615305
	GO:0006473	protein acetylation	5	123	0.245971	0.621685
	GO:0042278	purine nucleoside metabolic process	10	283	0.246761	0.621685
	GO:0010268	brassinosteroid homeostasis	3	63	0.246848	0.621685
	GO:0009886	post-embryonic morphogenesis	2	35	0.247593	0.621685
	GO:0009887	organ morphogenesis	2	35	0.247593	0.621685
	GO:0043543	protein acylation	5	125	0.256236	0.63615
	GO:0000303	response to superoxide	2	36	0.257779	0.63615
	GO:0000305	response to oxygen radical	2	36	0.257779	0.63615
	GO:0006206	pyrimidine nucleobase metabolic process	2	36	0.257779	0.63615
	GO:0019430	removal of superoxide radicals	2	36	0.257779	0.63615
	GO:0045492	xylan biosynthetic process	2	36	0.257779	0.63615
	GO:0071450	cellular response to oxygen radical	2	36	0.257779	0.63615
	GO:0071451	cellular response to superoxide	2	36	0.257779	0.63615
	GO:0016129	phytosteroid biosynthetic process	3	65	0.261583	0.642386
	GO:0016132	brassinosteroid biosynthetic process	3	65	0.261583	0.642386
	GO:0006566	threonine metabolic process	1	11	0.262541	0.642386
	GO:0010565	regulation of cellular ketone metabolic process	1	11	0.262541	0.642386
	GO:0071705	nitrogen compound transport	15	455	0.263458	0.643263
	GO:0098662	inorganic cation transmembrane transport	18	557	0.264405	0.644207
	GO:0032984	macromolecular complex disassembly	3	66	0.268992	0.653998
	GO:0006813	potassium ion transport	5	128	0.271821	0.65948
	GO:0019637	organophosphate metabolic process	20	629	0.273186	0.661398
	GO:0006213	pyrimidine nucleoside metabolic process	2	38	0.278161	0.670618
	GO:0006801	superoxide metabolic process	2	38	0.278161	0.670618
	GO:0048827	phyllome development	4	98	0.27928	0.671908
	GO:0016101	diterpenoid metabolic process	1	12	0.282684	0.674453
	GO:0031118	rRNA pseudouridine synthesis	1	12	0.282684	0.674453
	GO:0051568	histone H3-K4 methylation	1	12	0.282684	0.674453
	GO:0070988	demethylation	1	12	0.282684	0.674453
	GO:0016128	phytosteroid metabolic process	3	68	0.283878	0.674504
	GO:0016131	brassinosteroid metabolic process	3	68	0.283878	0.674504
	GO:0009617	response to bacterium	2	39	0.28834	0.680886
	GO:0010252	auxin homeostasis	2	39	0.28834	0.680886
	GO:0042742	defense response to bacterium	2	39	0.28834	0.680886
	GO:0009308	amine metabolic process	4	101	0.297649	0.69962
	GO:0000041	transition metal ion transport	5	133	0.298212	0.69962
	GO:0070592	cell wall polysaccharide biosynthetic process	2	40	0.298503	0.69962
	GO:0042546	cell wall biogenesis	6	166	0.301012	0.69962
	GO:0006560	proline metabolic process	1	13	0.302277	0.69962
	GO:0006561	proline biosynthetic process	1	13	0.302277	0.69962
	GO:0010205	photoinhibition	1	13	0.302277	0.69962
	GO:0042214	terpene metabolic process	1	13	0.302277	0.69962
	GO:0043155	negative regulation of photosynthesis, light reaction	1	13	0.302277	0.69962
	GO:0098771	inorganic ion homeostasis	11	333	0.302357	0.69962
	GO:0007275	multicellular organism development	19	609	0.307774	0.708462
	GO:0007030	Golgi organization	2	41	0.308643	0.708462
	GO:0045047	protein targeting to ER	2	41	0.308643	0.708462
	GO:0072599	establishment of protein localization to endoplasmic reticulum	2	41	0.308643	0.708462
	GO:0099402	plant organ development	6	168	0.310554	0.711429
	GO:0042343	indole glucosinolate metabolic process	3	73	0.321329	0.727436
	GO:0009249	protein lipoylation	1	14	0.321337	0.727436
	GO:0015766	disaccharide transport	1	14	0.321337	0.727436
	GO:0015770	sucrose transport	1	14	0.321337	0.727436
	GO:0015772	oligosaccharide transport	1	14	0.321337	0.727436
	GO:0018065	protein-cofactor linkage	1	14	0.321337	0.727436
	GO:0072524	pyridine-containing compound metabolic process	4	105	0.32235	0.728296
	GO:0044707	single-multicellular organism process	19	616	0.325254	0.733415
	GO:0010638	positive regulation of organelle organization	2	43	0.328826	0.74002
	GO:0050801	ion homeostasis	11	342	0.332697	0.745913
	GO:0008610	lipid biosynthetic process	15	480	0.333052	0.745913
	GO:0048367	shoot system development	6	173	0.334613	0.745913
	GO:0044724	single-organism carbohydrate catabolic process	4	107	0.334759	0.745913
	GO:0016054	organic acid catabolic process	3	75	0.336338	0.745913
	GO:0046395	carboxylic acid catabolic process	3	75	0.336338	0.745913
	GO:0009117	nucleotide metabolic process	12	378	0.338139	0.745913
	GO:0046486	glycerolipid metabolic process	6	174	0.339453	0.745913
	GO:0010074	maintenance of meristem identity	1	15	0.339877	0.745913
	GO:0010119	regulation of stomatal movement	1	15	0.339877	0.745913
	GO:0010167	response to nitrate	1	15	0.339877	0.745913
	GO:0048573	photoperiodism, flowering	1	15	0.339877	0.745913
	GO:0071248	cellular response to metal ion	1	15	0.339877	0.745913
	GO:0006753	nucleoside phosphate metabolic process	12	380	0.344666	0.754982
	GO:0044272	sulfur compound biosynthetic process	5	142	0.346601	0.757778
	GO:0019751	polyol metabolic process	2	45	0.348845	0.759847
	GO:0006810	transport	120	4248	0.351242	0.759847
	GO:0044550	secondary metabolite biosynthetic process	13	417	0.35221	0.759847
	GO:0016042	lipid catabolic process	4	110	0.353405	0.759847
	GO:0000272	polysaccharide catabolic process	7	211	0.354467	0.759847
	GO:0009987	cellular process	474	17228	0.357678	0.759847
	GO:0009106	lipoate metabolic process	1	16	0.357911	0.759847
	GO:0009107	lipoate biosynthetic process	1	16	0.357911	0.759847
	GO:0015706	nitrate transport	1	16	0.357911	0.759847
	GO:0019216	regulation of lipid metabolic process	1	16	0.357911	0.759847
	GO:0071241	cellular response to inorganic substance	1	16	0.357911	0.759847
	GO:0006857	oligopeptide transport	2	46	0.35878	0.759847
	GO:0006890	retrograde vesicle-mediated transport, Golgi to ER	2	46	0.35878	0.759847
	GO:0009909	regulation of flower development	2	46	0.35878	0.759847
	GO:0010016	shoot system morphogenesis	2	46	0.35878	0.759847
	GO:0044038	cell wall macromolecule biosynthetic process	2	46	0.35878	0.759847
	GO:0070589	cellular component macromolecule biosynthetic process	2	46	0.35878	0.759847
	GO:0003333	amino acid transmembrane transport	6	179	0.363749	0.765861
	GO:0042744	hydrogen peroxide catabolic process	6	179	0.363749	0.765861
	GO:1901565	organonitrogen compound catabolic process	6	179	0.363749	0.765861
	GO:0055082	cellular chemical homeostasis	12	386	0.364377	0.765861
	GO:0016143	S-glycoside metabolic process	3	79	0.366281	0.765861
	GO:0019757	glycosinolate metabolic process	3	79	0.366281	0.765861
	GO:0019760	glucosinolate metabolic process	3	79	0.366281	0.765861
	GO:0032543	mitochondrial translation	2	47	0.368658	0.769432
	GO:0051234	establishment of localization	121	4305	0.373768	0.778682
	GO:0009648	photoperiodism	1	17	0.375453	0.779371
	GO:0010118	stomatal movement	1	17	0.375453	0.779371
	GO:0006006	glucose metabolic process	2	48	0.378476	0.78282
	GO:0006862	nucleotide transport	2	48	0.378476	0.78282
	GO:0098655	cation transmembrane transport	18	605	0.38809	0.786402
	GO:0042743	hydrogen peroxide metabolic process	6	184	0.388132	0.786402
	GO:0009414	response to water deprivation	2	49	0.38823	0.786402
	GO:0015833	peptide transport	2	49	0.38823	0.786402
	GO:0045862	positive regulation of proteolysis	3	82	0.388592	0.786402
	GO:1901800	positive regulation of proteasomal protein catabolic process	3	82	0.388592	0.786402
	GO:1903052	positive regulation of proteolysis involved in cellular protein catabolic process	3	82	0.388592	0.786402
	GO:1903364	positive regulation of cellular protein catabolic process	3	82	0.388592	0.786402
	GO:0005978	glycogen biosynthetic process	1	18	0.392517	0.786402
	GO:0010150	leaf senescence	1	18	0.392517	0.786402
	GO:0010260	organ senescence	1	18	0.392517	0.786402
	GO:0015865	purine nucleotide transport	1	18	0.392517	0.786402
	GO:0015868	purine ribonucleotide transport	1	18	0.392517	0.786402
	GO:0019827	stem cell population maintenance	1	18	0.392517	0.786402
	GO:0051503	adenine nucleotide transport	1	18	0.392517	0.786402
	GO:0098727	maintenance of cell number	1	18	0.392517	0.786402
	GO:1901068	guanosine-containing compound metabolic process	1	18	0.392517	0.786402
	GO:2001251	negative regulation of chromosome organization	1	18	0.392517	0.786402
	GO:0048878	chemical homeostasis	17	572	0.394793	0.789231
	GO:0045732	positive regulation of protein catabolic process	3	83	0.395988	0.789231
	GO:0055088	lipid homeostasis	3	83	0.395988	0.789231
	GO:0043436	oxoacid metabolic process	41	1434	0.401743	0.79839
	GO:0006865	amino acid transport	6	187	0.402763	0.79839
	GO:0022622	root system development	3	84	0.40336	0.79839
	GO:0048364	root development	3	84	0.40336	0.79839
	GO:0045490	pectin catabolic process	5	153	0.40624	0.801505
	GO:0009415	response to water	2	51	0.407529	0.801505
	GO:0006082	organic acid metabolic process	41	1438	0.408901	0.801505
	GO:0006627	protein processing involved in protein targeting to mitochondrion	1	19	0.409116	0.801505
	GO:0009933	meristem structural organization	1	19	0.409116	0.801505
	GO:0090068	positive regulation of cell cycle process	1	19	0.409116	0.801505
	GO:0031331	positive regulation of cellular catabolic process	3	85	0.410706	0.803252
	GO:0071822	protein complex subunit organization	17	578	0.41145	0.80334
	GO:0016052	carbohydrate catabolic process	9	295	0.415015	0.808928
	GO:0006220	pyrimidine nucleotide metabolic process	2	52	0.417067	0.810181
	GO:0006221	pyrimidine nucleotide biosynthetic process	2	52	0.417067	0.810181
	GO:0009896	positive regulation of catabolic process	3	86	0.418024	0.810671
	GO:0072521	purine-containing compound metabolic process	10	332	0.42109	0.815242
	GO:0007568	aging	1	20	0.425262	0.817811
	GO:0009814	defense response, incompatible interaction	1	20	0.425262	0.817811
	GO:0042127	regulation of cell proliferation	1	20	0.425262	0.817811
	GO:0048509	regulation of meristem development	1	20	0.425262	0.817811
	GO:0044275	cellular carbohydrate catabolic process	2	54	0.435907	0.831754
	GO:0006821	chloride transport	1	21	0.440967	0.831754
	GO:0007050	cell cycle arrest	1	21	0.440967	0.831754
	GO:0010073	meristem maintenance	1	21	0.440967	0.831754
	GO:0033865	nucleoside bisphosphate metabolic process	1	21	0.440967	0.831754
	GO:0033875	ribonucleoside bisphosphate metabolic process	1	21	0.440967	0.831754
	GO:0034032	purine nucleoside bisphosphate metabolic process	1	21	0.440967	0.831754
	GO:0048532	anatomical structure arrangement	1	21	0.440967	0.831754
	GO:0071482	cellular response to light stimulus	1	21	0.440967	0.831754
	GO:0072530	purine-containing compound transmembrane transport	1	21	0.440967	0.831754
	GO:0019752	carboxylic acid metabolic process	38	1348	0.442581	0.831754
	GO:1903825	organic acid transmembrane transport	7	231	0.443675	0.831754
	GO:0009112	nucleobase metabolic process	2	55	0.445202	0.831754
	GO:0010038	response to metal ion	2	55	0.445202	0.831754
	GO:0042886	amide transport	2	55	0.445202	0.831754
	GO:0048831	regulation of shoot system development	2	55	0.445202	0.831754
	GO:0046916	cellular transition metal ion homeostasis	6	196	0.446441	0.831754
	GO:0061136	regulation of proteasomal protein catabolic process	3	90	0.446977	0.831754
	GO:1903050	regulation of proteolysis involved in cellular protein catabolic process	3	90	0.446977	0.831754
	GO:1903362	regulation of cellular protein catabolic process	3	90	0.446977	0.831754
	GO:0016125	sterol metabolic process	3	91	0.454127	0.842153
	GO:0001522	pseudouridine synthesis	1	22	0.456244	0.842153
	GO:0006641	triglyceride metabolic process	1	22	0.456244	0.842153
	GO:0019252	starch biosynthetic process	1	22	0.456244	0.842153
	GO:0019432	triglyceride biosynthetic process	1	22	0.456244	0.842153
	GO:0043086	negative regulation of catalytic activity	7	234	0.45696	0.842153
	GO:0044092	negative regulation of molecular function	7	236	0.465779	0.856209
	GO:0006694	steroid biosynthetic process	3	93	0.468309	0.856209
	GO:0022411	cellular component disassembly	3	93	0.468309	0.856209
	GO:0030162	regulation of proteolysis	3	93	0.468309	0.856209
	GO:0042430	indole-containing compound metabolic process	3	93	0.468309	0.856209
	GO:0034982	mitochondrial protein processing	1	23	0.471104	0.858527
	GO:0051179	localization	121	4393	0.472376	0.858527
	GO:0033044	regulation of chromosome organization	2	58	0.472563	0.858527
	GO:0070972	protein localization to endoplasmic reticulum	2	58	0.472563	0.858527
	GO:0005976	polysaccharide metabolic process	15	529	0.477458	0.866051
	GO:0006891	intra-Golgi vesicle-mediated transport	2	59	0.481502	0.872011
	GO:0005977	glycogen metabolic process	1	24	0.485559	0.875224
	GO:0006112	energy reserve metabolic process	1	24	0.485559	0.875224
	GO:0009306	protein secretion	1	24	0.485559	0.875224
	GO:0055076	transition metal ion homeostasis	6	206	0.494132	0.889282
	GO:0006879	cellular iron ion homeostasis	1	25	0.499619	0.892178
	GO:0019509	L-methionine biosynthetic process from methylthioadenosine	1	25	0.499619	0.892178
	GO:0043102	amino acid salvage	1	25	0.499619	0.892178
	GO:0071267	L-methionine salvage	1	25	0.499619	0.892178
	GO:1901642	nucleoside transmembrane transport	1	25	0.499619	0.892178
	GO:0071577	zinc II ion transmembrane transport	2	62	0.507747	0.903338
	GO:0080163	regulation of protein serine/threonine phosphatase activity	2	62	0.507747	0.903338
	GO:0006629	lipid metabolic process	23	833	0.508226	0.903338
	GO:0044264	cellular polysaccharide metabolic process	8	283	0.510302	0.905629
	GO:0016925	protein sumoylation	1	26	0.513296	0.908666
	GO:0006732	coenzyme metabolic process	7	247	0.513594	0.908666
	GO:0006525	arginine metabolic process	1	27	0.5266	0.928819
	GO:0006526	arginine biosynthetic process	1	27	0.5266	0.928819
	GO:0046942	carboxylic acid transport	7	251	0.530615	0.934188
	GO:0006875	cellular metal ion homeostasis	6	214	0.531269	0.934188
	GO:0072330	monocarboxylic acid biosynthetic process	6	215	0.535833	0.934789
	GO:0006638	neutral lipid metabolic process	1	28	0.539541	0.934789
	GO:0006639	acylglycerol metabolic process	1	28	0.539541	0.934789
	GO:0046460	neutral lipid biosynthetic process	1	28	0.539541	0.934789
	GO:0046463	acylglycerol biosynthetic process	1	28	0.539541	0.934789
	GO:0071265	L-methionine biosynthetic process	1	28	0.539541	0.934789
	GO:0071478	cellular response to radiation	1	28	0.539541	0.934789
	GO:0044262	cellular carbohydrate metabolic process	10	365	0.540349	0.934789
	GO:0010921	regulation of phosphatase activity	2	66	0.541365	0.934789
	GO:0035303	regulation of dephosphorylation	2	66	0.541365	0.934789
	GO:0035304	regulation of protein dephosphorylation	2	66	0.541365	0.934789
	GO:0043666	regulation of phosphoprotein phosphatase activity	2	66	0.541365	0.934789
	GO:0000160	phosphorelay signal transduction system	5	179	0.542278	0.934961
	GO:0000413	protein peptidyl-prolyl isomerization	2	67	0.549517	0.943256
	GO:0042176	regulation of protein catabolic process	3	105	0.549549	0.943256
	GO:1901136	carbohydrate derivative catabolic process	3	105	0.549549	0.943256
	GO:0015849	organic acid transport	7	257	0.5557	0.944332
	GO:0031329	regulation of cellular catabolic process	3	106	0.555986	0.944332
	GO:0006650	glycerophospholipid metabolic process	4	144	0.556164	0.944332
	GO:0006096	glycolytic process	2	68	0.557566	0.944332
	GO:0006757	ATP generation from ADP	2	68	0.557566	0.944332
	GO:0009135	purine nucleoside diphosphate metabolic process	2	68	0.557566	0.944332
	GO:0009179	purine ribonucleoside diphosphate metabolic process	2	68	0.557566	0.944332
	GO:0009185	ribonucleoside diphosphate metabolic process	2	68	0.557566	0.944332
	GO:0046031	ADP metabolic process	2	68	0.557566	0.944332
	GO:0023014	signal transduction by protein phosphorylation	7	259	0.563931	0.947486
	GO:0005982	starch metabolic process	1	30	0.564372	0.947486
	GO:0006450	regulation of translational fidelity	1	30	0.564372	0.947486
	GO:0009736	cytokinin-activated signaling pathway	1	30	0.564372	0.947486
	GO:0031400	negative regulation of protein modification process	1	30	0.564372	0.947486
	GO:0071368	cellular response to cytokinin stimulus	1	30	0.564372	0.947486
	GO:0051704	multi-organism process	11	410	0.566253	0.949258
	GO:0006952	defense response	14	524	0.571101	0.95219
	GO:0009653	anatomical structure morphogenesis	5	185	0.571651	0.95219
	GO:0006882	cellular zinc ion homeostasis	1	31	0.576282	0.95219
	GO:0010043	response to zinc ion	1	31	0.576282	0.95219
	GO:0032119	sequestering of zinc ion	1	31	0.576282	0.95219
	GO:0044070	regulation of anion transport	1	31	0.576282	0.95219
	GO:0055069	zinc ion homeostasis	1	31	0.576282	0.95219
[truncated: 457 more rows]

## Sheet: H
KEGG analysis result in white moduel of P. alba × P. glandulosa
[truncated: 105 more rows]

## Sheet: I
GO analysis result in darkgreen moduel of L. kaempferi
[truncated: 974 more rows]

[truncated: 5 more sheets: J, K, L, M, N]
