# Supplementary material for: Investigation Into Different Wood Formation Mechanisms Between Angiosperm and Gymnosperm Tree Species at the Transcriptional and Post-transcriptional Level
Source: Front Plant Sci. 2021 Jul 2;12:698602. doi: 10.3389/fpls.2021.698602 (PMC8283789; doi:10.3389/fpls.2021.698602)
Supplement: Supplementary file 1 [file Data_Sheet_1.zip › Supplementary Table S6.xlsx]

## Sheet: A
Specifically expressed genes in co-expression network of P. alba × P. glandulosa
Gene ID	JGI	AGI	Gene symbol	X	P	L	Family
Pop_A12G007815	Potri.012G126500	AT1G62700	VND5	7.97	0	1.02	NAC
Pop_G16G025154	Potri.016G025500	AT3G10740	ASD1	50.2533	6.61667	7.09333	Alpha-L-arabinofuranosidase
Pop_A15G064399	Potri.015G029100	AT1G73370	SUS6	0.01	23.69	0.63	Sucrose synthase
Pop_A04G029243	Potri.004G081300	AT5G37180	SUS5	0.0966667	40.9367	2.70333	Sucrose synthase
Pop_G07G062580	Potri.007G014400	AT2G18060	VND1	12.1667	0.07	1.47333	NAC
Pop_G14G044321	Potri.014G040300	AT1G19300	GATL1	150.357	8.83	2.86667	Probable galacturonosyltransferase
Pop_G07G052003	Potri.007G047500	AT4G36890	IRX14	107.683	7.92667	6.28333	Beta-1,4-xylosyltransferase
Pop_A06G089643	Potri.016G138600	AT5G01930	MAN6	107.56	3.82333	7.69333	Cation-dependent mannose-6-phosphat.
Pop_G14G045130	Potri.014G122200	AT1G02640	BXL2	237.607	3.7	8.18667	beta-D-xylosidase
Pop_A05G057084	Potri.005G256000	AT1G20850	XCP2	153.053	0.886667	9.82667	Cysteine protease
Pop_A16G028777	Potri.016G112000	AT2G38080	LAC4	127.373	2.16667	1.59667	Laccase
Pop_G05G008760	Potri.005G256000	AT4G35350	XCP1	391.753	2.04667	27.0433	Cysteine protease
Pop_A09G014473	Potri.009G034500	AT2G29130	LAC2	16.1967	1.01667	0.23	Laccase
Pop_G04G018411	Potri.004G049300	AT1G28470	SND3	11.8933	1.74333	1.79	NAC
Pop_A01G080036	Potri.001G036900	AT1G51680	4CL1	407.777	19.3233	13.5367	4-coumarate--CoA ligase
Pop_A17G027631	Potri.017G016700	AT4G28500	SND2	76.7033	1.85333	1.73	NAC
Pop_G04G023449	Potri.004G038100	AT5G08370	AGAL2	1.57333	40.9467	2.47333
Pop_A09G026692	Potri.009G099800	AT4G34050	CCoAOMT	1260.87	90.0433	78.3133	Caffeoyl-CoA O-methyltransferase
Pop_A01G017601	Potri.001G416800	AT5G54690	GAUT12	211.503	7.13	3.25333	galacturonosyltransferase
Pop_A03G019861	Potri.003G155700	AT3G13890	MYB26	3.92333	0.25	0.176667	MYB
Pop_G01G029486	#N/A	AT3G13520	AGP12	273.87	58.19	81.4333	Arabinogalactan protein
Pop_G08G057581	Potri.008G038200	AT2G37040	pal1	224.977	9.42	9.86	Homeobox protein pal-1
Pop_A07G022645	Potri.007G016400	AT4G36220	FAH1	414.423	1.14	5.28	Ceramide very long chain fatty acid
Pop_A02G066351	Potri.002G113100	AT1G58370	RXF12	20.38	1.75667	1.52
Pop_G09G077377	Potri.009G095800	AT3G19450	CAD4	715.583	30.76	55.7667	Cinnamyl alcohol dehydrogenase
Pop_A02G033052	Potri.002G257900	AT5G44030	CESA4	444.753	2.88333	9.52	Cellulose synthase A
Pop_A07G085261	Potri.007G134500	AT1G17950	MYB52	2.51	0.0633333	0.24	MYB
Pop_A17G030836	Potri.017G037900	AT1G05260	RCI3	5.69667	34.0767	9.05667
Pop_A04G010827	Potri.004G234100	AT4G19420	PAE8	22.72	5.81667	8.30667	Pectin acetylesterase
Pop_G01G004440	Potri.001G112200	AT1G62990	KNAT7	51.4467	1.88333	9.16	Homeobox protein knotted-1-like
Pop_A15G017255	Potri.015G060100	AT5G15630	IRX6	253.82	2.12333	6.23333	Iroquois-class homeodomain protein
Pop_G16G060785	Potri.016G086400	AT2G37090	IRX9	138.04	4.15	2.51333	Iroquois-class homeodomain protein
Pop_G14G045210	Potri.014G127000	AT1G02810	PME7	13.7067	0.0466667	0.0733333	pectinesterase/pectinester
Pop_G04G011053	Potri.004G117100	AT3G02210	COBL1	56.2167	2.82333	5.88	COBRA-like protein
Pop_A08G063611	Potri.008G081800	AT1G79430	APL	0	28.6433	6.25333
Pop_A12G067956	Potri.012G103500	AT5G13180	ANAC083	0.236667	26.73	2.8

## Sheet: B
Specifically expressed genes in co-expression network of L. kaempferi
Gene ID1	Gene ID2	JGI	AGI	Gene symbol	X	P	L	Family
4637_0|path5	Lkgene9143	Potri.006G237500	AT5G60690	REV	69.8	5.62667	3.13	Homeobox-leucine zipper protein
9202_0|path0	Lkgene5821	Potri.002G202500	AT1G11580	PMEPCRA	0.27	24.37	7.23333
7301_0|path0	Lkgene10969	Potri.010G129400	AT1G24170	LGT9	41.3267	2.15667	9.41	galacturonosyltransferase
8166_0|path0	Lkgene11869	Potri.012G037200	AT3G43190	SUS4	0.09	90.7333	2.87
2960_0|path17	Lkgene5840	Potri.010G013500	AT3G16630	KINESIN-13A	23.0267	7.99333	8.73667	Kinesin-like protein
4691_0|path79	Lkgene15079	Potri.002G202300	AT5G49190	SUS2	317.227	13.4133	1.28333	Sucrose synthase
4483_3|path5	Lkgene14496	Potri.001G299000	AT4G34260	FUC95A	0.37	1.53667	1.38
8446_0|path1	Lkgene4125	Potri.002G107300	AT1G27600	IRX9H	42.3433	5.72667	11.2733	beta-1,4-xylosyltransferas
5566_0|path0	Lkgene2440	Potri.011G103700	AT1G78570	RHM1	58.5667	20.7733	24.6467	Trifunctional UDP-glucose 4,6-dehydratase
9891_0|path3	Lkgene3065	Potri.019G010400	AT5G09810	ACT2	301.573	84.8233	17.3267	Major actin
7965_0|path11	Lkgene20161	Potri.010G183500	AT2G40370	LAC5	142.43	1.63	0.17	Laccase
3480_0|path3	Lkgene7130	Potri.018G009300	AT2G24630	CSLC08	2.62	10.13	6.16
5417_0|path28	Lkgene8737	Potri.004G117100	AT3G02210	SEB1	21.67	6.77	4.77	COBRA-like protein
7890_0|path16	Lkgene540	Potri.006G033300	AT2G40890	CYP98A3	444.5	41.61	111.977	Cytochrome P450
7729_0|path0	Lkgene1934	Potri.014G170900	AT5G03795	MED24	0.363333	13.0067	30.66
5784_0|path0	Lkgene9145	Potri.005G022700	AT4G02330	ATPMEPCRB	1.39333	7.85667	3.70667
1493_0|path8	Lkgene1125	Potri.017G057800	AT1G04920	ATSPS3F	5.37667	66.7133	52.7933
8851_0|path0	Lkgene15358	Potri.005G001600	AT1G09540	MYB61	36.02	2.17667	0.606667	MYB
9042_0|path2	Lkgene11437	Potri.004G050900	AT1G28520	VOZ1	1.41	7.35	3.49333
6212_0|path8	Lkgene29165	Potri.005G187900	AT1G77130	PGSIP2	6.15333	0	0	Putative UDP-glucuronate:xylan alpha-glucuronosyltransferase
10993_1|path3	Lkgene19212	Potri.008G073700	AT5G05390	LAC12	548.037	2.85333	0.416667	Laccase
9772_0|path1	Lkgene7254	Potri.001G140800	AT3G22800	LRX6	36.24	1.43	6.97333	Leucine-rich repeat extensin-like protein
5013_0|path0	Lkgene14272	Potri.009G012400	AT2G28470	BGAL8	26.01	2.98667	1.69667	Beta-galactosidase
8633_0|path4	Lkgene19248	Potri.002G202500	AT3G14310	ATPME3	35.2933	0.24	0.3	Pectinesterase
7574_0|path1	Lkgene4818	Potri.016G054900	AT5G09870	CESA5	0.04	2.61667	9.86
9013_1|path14	Lkgene1547	Potri.002G005100	AT5G60920	COB	187.097	19.1033	40.8	Corrinoid adenosyltransferase
7965_0|path20	Lkgene19602	Potri.010G183500	AT5G07130	LAC13	74.4733	0.676667	0.176667	Laccase
9290_1|path10	Lkgene3952	Potri.003G181400	AT1G15950	CCR1	57.4567	0.623333	11.3733	C-C chemokine receptor type 1
9073_0|path16	Lkgene760	Potri.010G250600	AT1G51630	MSR2	269.327	60.32	78.9433	Protein MANNAN SYNTHESIS-RELATED
7228_22|path33	Lkgene7197	Potri.007G087200	AT2G22125	CSI1	35.2867	12.9467	6.13667	CELLULOSE SYNTHASE INTERACTIVE
4472_0|path2	Lkgene17559	Potri.006G152700	AT4G29230	anac075	12.4067	1.58667	0.77	NAC
10062_0|path1	Lkgene585	Potri.012G109600	AT5G61840	GUT1	270.043	39.8767	100.687	beta-1,4-xylosyltransferase
3428_1839|path0	Lkgene9484	#N/A	AT5G10820	T30N20_90	0.166667	4.26	3.82333
8693_0|path2	Lkgene15372	Potri.005G258900	AT2G33570	GALS1	4.24	1.04667	1.19333	Galactan beta-1,4

## Sheet: C
Common genes in co-expression network of P. alba × P. glandulosa and L. kaempferi
						P. alba × P. glandulosa			L. kaempferi
Gene ID in P. alba × P. glandulosa	Gene ID I in L. kaempferi	Gene ID II in L. kaempferi	JGI	AGI	Gene symbol	X	P	L	X	P	L	Family
Pop_G03G001014	3428_83|path42	Lkgene10217	Potri.003G022900	AT5G64570	XYL4	13.2867	1.44667	2.37333	88.8867	2.58333	3.42	Beta-1,3-xylanase
Pop_A10G046925	9780_0|path5	Lkgene1098	Potri.010G207200	AT3G46440	UXS5	847.853	105.943	59.2267	233.363	80.33	53.9333	UDP-glucuronic acid decarboxylase
Pop_A03G050302	7192_0|path1	Lkgene11499	Potri.003G100200	AT1G32100	PRR1	133.057	1.12333	19.8633	13.8233	2.08667	3.88667	Pinoresinol reductase
Pop_A10G069172	4778_24|path2	Lkgene114	Potri.010G141600	AT3G16920	CTL2	2262.96	9.25667	76.9533	1728.89	97.8433	524.023	Chitinase-like protein
Pop_A13G082731	9610_0|path1	Lkgene347	Potri.013G102200	AT1G09610	GXM1	240.153	10.1	4.06667	805.553	60.9867	175.62	Glucuronoxylan 4-O-methyltransferase
Pop_G19G084163	8976_0|path2	Lkgene166	Potri.019G130700	AT2G30490	C4H	325.957	52.7733	64.88	1026.19	190.35	288.443	Trans-cinnamate 4-monooxygenase
Pop_A06G061870	4958_0|path19	Lkgene6260	Potri.006G051000	AT2G41770	STL1	41.4633	5.72333	4.53	30.9	7.56333	8.84333	glycosyltransferase STELLO1
Pop_G08G058171	8462_0|path7	Lkgene311	Potri.008G094300	AT3G29360	UGD2	54.29	1.33	2.72667	552.89	134.4	173.82	UDP-glucose 6-dehydrogenase
Pop_A08G006905	6429_0|path10	Lkgene1786	Potri.008G026400	AT5G03760	CSLA9	231.313	1.90667	1.08	223.577	8.07333	37.1467	Glucomannan 4-beta-mannosyltransferase
Pop_A06G064757	9898_0|path0	Lkgene189	Potri.006G169700	AT3G21240	4CL2	3.17	0.233333	0.166667	783.937	133.32	300.39	4-coumarate--CoA ligase
Pop_G01G075637	9373_0|path0	Lkgene1394	Potri.001G042900	AT5G48930	HCT	79.9767	2.73	5.41667	159.957	30.44	48.7267	Shikimate O-hydroxycinnamoyltransferase
Pop_A12G073751	7529_0|path1	Lkgene6396	Potri.012G042100	AT5G16560	KAN	0	16.92	0.773333	0.02	21.5833	6.92667	Phenylalanine ammonia-lyase
Pop_G10G007753	6248_0|path16	Lkgene393	Potri.010G224100	AT3G10340	PAL4	155.447	1.33667	5.12	0.756667	96.6267	94.71
Pop_G07G061212	8985_0|path0	Lkgene3948	Potri.007G107200	AT3G18660	PGSIP1	120.963	0.16	2.92	35.9733	1.28	14.7933
Pop_A10G047092	8710_0|path4	Lkgene9440	Potri.010G193100	AT5G01190	LAC10	230.34	0.366667	1.81667	66.4467	13.54	4.04	laccase
Pop_G12G076215	3428_872|path4	Lkgene3070	Potri.012G006400	AT5G54160	ATOMT1	2256.3	98.5667	54.8567	84.1833	20.9067	25.6733	Flavone 3'-O-methyltransferase
Pop_A09G026733	9334_0|path0	Lkgene5441	Potri.009G102700	AT5G03260	LAC11	13.08	0.02	1.51333	73.93	3.64667	7.75667	laccase
Pop_A14G045026	8423_0|path3	Lkgene1573	Potri.014G110000	AT1G27680	APL2	0	2.4	0.356667	10.3233	227.767	34.26
Pop_G06G002976	8633_0|path2	Lkgene15044	Potri.006G256700	AT1G53830	ATPME2	0.1	40.2067	3.26	94.52	1.39333	0.643333	pectinesterase
Pop_A06G064852	2791_0|path0	Lkgene1868	Potri.006G181900	AT5G17420	CESA7	302.867	0.65	5.09333	303.25	11.0267	39.5567	Cellulose synthase A
Pop_G04G075276	7228_15|path12	Lkgene1300	Potri.004G059600	AT4G18780	CESA8	538.39	5.24667	8.53	349.707	19.16	47.6833	Cellulose synthase A
Pop_A06G061424	8710_0|path5	Lkgene2825	Potri.006G087100	AT5G60020	LAC17	195.45	0.16	0.146667	233.893	29.8533	20.4267	laccase
Pop_G03G013635	6050_0|path20	Lkgene1213	Potri.003G151700	AT5G49720	DEC	652.477	111.737	54.7567	123.557	32.02	45.5633	Endoglucanase
Pop_A05G072910	7388_0|path0	Lkgene1446	Potri.005G141500	AT5G67230	IRX14H	43.73	7.72333	3.19667	121.85	26.5167	40.65	beta-1,4-xylosyltransferase
Pop_A14G029833	6420_0|path0	Lkgene6881	Potri.014G018900	AT5G67360	ARA12	1.52333	107.493	11.5967	138.31	14	6.95667	Subtilisin-like protease
Pop_A01G032337	6937_0|path34	Lkgene10379	Potri.001G188800	AT1G52150	ATHB15	95.5533	8.97	3.7	91.3533	9.62333	2.21	Homeobox-leucine zipper protein
Pop_G09G029423	10743_0|path0	Lkgene4335	Potri.009G053900	AT5G12870	MYB46	34.5967	1.34	2.05667	86.18	2.11667	13.9433	MYB

## Sheet: D
Wood formation related genes in co-expression network of P. alba × P. glandulosa
Gene ID	AGI	JGI	Gene symbol	X	P	L
Pop_G14G045130	AT1G02640	Potri.014G122200	BXL2	237.607	3.7	8.18667
Pop_G14G045210	AT1G02810	Potri.014G127000	PME7	13.7067	0.0466667	0.0733333
Pop_A17G030836	AT1G05260	Potri.017G037900	RCI3	5.69667	34.0767	9.05667
Pop_A13G082731	AT1G09610	Potri.013G102200	GXM1	240.153	10.1	4.06667
Pop_A07G085261	AT1G17950	Potri.007G134500	MYB52	2.51	0.0633333	0.24
Pop_G14G044321	AT1G19300	Potri.014G040300	GATL1	150.357	8.83	2.86667
Pop_A05G057084	AT1G20850	Potri.005G256000	XCP2	153.053	0.886667	9.82667
Pop_A14G045026	AT1G27680	Potri.014G110000	APL2	0	2.4	0.356667
Pop_G04G018411	AT1G28470	Potri.004G049300	SND3	11.8933	1.74333	1.79
Pop_A03G050302	AT1G32100	Potri.003G100200	PRR1	133.057	1.12333	19.8633
Pop_A01G080036	AT1G51680	Potri.001G036900	4CL1	407.777	19.3233	13.5367
Pop_A01G032337	AT1G52150	Potri.001G188800	ATHB15	95.5533	8.97	3.7
Pop_G06G002976	AT1G53830	Potri.006G256700	ATPME2	0.1	40.2067	3.26
Pop_A02G066351	AT1G58370	Potri.002G113100	RXF12	20.38	1.75667	1.52
Pop_A12G007815	AT1G62700	Potri.012G126500	VND5	7.97	0	1.02
Pop_G01G004440	AT1G62990	Potri.001G112200	KNAT7	51.4467	1.88333	9.16
Pop_A15G064399	AT1G73370	Potri.015G029100	SUS6	0.01	23.69	0.63
Pop_A08G063611	AT1G79430	Potri.008G081800	APL	0	28.6433	6.25333
Pop_G07G062580	AT2G18060	Potri.007G014400	VND1	12.1667	0.07	1.47333
Pop_A09G014473	AT2G29130	Potri.009G034500	LAC2	16.1967	1.01667	0.23
Pop_G19G084163	AT2G30490	Potri.019G130700	C4H	325.957	52.7733	64.88
Pop_G08G057581	AT2G37040	Potri.008G038200	pal1	224.977	9.42	9.86
Pop_G16G060785	AT2G37090	Potri.016G086400	IRX9	138.04	4.15	2.51333
Pop_A16G028777	AT2G38080	Potri.016G112000	LAC4	127.373	2.16667	1.59667
Pop_A06G061870	AT2G41770	Potri.006G051000	STL1	41.4633	5.72333	4.53
Pop_G04G011053	AT3G02210	Potri.004G117100	COBL1	56.2167	2.82333	5.88
Pop_G10G007753	AT3G10340	Potri.010G224100	PAL4	155.447	1.33667	5.12
Pop_G16G025154	AT3G10740	Potri.016G025500	ASD1	50.2533	6.61667	7.09333
Pop_G01G029486	AT3G13520	#N/A	AGP12	273.87	58.19	81.4333
Pop_A03G019861	AT3G13890	Potri.003G155700	MYB26	3.92333	0.25	0.176667
Pop_A10G069172	AT3G16920	Potri.010G141600	CTL2	2262.96	9.25667	76.9533
Pop_G07G061212	AT3G18660	Potri.007G107200	PGSIP1	120.963	0.16	2.92
Pop_G09G077377	AT3G19450	Potri.009G095800	CAD4	715.583	30.76	55.7667
Pop_A06G064757	AT3G21240	Potri.006G169700	4CL2	3.17	0.233333	0.166667
Pop_G08G058171	AT3G29360	Potri.008G094300	UGD2	54.29	1.33	2.72667
Pop_A10G046925	AT3G46440	Potri.010G207200	UXS5	847.853	105.943	59.2267
Pop_G04G075276	AT4G18780	Potri.004G059600	CESA8	538.39	5.24667	8.53
Pop_A04G010827	AT4G19420	Potri.004G234100	PAE8	22.72	5.81667	8.30667
Pop_A17G027631	AT4G28500	Potri.017G016700	SND2	76.7033	1.85333	1.73
Pop_A09G026692	AT4G34050	Potri.009G099800	CCoAOMT	1260.87	90.0433	78.3133
Pop_G05G008760	AT4G35350	Potri.005G256000	XCP1	391.753	2.04667	27.0433
Pop_A07G022645	AT4G36220	Potri.007G016400	FAH1	414.423	1.14	5.28
Pop_G07G052003	AT4G36890	Potri.007G047500	IRX14	107.683	7.92667	6.28333
Pop_A10G047092	AT5G01190	Potri.010G193100	LAC10	230.34	0.366667	1.81667
Pop_A06G089643	AT5G01930	Potri.016G138600	MAN6	107.56	3.82333	7.69333
Pop_A09G026733	AT5G03260	Potri.009G102700	LAC11	13.08	0.02	1.51333
Pop_A08G006905	AT5G03760	Potri.008G026400	CSLA09	231.313	1.90667	1.08
Pop_G04G023449	AT5G08370	Potri.004G038100	AGAL2	1.57333	40.9467	2.47333
Pop_G09G029423	AT5G12870	Potri.009G053900	MYB46	34.5967	1.34	2.05667
Pop_A12G067956	AT5G13180	Potri.012G103500	ANAC083	0.236667	26.73	2.8
Pop_A15G017255	AT5G15630	Potri.015G060100	IRX6	253.82	2.12333	6.23333
Pop_A12G073751	AT5G16560	Potri.012G042100	KAN	0	16.92	0.773333
Pop_A06G064852	AT5G17420	Potri.006G181900	CESA7	302.867	0.65	5.09333
Pop_A04G029243	AT5G37180	Potri.004G081300	SUS5	0.0966667	40.9367	2.70333
Pop_A02G033052	AT5G44030	Potri.002G257900	CESA4	444.753	2.88333	9.52
Pop_G01G075637	AT5G48930	Potri.001G042900	HCT	79.9767	2.73	5.41667
Pop_G03G013635	AT5G49720	Potri.003G151700	DEC	652.477	111.737	54.7567
Pop_G12G076215	AT5G54160	Potri.012G006400	ATOMT1	2256.3	98.5667	54.8567
Pop_A01G017601	AT5G54690	Potri.001G416800	GAUT12	211.503	7.13	3.25333
Pop_A06G061424	AT5G60020	Potri.006G087100	LAC17	195.45	0.16	0.146667
Pop_G03G001014	AT5G64570	Potri.003G022900	XYL4	13.2867	1.44667	2.37333
Pop_A05G072910	AT5G67230	Potri.005G141500	IRX14H	43.73	7.72333	3.19667
Pop_A14G029833	AT5G67360	Potri.014G018900	ARA12	1.52333	107.493	11.5967
Note: The genes with blue background also have co-expression relationship on http://aspwood.popgenie.org

## Sheet: E
Wood formation related genes in co-expression network of L. kaempferi
Gene ID1	Gene ID2	AGI	JGI	Gene symbol	X	P	L
1493_0|path8	Lkgene1125	AT1G04920	Potri.017G057800	ATSPS3F	5.37667	66.7133	52.7933
8851_0|path0	Lkgene15358	AT1G09540	Potri.005G001600	MYB61	36.02	2.17667	0.606667
9610_0|path1	Lkgene347	AT1G09610	Potri.019G076300	GXM1	805.553	60.9867	175.62
9202_0|path0	Lkgene5821	AT1G11580	Potri.002G202500	PMEPCRA	0.27	24.37	7.23333
9290_1|path10	Lkgene3952	AT1G15950	Potri.003G181400	CCR1	57.4567	0.623333	11.3733
7301_0|path0	Lkgene10969	AT1G24170	Potri.010G129400	LGT9	41.3267	2.15667	9.41
8446_0|path1	Lkgene4125	AT1G27600	Potri.002G107300	IRX9H	42.3433	5.72667	11.2733
8423_0|path3	Lkgene1573	AT1G27680	Potri.014G110000	APL2	10.3233	227.767	34.26
9042_0|path2	Lkgene11437	AT1G28520	Potri.004G050900	VOZ1	1.41	7.35	3.49333
7192_0|path1	Lkgene11499	AT1G32100	Potri.001G133300	PRR1	13.8233	2.08667	3.88667
9073_0|path16	Lkgene760	AT1G51630	Potri.010G250600	MSR2	269.327	60.32	78.9433
6937_0|path34	Lkgene10379	AT1G52150	Potri.001G372300	ATHB15	91.3533	9.62333	2.21
8633_0|path2	Lkgene15044	AT1G53830	Potri.002G202500	ATPME2	94.52	1.39333	0.643333
6212_0|path8	Lkgene29165	AT1G77130	Potri.005G187900	PGSIP2	6.15333	0	0
5566_0|path0	Lkgene2440	AT1G78570	Potri.011G103700	RHM1	58.5667	20.7733	24.6467
7228_22|path33	Lkgene7197	AT2G22125	Potri.007G087200	CSI1	35.2867	12.9467	6.13667
3480_0|path3	Lkgene7130	AT2G24630	Potri.018G009300	CSLC08	2.62	10.13	6.16
5013_0|path0	Lkgene14272	AT2G28470	Potri.009G012400	BGAL8	26.01	2.98667	1.69667
8976_0|path2	Lkgene166	AT2G30490	Potri.013G157900	C4H	1026.19	190.35	288.443
8693_0|path2	Lkgene15372	AT2G33570	Potri.005G258900	GALS1	4.24	1.04667	1.19333
7965_0|path11	Lkgene20161	AT2G40370	Potri.010G183500	LAC5	142.43	1.63	0.17
7890_0|path16	Lkgene540	AT2G40890	Potri.006G033300	CYP98A3	444.5	41.61	111.977
4958_0|path19	Lkgene6260	AT2G41770	Potri.006G051000	STL1	30.9	7.56333	8.84333
5417_0|path28	Lkgene8737	AT3G02210	Potri.004G117100	SEB1	21.67	6.77	4.77
6248_0|path16	Lkgene393	AT3G10340	Potri.008G038200	PAL4	0.756667	96.6267	94.71
8633_0|path4	Lkgene19248	AT3G14310	Potri.002G202500	ATPME3	35.2933	0.24	0.3
2960_0|path17	Lkgene5840	AT3G16630	Potri.010G013500	KINESIN-13A	23.0267	7.99333	8.73667
4778_24|path2	Lkgene114	AT3G16920	Potri.010G141600	CTL2	1728.89	97.8433	524.023
8985_0|path0	Lkgene3948	AT3G18660	Potri.007G107200	PGSIP1	35.9733	1.28	14.7933
9898_0|path0	Lkgene189	AT3G21240	Potri.019G049500	4CL2	783.937	133.32	300.39
9772_0|path1	Lkgene7254	AT3G22800	Potri.001G140800	LRX6	36.24	1.43	6.97333
8462_0|path7	Lkgene311	AT3G29360	Potri.004G118600	UGD2	552.89	134.4	173.82
9294_0|path2	Lkgene3704	AT3G29360	Potri.008G094300	UGD2	161.02	35.6267	26.01
8166_0|path0	Lkgene11869	AT3G43190	Potri.012G037200	SUS4	0.09	90.7333	2.87
9780_0|path5	Lkgene1098	AT3G46440	Potri.001G237200	UXS5	233.363	80.33	53.9333
5784_0|path0	Lkgene9145	AT4G02330	Potri.005G022700	ATPMEPCRB	1.39333	7.85667	3.70667
7478_0|path1	Lkgene9763	AT4G16120	Potri.010G001100	SEB1	11.5833	4.88	3.33
7228_15|path12	Lkgene1300	AT4G18780	Potri.011G069600	CESA8	349.707	19.16	47.6833
4472_0|path2	Lkgene17559	AT4G29230	Potri.006G152700	anac075	12.4067	1.58667	0.77
10651_0|path1	Lkgene168	AT4G30470	Potri.001G140700	CCR1	0.923333	48.4367	304.81
4483_3|path5	Lkgene14496	AT4G34260	Potri.001G299000	FUC95A	0.37	1.53667	1.38
8710_0|path4	Lkgene9440	AT5G01190	Potri.011G120200	LAC10	66.4467	13.54	4.04
9334_0|path0	Lkgene5441	AT5G03260	Potri.016G112100	LAC11	73.93	3.64667	7.75667
6429_0|path10	Lkgene1786	AT5G03760	Potri.010G234100	CSLA09	223.577	8.07333	37.1467
7729_0|path0	Lkgene1934	AT5G03795	Potri.014G170900	MED24	0.363333	13.0067	30.66
10993_1|path3	Lkgene19212	AT5G05390	Potri.008G073700	LAC12	548.037	2.85333	0.416667
7965_0|path20	Lkgene19602	AT5G07130	Potri.010G183500	LAC13	74.4733	0.676667	0.176667
9891_0|path3	Lkgene3065	AT5G09810	Potri.019G010400	ACT2	301.573	84.8233	17.3267
7574_0|path1	Lkgene4818	AT5G09870	Potri.016G054900	CESA5	0.04	2.61667	9.86
3428_1839|path0	Lkgene9484	AT5G10820	#N/A	T30N20_90	0.166667	4.26	3.82333
10743_0|path0	Lkgene4335	AT5G12870	Potri.009G053900	MYB46	86.18	2.11667	13.9433
7529_0|path1	Lkgene6396	AT5G16560	Potri.004G082400	KAN	0.02	21.5833	6.92667
2791_0|path0	Lkgene1868	AT5G17420	Potri.001G266400	CESA7	303.25	11.0267	39.5567
9373_0|path0	Lkgene1394	AT5G48930	Potri.003G183900	HCT	159.957	30.44	48.7267
4691_0|path79	Lkgene15079	AT5G49190	Potri.002G202300	SUS2	317.227	13.4133	1.28333
6050_0|path20	Lkgene1213	AT5G49720	Potri.001G078900	DEC	123.557	32.02	45.5633
3428_872|path4	Lkgene3070	AT5G54160	Potri.015G003100	ATOMT1	84.1833	20.9067	25.6733
8710_0|path5	Lkgene2825	AT5G60020	Potri.011G120200	LAC17	233.893	29.8533	20.4267
4637_0|path5	Lkgene9143	AT5G60690	Potri.006G237500	REV	69.8	5.62667	3.13
9013_1|path14	Lkgene1547	AT5G60920	Potri.002G005100	COB	187.097	19.1033	40.8
10062_0|path1	Lkgene585	AT5G61840	Potri.012G109600	GUT1	270.043	39.8767	100.687
3428_83|path42	Lkgene10217	AT5G64570	Potri.001G206800	XYL4	88.8867	2.58333	3.42
7388_0|path0	Lkgene1446	AT5G67230	Potri.007G047500	IRX14H	121.85	26.5167	40.65
6420_0|path0	Lkgene6881	AT5G67360	Potri.005G145300	ARA12	138.31	14	6.95667
Note: The genes with blue background also have co-expression relationship on http://aspwood.popgenie.org
